# Supplementary material for: Association analyses of large-scale glycan microarray data reveal novel host-specific substructures in influenza A virus binding glycans
Source: Sci Rep. 2015 Oct 28;5:15778. doi: 10.1038/srep15778 (PMC4623813; doi:10.1038/srep15778)
Supplement: Supplementary Table S1 [file srep15778-s2.xls]

## Sheet: HA-glycan_virus.csv
ID	Investigator	CBP	Sample	Array	URL	FileName	IDFileName	Species	Subtype	Note
primscreen_PA_v1_263_12072005	James Paulson	Influenza virus A/New_York/1/18 (H1N1)	Influenza virus A/New_York/1/18 (H1N1)	PA_v1	http://www.functionalglycomics.org:80/glycomics/HFileServlet?operation=downloadRawFile&fileType=DAT&objId=1000262&sideMenu=no	A-NY-1-1918 PA Results.xls	primscreen_PA_v1_263_12072005_A-NY-1-1918 PA Results.xls	Human	H1N1
primscreen_PA_v1_262_12072005	James Paulson	Influenza virus A/South Carolina/1/1918 (H1N1)	Influenza virus A/South Carolina/1/1918 (H1N1)	PA_v1	http://www.functionalglycomics.org:80/glycomics/HFileServlet?operation=downloadRawFile&fileType=DAT&objId=1000261&sideMenu=no	A-SC-1-1918 PA Results.xls	primscreen_PA_v1_262_12072005_A-SC-1-1918 PA Results.xls	Human	H1N1
primscreen_PA_v1_261_12072005	James Paulson	Influenza virus A/Duck/Ukraine/1/1963 (H3N8)	Influenza virus A/Duck/Ukraine/1/1963 (H3N8)	PA_v1	http://www.functionalglycomics.org:80/glycomics/HFileServlet?operation=downloadRawFile&fileType=DAT&objId=1000260&sideMenu=no	A-Duck-Ukraine-1-1963 PA Results.xls	primscreen_PA_v1_261_12072005_A-Duck-Ukraine-1-1963 PA Results.xls	Duck	H3N8
primscreen_PA_v1_260_12072005	James Paulson	Influenza virus A/Moscow/10/1999 (H3N2)	Influenza virus A/Moscow/10/1999 (H3N2)	PA_v1	http://www.functionalglycomics.org:80/glycomics/HFileServlet?operation=downloadRawFile&fileType=DAT&objId=1000259&sideMenu=no	A-Moscow-10-1999 PA Results.xls	primscreen_PA_v1_260_12072005_A-Moscow-10-1999 PA Results.xls	Human	H3N2
primscreen_PA_v1_259_12072005	James Paulson	Influenza virus A/Texas/36/1991(H1N1)	Influenza virus A/Texas/36/1991(H1N1)	PA_v1	http://www.functionalglycomics.org:80/glycomics/HFileServlet?operation=downloadRawFile&fileType=DAT&objId=1000258&sideMenu=no	A-Texas-36-1991 PA Results.xls	primscreen_PA_v1_259_12072005_A-Texas-36-1991 PA Results.xls	Human	H1N1
primscreen_PA_v1_325_12072005	James Paulson	Influenza virus A/Duck/Alberta/35/1976 (H1N1)	Influenza virus A/Duck/Alberta/35/1976 (H1N1)	PA_v1	http://www.functionalglycomics.org:80/glycomics/HFileServlet?operation=downloadRawFile&fileType=DAT&objId=1000324&sideMenu=no	848_85%Wash1 A-Duck-Alberta-35-1976 no specific mutant formatted.xls	primscreen_PA_v1_325_12072005_848_85%Wash1 A-Duck-Alberta-35-1976 no specific mutant formatted.xls	Duck	H1N1
primscreen_PA_v1_320_12072005	James Paulson	Influenza virus A/Vietnam/1203/2004 (H5N1)	Influenza virus A/Vietnam/1203/2004 (H5N1)	PA_v1	http://www.functionalglycomics.org:80/glycomics/HFileServlet?operation=downloadRawFile&fileType=DAT&objId=1000319&sideMenu=no	847_85%Wash1 A-Vietnam-1203-2004 no specific mutant formatted.xls	primscreen_PA_v1_320_12072005_847_85%Wash1 A-Vietnam-1203-2004 no specific mutant formatted.xls	Human	H5N1
primscreen_PA_v2_187_11072005	Gillian M. Air	A/Wyoming/3/2003 (Influenza virus)	Virus	PA_v2	http://www.functionalglycomics.org:80/glycomics/HFileServlet?operation=downloadRawFile&fileType=DAT&objId=1000186&sideMenu=no	Wyoming - high conc (Slide 24455) PA Result.xls	primscreen_PA_v2_187_11072005_Wyoming - high conc (Slide 24455) PA Result.xls	Human	H3N2
primscreen_PA_v2_239_11022005	Gillian M. Air	A/California-like Influenza H3N2	1391, 1992	PA_v2	http://www.functionalglycomics.org:80/glycomics/HFileServlet?operation=downloadRawFile&fileType=DAT&objId=1000238&sideMenu=no	1992 PA Results.xls	primscreen_PA_v2_239_11022005_1992 PA Results.xls	Human	H3N2
primscreen_PA_v2_238_12062005	Gillian M. Air	A/California-like Influenza H3N2	1391, 1992	PA_v2	http://www.functionalglycomics.org:80/glycomics/HFileServlet?operation=downloadRawFile&fileType=DAT&objId=1000237&sideMenu=no	1391 PA Results (Slide 23029).xls	primscreen_PA_v2_238_12062005_1391 PA Results (Slide 23029).xls	Human	H3N2
primscreen_PA_v2_188_12062005	Gillian M. Air	A/Wyoming/3/2003 (Influenza virus)	Virus	PA_v2	http://www.functionalglycomics.org:80/glycomics/HFileServlet?operation=downloadRawFile&fileType=DAT&objId=1000187&sideMenu=no	Wyoming PA Results.xls	primscreen_PA_v2_188_12062005_Wyoming PA Results.xls	Human	H3N2
primscreen_PA_v2_186_12082005	Gillian M. Air	A/Philippines/82 (Influenza virus)	Virus	PA_v2	http://www.functionalglycomics.org:80/glycomics/HFileServlet?operation=downloadRawFile&fileType=DAT&objId=1000185&sideMenu=no	Philippines PA Results.xls	primscreen_PA_v2_186_12082005_Philippines PA Results.xls	Human	H3N2
primscreen_PA_v2_257_10252005	Gillian M. Air	Influenza virus A/Oklahoma/323/03 (H3N2) - B	Influenza virus A/Oklahoma/323/03 (H3N2) - B	PA_v2	http://www.functionalglycomics.org:80/glycomics/HFileServlet?operation=downloadRawFile&fileType=DAT&objId=1000256&sideMenu=no	H3N2 (B) high conc - PA Result.xls	primscreen_PA_v2_257_10252005_H3N2 (B) high conc - PA Result.xls	Human	H3N2
primscreen_PA_v2_168_10242005	Gillian M. Air	Influenza virus A/Oklahoma/323/03 (H3N2) - B	Influenza virus A/Oklahoma/323/03 (H3N2) - B	PA_v2	http://www.functionalglycomics.org:80/glycomics/HFileServlet?operation=downloadRawFile&fileType=DAT&objId=1000167&sideMenu=no	H3N2 (B) PA Result.xls	primscreen_PA_v2_168_10242005_H3N2 (B) PA Result.xls	Human	H3N2
primscreen_PA_v2_167_10242005	Gillian M. Air	Influenza virus A/Oklahoma/323/03 (H3N2) - A	Influenza virus A/Oklahoma/323/03 (H3N2) - A	PA_v2	http://www.functionalglycomics.org:80/glycomics/HFileServlet?operation=downloadRawFile&fileType=DAT&objId=1000166&sideMenu=no	H3N2 (A)-GA-23036-Alexa488_102405_1354 PA Processed Result.xls	primscreen_PA_v2_167_10242005_H3N2 (A)-GA-23036-Alexa488_102405_1354 PA Processed Result.xls	Human	H3N2
primscreen_PA_v2_169_10242005	Gillian M. Air	Influenza virus A/Oklahoma/323/03 (H3N2) - C	Influenza virus A/Oklahoma/323/03 (H3N2) - C	PA_v2	http://www.functionalglycomics.org:80/glycomics/HFileServlet?operation=downloadRawFile&fileType=DAT&objId=1000168&sideMenu=no	H3N2 (C) PA result.xls	primscreen_PA_v2_169_10242005_H3N2 (C) PA result.xls	Human	H3N2
primscreen_PA_v2_321_12072005	James Paulson	Influenza virus A/Duck/Singapore/Q-F119-3/19 (H5N3)	Influenza virus A/Duck/Singapore/Q-F119-3/19 (H5N3)	PA_v2	http://www.functionalglycomics.org:80/glycomics/HFileServlet?operation=downloadRawFile&fileType=DAT&objId=1000320&sideMenu=no	1175_95%Wash1 A-Duck-Singapore-Q-F119-3-19 no specific mutant formatted.xls	primscreen_PA_v2_321_12072005_1175_95%Wash1 A-Duck-Singapore-Q-F119-3-19 no specific mutant formatted.xls	Duck	H5N3
primscreen_PA_v2_310_12072005	James Paulson	Influenza virus A/Vietnam/1203/2004 (H5N1)	Influenza virus A/Vietnam/1203/2004 (H5N1)	PA_v2	http://www.functionalglycomics.org:80/glycomics/HFileServlet?operation=downloadRawFile&fileType=DAT&objId=1000309&sideMenu=no	1162_95%Wash1 A-Vietnam-1203-2004 no specific mutant formatted.xls	primscreen_PA_v2_310_12072005_1162_95%Wash1 A-Vietnam-1203-2004 no specific mutant formatted.xls	Human	H5N1	Zoonotic
primscreen_918	Gillian M. Air		Influenza Virus A/Oklahoma/370/05, 4 degree, TSM Buffer	PA_v21	http://www.functionalglycomics.org:80/glycomics/HFileServlet?operation=downloadRawFile&fileType=DAT&objId=1000917&sideMenu=no	A-OKLA~1.XLS	primscreen_918_A-OKLA~1.XLS	Human	H3N2
primscreen_905	Gillian M. Air		Influenza Virus A/Oklahoma/370/05, Room Temperature, TSM Buffer	PA_v21	http://www.functionalglycomics.org:80/glycomics/HFileServlet?operation=downloadRawFile&fileType=DAT&objId=1000904&sideMenu=no	A-OKLA~1.XLS	primscreen_905_A-OKLA~1.XLS	Human	H3N2
primscreen_968	Ian Jones	Influenza virus A/Vietnam/1194/2004 (H5N1) Wild Type	Wild Type, H5Fc-wt	PA_v21	http://www.functionalglycomics.org:80/glycomics/HFileServlet?operation=downloadRawFile&fileType=DAT&objId=1000967&sideMenu=no	H5FCWT~1.XLS	primscreen_968_H5FCWT~1.XLS	Human	H5N1	Zoonotic
primscreen_2039	James Paulson	Influenza Virus A/Indonesia/05/2005 (H5N1)	Influenza Virus A/Indonesia/05/2005 (H5N1)	PA_v21	http://www.functionalglycomics.org:80/glycomics/HFileServlet?operation=downloadRawFile&fileType=DAT&objId=1002038&sideMenu=no	2776_A_Indonesia_05_2005 (A) Core H temp incl.xls	primscreen_2039_2776_A_Indonesia_05_2005 (A) Core H temp incl.xls	Human	H5N1	Zoonotic
primscreen_1628	Gillian M. Air	Influenza A/Oklahoma 309/2006(H3N2)	Influenza A (Oklahoma309/06 at 37C NaAcetate)	PA_v3	http://www.functionalglycomics.org:80/glycomics/HFileServlet?operation=downloadRawFile&fileType=DAT&objId=1001627&sideMenu=no	Oklahoma309-06_333498_37C-NaAcetate_Data.xls	primscreen_1628_Oklahoma309-06_333498_37C-NaAcetate_Data.xls	Human	H3N2
primscreen_1627	Gillian M. Air	Influenza A/Oklahoma 309/2006(H3N2)	Influenza A (Oklahoma309/06 at 37C at 60 µg/mL)	PA_v3	http://www.functionalglycomics.org:80/glycomics/HFileServlet?operation=downloadRawFile&fileType=DAT&objId=1001626&sideMenu=no	Oklahoma309-06_333499_37C-TSM_Data.xls	primscreen_1627_Oklahoma309-06_333499_37C-TSM_Data.xls	Human	H3N2
primscreen_1619	Gillian M. Air	Influenza A/Oklahoma 309/2006(H3N2)	Influenza A (Oklahoma09/06 at 37C in NaAcetate at 24 µg/mL)	PA_v3	http://www.functionalglycomics.org:80/glycomics/HFileServlet?operation=downloadRawFile&fileType=DAT&objId=1001618&sideMenu=no	Oklahoma309-06_333505_37C-NaAcetate_Data.xls	primscreen_1619_Oklahoma309-06_333505_37C-NaAcetate_Data.xls	Human	H3N2
primscreen_1618	Gillian M. Air	Influenza A/Oklahoma 309/2006(H3N2)	Influenza A (Oklahoma309/06 at 37C in NaAcetate)	PA_v3	http://www.functionalglycomics.org:80/glycomics/HFileServlet?operation=downloadRawFile&fileType=DAT&objId=1001617&sideMenu=no	Oklahoma309-06_333504_37C-NaAcetate_Data.xls	primscreen_1618_Oklahoma309-06_333504_37C-NaAcetate_Data.xls	Human	H3N2
primscreen_1617	Gillian M. Air	Influenza A/Oklahoma 309/2006(H3N2)	Influenza A (Oklahoma309/06 at 37C)	PA_v3	http://www.functionalglycomics.org:80/glycomics/HFileServlet?operation=downloadRawFile&fileType=DAT&objId=1001616&sideMenu=no	Oklahoma309-06_333521_37C-TSM_Data.xls	primscreen_1617_Oklahoma309-06_333521_37C-TSM_Data.xls	Human	H3N2
primscreen_1616	Gillian M. Air	Influenza A/Oklahoma 309/2006(H3N2)	Influenza A (Oklahoma309/06 at 4C in NaAcetate)	PA_v3	http://www.functionalglycomics.org:80/glycomics/HFileServlet?operation=downloadRawFile&fileType=DAT&objId=1001615&sideMenu=no	Oklahoma309-06_333520_4C-NaAcetate_Data.xls	primscreen_1616_Oklahoma309-06_333520_4C-NaAcetate_Data.xls	Human	H3N2
primscreen_1615	Gillian M. Air	Influenza A/Oklahoma 309/2006(H3N2)	Influenza A (Oklahoma309/06 at 4C)	PA_v3	http://www.functionalglycomics.org:80/glycomics/HFileServlet?operation=downloadRawFile&fileType=DAT&objId=1001614&sideMenu=no	Oklahoma309-06_333519_4C-TSM_Data.xls	primscreen_1615_Oklahoma309-06_333519_4C-TSM_Data.xls	Human	H3N2
primscreen_1630	Gillian M. Air	Influenza NWS-Memphis/31/98	NWS-Mem98(at 37C in NaAcetate, hPIV3 at 4C)	PA_v3	http://www.functionalglycomics.org:80/glycomics/HFileServlet?operation=downloadRawFile&fileType=DAT&objId=1001629&sideMenu=no	NWS-Mem_98-PIV3_333507_37CNaAcetate_Data.xls	primscreen_1630_NWS-Mem_98-PIV3_333507_37CNaAcetate_Data.xls	Human	H3N2
primscreen_1629	Gillian M. Air	Influenza NWS-Memphis/31/98	NWS-Mem98(at 37C in NaAcetate, Oklahoma309 at 4C)	PA_v3	http://www.functionalglycomics.org:80/glycomics/HFileServlet?operation=downloadRawFile&fileType=DAT&objId=1001628&sideMenu=no	NWS-Mem_OklAlexa_333351_37CNaAcetate_Data.xls	primscreen_1629_NWS-Mem_OklAlexa_333351_37CNaAcetate_Data.xls	Human	H3N2
primscreen_1622	Gillian M. Air	Influenza NWS-Memphis/31/98	NWS/Mem98 (at 37C in NaAcetate, hPIV1 at 4C)	PA_v3	http://www.functionalglycomics.org:80/glycomics/HFileServlet?operation=downloadRawFile&fileType=DAT&objId=1001621&sideMenu=no	NMW-Mem-98_333509_37C-NaAcetate_Data.xls	primscreen_1622_NMW-Mem-98_333509_37C-NaAcetate_Data.xls	Human	H3N2
primscreen_2161	Dave Steinhauer		Influenza H3N1	PA_v31	http://www.functionalglycomics.org:80/glycomics/HFileServlet?operation=downloadRawFile&fileType=DAT&objId=1002160&sideMenu=no	6076_H3N1 5K_DATA.xls	primscreen_2161_6076_H3N1 5K_DATA.xls	Human	H3N1
primscreen_2037	James Paulson	Influenza Virus A/SW/MO/22454/06 (H2N3)	Influenza Virus A/SW/MO/22454/06 (H2N3)	PA_v31	http://www.functionalglycomics.org:80/glycomics/HFileServlet?operation=downloadRawFile&fileType=DAT&objId=1002036&sideMenu=no	60%PMT_80%LP_5203_v3.1_virus 20_H2N3_HA 128_macro run.xls	primscreen_2037_60%PMT_80%LP_5203_v3.1_virus 20_H2N3_HA 128_macro run.xls	Swine	H2N3
primscreen_2036	James Paulson	Influenza Virus A/Mallard/Alberta/79/03 (H2N3)	Influenza Virus A/Mallard/Alberta/79/03 (H2N3)	PA_v31	http://www.functionalglycomics.org:80/glycomics/HFileServlet?operation=downloadRawFile&fileType=DAT&objId=1002035&sideMenu=no	60%PMT_80%LP_6043_v3.1_virus 19_H2N3_HA=128_macro run.xls	primscreen_2036_60%PMT_80%LP_6043_v3.1_virus 19_H2N3_HA=128_macro run.xls	Mallard	H2N3
primscreen_2035	James Paulson	Influenza Virus A/Mallard/Alberta/242/04 (H2N4)	Influenza Virus A/Mallard/Alberta/242/04 (H2N4)	PA_v31	http://www.functionalglycomics.org:80/glycomics/HFileServlet?operation=downloadRawFile&fileType=DAT&objId=1002034&sideMenu=no	60%PMT_80%LP_6040_v3.1_virus 18_H2N4_HA=128_processed.xls	primscreen_2035_60%PMT_80%LP_6040_v3.1_virus 18_H2N4_HA=128_processed.xls	Mallard	H2N4
primscreen_2034	James Paulson	Influenza Virus A/Mallard/Alberta/149/02 (H2N4)	Influenza Virus A/Mallard/Alberta/149/02 (H2N4)	PA_v31	http://www.functionalglycomics.org:80/glycomics/HFileServlet?operation=downloadRawFile&fileType=DAT&objId=1002033&sideMenu=no	60%PMT_80%LP_6038_v3.1_virus 17_H2N4_HA=128_processed.xls	primscreen_2034_60%PMT_80%LP_6038_v3.1_virus 17_H2N4_HA=128_processed.xls	Mallard	H2N4
primscreen_2033	James Paulson	Influenza Virus A/Mallard/Alberta/33/01 (H2N4)	Influenza Virus A/Mallard/Alberta/33/01 (H2N4)	PA_v31	http://www.functionalglycomics.org:80/glycomics/HFileServlet?operation=downloadRawFile&fileType=DAT&objId=1002032&sideMenu=no	60%PMT_80%LP_5290_v3.1_virus 16_H2N4_HA=512_macro run.xls	primscreen_2033_60%PMT_80%LP_5290_v3.1_virus 16_H2N4_HA=512_macro run.xls	Mallard	H2N4
primscreen_2032	James Paulson	Influenza Virus A/Duck/HK/149/1977 (H9N2)	Influenza Virus A/Duck/HK/149/1977 (H9N2)	PA_v31	http://www.functionalglycomics.org:80/glycomics/HFileServlet?operation=downloadRawFile&fileType=DAT&objId=1002031&sideMenu=no	60%PMT_80%LP_5289_v3.1_virus 15_H9N2_HA=128_macro run.xls	primscreen_2032_60%PMT_80%LP_5289_v3.1_virus 15_H9N2_HA=128_macro run.xls	Duck	H9N2
primscreen_2027	James Paulson	Influenza Virus A/Quail/HK/G1/1997 (H9N2)	Influenza Virus A/Quail/HK/G1/1997 (H9N2)	PA_v31	http://www.functionalglycomics.org:80/glycomics/HFileServlet?operation=downloadRawFile&fileType=DAT&objId=1002026&sideMenu=no	60%PMT_80%LP_5286_v3.1_virus 10_H9N2_HA=128_macro run.xls	primscreen_2027_60%PMT_80%LP_5286_v3.1_virus 10_H9N2_HA=128_macro run.xls	Quail	H9N2
primscreen_2023	James Paulson	Influenza Virus A/HK/1073/1999 (H9N2)	Influenza Virus A/HK/1073/1999 (H9N2)	PA_v31	http://www.functionalglycomics.org:80/glycomics/HFileServlet?operation=downloadRawFile&fileType=DAT&objId=1002022&sideMenu=no	60%PMT_80%LP_5283_v3.1_virus 6_H9N2_HA=128_macro run.xls	primscreen_2023_60%PMT_80%LP_5283_v3.1_virus 6_H9N2_HA=128_macro run.xls	Human	H9N2	Zoonotic
primscreen_2020	James Paulson	Influenza Virus A/Quail/HK/NT16/1999 (H9N2)	Influenza Virus A/Quail/HK/NT16/1999 (H9N2)	PA_v31	http://www.functionalglycomics.org:80/glycomics/HFileServlet?operation=downloadRawFile&fileType=DAT&objId=1002019&sideMenu=no	60%PMT_80%LP_5199_v3.1_virus 3_H9N2_HA 128_macro run.xls	primscreen_2020_60%PMT_80%LP_5199_v3.1_virus 3_H9N2_HA 128_macro run.xls	Quail	H9N2
primscreen_2031	James Paulson	Influenza Virus A/Teal/HK/W312/1997 (H6N1)	Influenza Virus A/Teal/HK/W312/1997 (H6N1)	PA_v31	http://www.functionalglycomics.org:80/glycomics/HFileServlet?operation=downloadRawFile&fileType=DAT&objId=1002030&sideMenu=no	60%PMT_80%LP_5266_v3.1_virus 14_H6N1_HA=512_macro run.xls	primscreen_2031_60%PMT_80%LP_5266_v3.1_virus 14_H6N1_HA=512_macro run.xls	Teal	H6N1
primscreen_2030	James Paulson	Influenza Virus A/Quail/HK/1721-20/1999 (H6N1)	Influenza Virus A/Quail/HK/1721-20/1999 (H6N1)	PA_v31	http://www.functionalglycomics.org:80/glycomics/HFileServlet?operation=downloadRawFile&fileType=DAT&objId=1002029&sideMenu=no	60%PMT_80%LP_5265_v3.1_virus 13_H6N1_HA=128_macro run.xls	primscreen_2030_60%PMT_80%LP_5265_v3.1_virus 13_H6N1_HA=128_macro run.xls	Quail	H6N1
primscreen_2029	James Paulson	Influenza Virus A/CK/BJ/1/1994 (H9N2)	Influenza Virus A/CK/BJ/1/1994 (H9N2)	PA_v31	http://www.functionalglycomics.org:80/glycomics/HFileServlet?operation=downloadRawFile&fileType=DAT&objId=1002028&sideMenu=no	60%PMT_80%LP_5277_v3.1_virus 12_H9N2_HA=128_macro run.xls	primscreen_2029_60%PMT_80%LP_5277_v3.1_virus 12_H9N2_HA=128_macro run.xls	Chicken	H9N2
primscreen_2028	James Paulson	Influenza Virus A/CK/HK/FY20/1999 (H9N2)	Influenza Virus A/CK/HK/FY20/1999 (H9N2)	PA_v31	http://www.functionalglycomics.org:80/glycomics/HFileServlet?operation=downloadRawFile&fileType=DAT&objId=1002027&sideMenu=no	60%PMT_80%LP_5274_v3.1_virus 11_H9N2_HA=128_macro run.xls	primscreen_2028_60%PMT_80%LP_5274_v3.1_virus 11_H9N2_HA=128_macro run.xls	Chicken	H9N2
primscreen_2026	James Paulson	Influenza Virus A/Quail/HK/YU421/2002 (H6N1)	Influenza Virus A/Quail/HK/YU421/2002 (H6N1)	PA_v31	http://www.functionalglycomics.org:80/glycomics/HFileServlet?operation=downloadRawFile&fileType=DAT&objId=1002025&sideMenu=no	60%PMT_80%LP_5262_v3.1_virus 9_H6N1_HA=128_macro run.xls	primscreen_2026_60%PMT_80%LP_5262_v3.1_virus 9_H6N1_HA=128_macro run.xls	Quail	H6N1
primscreen_2025	James Paulson	Influenza Virus A/CK/HK/SF4/2001 (H6N1)	Influenza Virus A/CK/HK/SF4/2001 (H6N1)	PA_v31	http://www.functionalglycomics.org:80/glycomics/HFileServlet?operation=downloadRawFile&fileType=DAT&objId=1002024&sideMenu=no	60%PMT_80%LP_5259_v3.1_virus 8_H6N1_HA=128_macro run.xls	primscreen_2025_60%PMT_80%LP_5259_v3.1_virus 8_H6N1_HA=128_macro run.xls	Chicken	H6N1
primscreen_2024	James Paulson	Influenza Virus A/Chukker/HK/SF126/2003 (H6N1)	Influenza Virus A/Chukker/HK/SF126/2003 (H6N1)	PA_v31	http://www.functionalglycomics.org:80/glycomics/HFileServlet?operation=downloadRawFile&fileType=DAT&objId=1002023&sideMenu=no	70%PMT_80%LP_5254_v3.1_virus 7_H6N1_HA=512_macro run.xls	primscreen_2024_70%PMT_80%LP_5254_v3.1_virus 7_H6N1_HA=512_macro run.xls	Chucker	H6N1
primscreen_2022	James Paulson	Influenza Virus A/Duck/Y280/1997 (H9N2)	Influenza Virus A/Duck/Y280/1997 (H9N2)	PA_v31	http://www.functionalglycomics.org:80/glycomics/HFileServlet?operation=downloadRawFile&fileType=DAT&objId=1002021&sideMenu=no	60%PMT_80%LP_5271_virus 5_H9N2_HA=128_macro run.xls	primscreen_2022_60%PMT_80%LP_5271_virus 5_H9N2_HA=128_macro run.xls	Duck	H9N2
primscreen_2021	James Paulson	Influenza Virus A/Duck/Shantou/5540/2001 (H6N2)	Influenza Virus A/Duck/Shantou/5540/2001 (H6N2)	PA_v31	http://www.functionalglycomics.org:80/glycomics/HFileServlet?operation=downloadRawFile&fileType=DAT&objId=1002020&sideMenu=no	60%PMT_80%LP_5251_v3.1_virus 4_H6N1_HA=512_macro run.xls	primscreen_2021_60%PMT_80%LP_5251_v3.1_virus 4_H6N1_HA=512_macro run.xls	Duck	H6N2
primscreen_2019	James Paulson	Influenza Virus A/Quail/HK/FB6111/2001 (H6N1)	Influenza Virus A/Quail/HK/FB6111/2001 (H6N1)	PA_v31	http://www.functionalglycomics.org:80/glycomics/HFileServlet?operation=downloadRawFile&fileType=DAT&objId=1002018&sideMenu=no	60%PMT_80%LP_5250_v3.1_virus2_H6N1_HA=128_macro run.xls	primscreen_2019_60%PMT_80%LP_5250_v3.1_virus2_H6N1_HA=128_macro run.xls	Quail	H6N1
primscreen_2018	James Paulson	Influenza Virus A/Quail/HK/SF550/2000 (H6N1)	Influenza Virus A/Quail/HK/SF550/2000 (H6N1)	PA_v31	http://www.functionalglycomics.org:80/glycomics/HFileServlet?operation=downloadRawFile&fileType=DAT&objId=1002017&sideMenu=no	60%PMT_80%LP_5195_v3.1_virus 1_H6N1_HA 128_macro run.xls	primscreen_2018_60%PMT_80%LP_5195_v3.1_virus 1_H6N1_HA 128_macro run.xls	Quail	H6N1
primscreen_2666	Jianzhu Chen		Influenza A virus Wuhan strain WT	PA_v32	http://www.functionalglycomics.org:80/glycomics/HFileServlet?operation=downloadRawFile&fileType=DAT&objId=1002665&sideMenu=no	Wuhan_Wildtype_9044_v3.2_DATA.xls	primscreen_2666_Wuhan_Wildtype_9044_v3.2_DATA.xls	Human	H3N2
primscreen_2665	Jianzhu Chen		Influenza A virus Victoria strain H3N2	PA_v32	http://www.functionalglycomics.org:80/glycomics/HFileServlet?operation=downloadRawFile&fileType=DAT&objId=1002664&sideMenu=no	Victoria_H3N2_9425_V3.2_DATA.xls	primscreen_2665_Victoria_H3N2_9425_V3.2_DATA.xls	Human	H3N2
primscreen_2664	Jianzhu Chen		Influenza A virus WSN strain H1N1	PA_v32	http://www.functionalglycomics.org:80/glycomics/HFileServlet?operation=downloadRawFile&fileType=DAT&objId=1002663&sideMenu=no	WSN_H1N1_9424_V3.2_DATA.xls	primscreen_2664_WSN_H1N1_9424_V3.2_DATA.xls	Human	H1N1
primscreen_2661	Jianzhu Chen		Influenza A virus Turkey WT H4N2	PA_v32	http://www.functionalglycomics.org:80/glycomics/HFileServlet?operation=downloadRawFile&fileType=DAT&objId=1002660&sideMenu=no	TurkeyWT_H4N2_9428_v3.2_DATA.xls	primscreen_2661_TurkeyWT_H4N2_9428_v3.2_DATA.xls	Turkey	H4N2
primscreen_2178	Yoshihiro Kawaoka	Influenza A virus, Kawasaki 173	Kawasaki 173 Influenza A virus	PA_v32	http://www.functionalglycomics.org:80/glycomics/HFileServlet?operation=downloadRawFile&fileType=DAT&objId=1002177&sideMenu=no	K173_7449_V3.2_DATA.xls	primscreen_2178_K173_7449_V3.2_DATA.xls	Human	H1N1
primscreen_3105	Dave Steinhauer		Influenza A/New Caledonia/20/1999- 4C	PA_v4	http://www.functionalglycomics.org:80/glycomics/HFileServlet?operation=downloadRawFile&fileType=DAT&objId=1003104&sideMenu=no	ANewCaledonia20-1999_10452_V4.0_DATA.xls	primscreen_3105_ANewCaledonia20-1999_10452_V4.0_DATA.xls	Human	-
primscreen_3103	Dave Steinhauer		Influenza A/California/04/2009- 4C	PA_v4	http://www.functionalglycomics.org:80/glycomics/HFileServlet?operation=downloadRawFile&fileType=DAT&objId=1003102&sideMenu=no	ACalifornia04-2009_10448_V4.0_DATA.xls	primscreen_3103_ACalifornia04-2009_10448_V4.0_DATA.xls	Human	-
primscreen_3101	Dave Steinhauer		Influenza A/Brisbane/59/2009- 4C	PA_v4	http://www.functionalglycomics.org:80/glycomics/HFileServlet?operation=downloadRawFile&fileType=DAT&objId=1003100&sideMenu=no	ABrisbane59-2009_10451_V4.0_DATA.xls	primscreen_3101_ABrisbane59-2009_10451_V4.0_DATA.xls	Human	-
primscreen_3099	Dave Steinhauer		Influenza A/Mexico/10/2009- 4C	PA_v4	http://www.functionalglycomics.org:80/glycomics/HFileServlet?operation=downloadRawFile&fileType=DAT&objId=1003098&sideMenu=no	AMexico10-2009_10450_V4.0_DATA.xls	primscreen_3099_AMexico10-2009_10450_V4.0_DATA.xls	Human	-
primscreen_3097	Dave Steinhauer		Influenza A/Texas/15/2009- 4C	PA_v4	http://www.functionalglycomics.org:80/glycomics/HFileServlet?operation=downloadRawFile&fileType=DAT&objId=1003096&sideMenu=no	ATexas15-2009_10449_V4.0_DATA.xls	primscreen_3097_ATexas15-2009_10449_V4.0_DATA.xls	Human	-
primscreen_3095	Dave Steinhauer		Influenza A/Swine/Iowa/1931/1976- 4C	PA_v4	http://www.functionalglycomics.org:80/glycomics/HFileServlet?operation=downloadRawFile&fileType=DAT&objId=1003094&sideMenu=no	ASwine-Iowa1931-1976_10453_V4.0_DATA.xls	primscreen_3095_ASwine-Iowa1931-1976_10453_V4.0_DATA.xls	Swine	-
primscreen_3106	Dave Steinhauer		Influenza A/New Caledonia/20/1999- 37C	PA_v4	http://www.functionalglycomics.org:80/glycomics/HFileServlet?operation=downloadRawFile&fileType=DAT&objId=1003105&sideMenu=no	ANewCaledonia20-1999_10452-2_V4.0_DATA.xls	primscreen_3106_ANewCaledonia20-1999_10452-2_V4.0_DATA.xls	Human	-
primscreen_3104	Dave Steinhauer		Influenza A/California/04/2009- 37C	PA_v4	http://www.functionalglycomics.org:80/glycomics/HFileServlet?operation=downloadRawFile&fileType=DAT&objId=1003103&sideMenu=no	ACalifornia04-2009_10448-2_V4.0_DATA.xls	primscreen_3104_ACalifornia04-2009_10448-2_V4.0_DATA.xls	Human	-
primscreen_3102	Dave Steinhauer		Influenza A/Brisbane/59/2009- 37C	PA_v4	http://www.functionalglycomics.org:80/glycomics/HFileServlet?operation=downloadRawFile&fileType=DAT&objId=1003101&sideMenu=no	ABrisbane59-2009_10451-2_v4.0_DATA.xls	primscreen_3102_ABrisbane59-2009_10451-2_v4.0_DATA.xls	Human	-
primscreen_3100	Dave Steinhauer		Influenza A/Mexico/10/2009- 37C	PA_v4	http://www.functionalglycomics.org:80/glycomics/HFileServlet?operation=downloadRawFile&fileType=DAT&objId=1003099&sideMenu=no	AMexico10-2009_10450-2_V4.0_DATA.xls	primscreen_3100_AMexico10-2009_10450-2_V4.0_DATA.xls	Human	-
primscreen_3098	Dave Steinhauer		Influenza A/Texas/15/2009- 37C	PA_v4	http://www.functionalglycomics.org:80/glycomics/HFileServlet?operation=downloadRawFile&fileType=DAT&objId=1003097&sideMenu=no	ATexas15-2009_10449-2_V4.0_DATA.xls	primscreen_3098_ATexas15-2009_10449-2_V4.0_DATA.xls	Human	-
primscreen_3096	Dave Steinhauer		Influenza A/Swine/Iowa/1931/1976- 37C	PA_v4	http://www.functionalglycomics.org:80/glycomics/HFileServlet?operation=downloadRawFile&fileType=DAT&objId=1003095&sideMenu=no	ASwine-Iowa1931-1976_10453-2_V4.0_DATA.xls	primscreen_3096_ASwine-Iowa1931-1976_10453-2_V4.0_DATA.xls	Swine	-
primscreen_3018	Gillian M. Air		Influenza A/Oklahoma/447/08 (H1N1), Alexa488 labeled, pH7	PA_v4	http://www.functionalglycomics.org:80/glycomics/HFileServlet?operation=downloadRawFile&fileType=DAT&objId=1003017&sideMenu=no	Labeled447_pH7_10X_10084_DATA.xls	primscreen_3018_Labeled447_pH7_10X_10084_DATA.xls	Human	H1N1
primscreen_3017	Gillian M. Air		Influenza A/Oklahoma/483/08 (H3N2) Alexa488 labeled, pH 7	PA_v4	http://www.functionalglycomics.org:80/glycomics/HFileServlet?operation=downloadRawFile&fileType=DAT&objId=1003016&sideMenu=no	Labeled483_pH7_5X_10083_DATA.xls	primscreen_3017_Labeled483_pH7_5X_10083_DATA.xls	Human	H3N2
primscreen_3016	Gillian M. Air		Influenza A/Oklahoma/1138/08 (H1N1) oseltamivir-resistant Alexa488 labeled, pH7	PA_v4	http://www.functionalglycomics.org:80/glycomics/HFileServlet?operation=downloadRawFile&fileType=DAT&objId=1003015&sideMenu=no	Labeled1138_pH7_20X_10082_DATA.xls	primscreen_3016_Labeled1138_pH7_20X_10082_DATA.xls	Human	H1N1
primscreen_3012	Gillian M. Air		Influenza A/Oklahoma/447/08 (H1N1) Alexa 488 labeled after unlabeled H1N1 at pH 5	PA_v4	http://www.functionalglycomics.org:80/glycomics/HFileServlet?operation=downloadRawFile&fileType=DAT&objId=1003011&sideMenu=no	Slide#3_labeled_447_10090_DATA.xls	primscreen_3012_Slide#3_labeled_447_10090_DATA.xls	Human	H1N1
primscreen_3056	Gillian M. Air		Influenza A/ Oklahoma/3052/2009 (H1N1), Alexa488 at 200 µg	PA_v4	http://www.functionalglycomics.org:80/glycomics/HFileServlet?operation=downloadRawFile&fileType=DAT&objId=1003055&sideMenu=no	S7_5000HAU_10319_v4_DATA.xls	primscreen_3056_S7_5000HAU_10319_v4_DATA.xls	Human	H1N1
primscreen_3028	Gillian M. Air		Influenza A/ Oklahoma/3052/2009 (H1N1), Alexa488 at 50 µg, constant volume	PA_v4	http://www.functionalglycomics.org:80/glycomics/HFileServlet?operation=downloadRawFile&fileType=DAT&objId=1003027&sideMenu=no	5A_-5000HAU_10320_V4.0_DATA.xls	primscreen_3028_5A_-5000HAU_10320_V4.0_DATA.xls	Human	H1N1
primscreen_3026	Gillian M. Air		Influenza A/ Oklahoma/3052/2009 (H1N1), Alexa488 at 100 µg	PA_v4	http://www.functionalglycomics.org:80/glycomics/HFileServlet?operation=downloadRawFile&fileType=DAT&objId=1003025&sideMenu=no	S6_5000HAU_10315_v4_DATA.xls	primscreen_3026_S6_5000HAU_10315_v4_DATA.xls	Human	H1N1
primscreen_3025	Gillian M. Air		Influenza A/ Oklahoma/3052/2009 (H1N1), Alexa488 at 50 µg	PA_v4	http://www.functionalglycomics.org:80/glycomics/HFileServlet?operation=downloadRawFile&fileType=DAT&objId=1003024&sideMenu=no	S5_5000HAU_10318_v4_DATA.xls	primscreen_3025_S5_5000HAU_10318_v4_DATA.xls	Human	H1N1
primscreen_3024	Gillian M. Air		Influenza A/ Oklahoma/3052/2009 (H1N1), Alexa488 at 25 µg	PA_v4	http://www.functionalglycomics.org:80/glycomics/HFileServlet?operation=downloadRawFile&fileType=DAT&objId=1003023&sideMenu=no	S4_5000HAU_10314_v4_DATA.xls	primscreen_3024_S4_5000HAU_10314_v4_DATA.xls	Human	H1N1
primscreen_3023	Gillian M. Air		Influenza A/ Oklahoma/3052/2009 (H1N1), Alexa488 at 12.5 µg	PA_v4	http://www.functionalglycomics.org:80/glycomics/HFileServlet?operation=downloadRawFile&fileType=DAT&objId=1003022&sideMenu=no	S3_5000HAU_10317_v4_DATA.xls	primscreen_3023_S3_5000HAU_10317_v4_DATA.xls	Human	H1N1
primscreen_3022	Gillian M. Air		Influenza A/Oklahoma/3052/2009 (H1N1), Alexa488 at 6.25 µg	PA_v4	http://www.functionalglycomics.org:80/glycomics/HFileServlet?operation=downloadRawFile&fileType=DAT&objId=1003021&sideMenu=no	S2_5000HAU_10313_v4_DATA.xls	primscreen_3022_S2_5000HAU_10313_v4_DATA.xls	Human	H1N1
primscreen_3021	Gillian M. Air		Influenza A/Oklahoma/3052/2009 (H1N1), Alexa488 at 3.12 µg	PA_v4	http://www.functionalglycomics.org:80/glycomics/HFileServlet?operation=downloadRawFile&fileType=DAT&objId=1003020&sideMenu=no	S1_5000HAU_10316_v4_DATA.xls	primscreen_3021_S1_5000HAU_10316_v4_DATA.xls	Human	H1N1
primscreen_3055	Gillian M. Air		Influenza A/Oklahoma 483/08 (H3N2) Alexa488 labeled after H3N2 unlabeled at pH5	PA_v4	http://www.functionalglycomics.org:80/glycomics/HFileServlet?operation=downloadRawFile&fileType=DAT&objId=1003054&sideMenu=no	Slide#7_3_labeled_447_10092_DATA.xls	primscreen_3055_Slide#7_3_labeled_447_10092_DATA.xls	Human	H3N2
primscreen_3030	Gillian M. Air		Influenza A/ Oklahoma/3052/2009 (H1N1), Alexa488 at 200 µg, constant volume	PA_v4	http://www.functionalglycomics.org:80/glycomics/HFileServlet?operation=downloadRawFile&fileType=DAT&objId=1003029&sideMenu=no	7A_5000HAU_10322_V4.0_DATA.xls	primscreen_3030_7A_5000HAU_10322_V4.0_DATA.xls	Human	H1N1
primscreen_3029	Gillian M. Air		Influenza A/ Oklahoma/3052/2009 (H1N1), Alexa488 at 100 µg, constant volume	PA_v4	http://www.functionalglycomics.org:80/glycomics/HFileServlet?operation=downloadRawFile&fileType=DAT&objId=1003028&sideMenu=no	6A_5000HAU_10321_V4.0_DATA.xls	primscreen_3029_6A_5000HAU_10321_V4.0_DATA.xls	Human	H1N1
primscreen_3057	Gillian M. Air		A/Oklahoma/483 Alexa488 labeled, pH5, 37C+4C	PA_v4	http://www.functionalglycomics.org:80/glycomics/HFileServlet?operation=downloadRawFile&fileType=DAT&objId=1003056&sideMenu=no	Labeled483_pH5_5X_37C-4h-4C-1h_10088_DATA.xls	primscreen_3057_Labeled483_pH5_5X_37C-4h-4C-1h_10088_DATA.xls	Human	H3N2
primscreen_3020	Gillian M. Air		A/Oklahoma/483 Alexa488 labeled, pH5, 37C+4C with inhibitor	PA_v4	http://www.functionalglycomics.org:80/glycomics/HFileServlet?operation=downloadRawFile&fileType=DAT&objId=1003019&sideMenu=no	Labeled483_oslet_pH5_5X_37C-4h-4C-1h_10089_DATA.xls	primscreen_3020_Labeled483_oslet_pH5_5X_37C-4h-4C-1h_10089_DATA.xls	Human	H3N2
primscreen_3115	Richard W. Compans		Influenza A/Wyoming/3/03(H3N2)- egg	PA_v4	http://www.functionalglycomics.org:80/glycomics/HFileServlet?operation=downloadRawFile&fileType=DAT&objId=1003114&sideMenu=no	WyomingEgg_10355_V4.0_DATA.xls	primscreen_3115_WyomingEgg_10355_V4.0_DATA.xls	Human	H3N2
primscreen_3113	Richard W. Compans		Influenza A/Aichi/2/68 (H3N2)- egg	PA_v4	http://www.functionalglycomics.org:80/glycomics/HFileServlet?operation=downloadRawFile&fileType=DAT&objId=1003112&sideMenu=no	AichiEgg_10352_V4.0_DATA.xls	primscreen_3113_AichiEgg_10352_V4.0_DATA.xls	Human	H3N2
primscreen_3111	Richard W. Compans		Influenza A/Memphis/4/73(H1N1)- egg	PA_v4	http://www.functionalglycomics.org:80/glycomics/HFileServlet?operation=downloadRawFile&fileType=DAT&objId=1003110&sideMenu=no	MemphisEgg_10354_V4.0_DATA.xls	primscreen_3111_MemphisEgg_10354_V4.0_DATA.xls	Human	H1N1
primscreen_3107	Richard W. Compans		Influenza A/Texas H1N1- Egg	PA_v4	http://www.functionalglycomics.org:80/glycomics/HFileServlet?operation=downloadRawFile&fileType=DAT&objId=1003106&sideMenu=no	HINIEgg_10468_V4.0_DATA.xls	primscreen_3107_HINIEgg_10468_V4.0_DATA.xls	Human	H1N1
primscreen_3052	Christopher W. Olsen		Influenza A/Swine/Ontario/00130/97 (Sw/ONT)	PA_v41	http://www.functionalglycomics.org:80/glycomics/HFileServlet?operation=downloadRawFile&fileType=DAT&objId=1003051&sideMenu=no	SW-ONT_11440_V4.1_DATA.xls	primscreen_3052_SW-ONT_11440_V4.1_DATA.xls	Swine	H3N2
primscreen_3051	Christopher W. Olsen		Influenza A/Swine/Minnesota/593/99 H3N2 (Sw/MN)	PA_v41	http://www.functionalglycomics.org:80/glycomics/HFileServlet?operation=downloadRawFile&fileType=DAT&objId=1003050&sideMenu=no	SW-MN_11439_V4.1_DATA.xls	primscreen_3051_SW-MN_11439_V4.1_DATA.xls	Swine	H3N2
primscreen_3048	Christopher W. Olsen		Influenza A/Swine/Ontario/00130/97 H3N2 (Sw/ONT 1/3/4)	PA_v41	http://www.functionalglycomics.org:80/glycomics/HFileServlet?operation=downloadRawFile&fileType=DAT&objId=1003047&sideMenu=no	SW-ONT1-3-4_11444_V4.1_DATA.xls	primscreen_3048_SW-ONT1-3-4_11444_V4.1_DATA.xls	Swine	H3N2
primscreen_3050	Christopher W. Olsen		Influenza A/Swine/Ontario/00130/97 (Sw/ONT) and A/Swine/Minnesota/593/99 (Sw/MN) = Sw/MN + ONT HA	PA_v41	http://www.functionalglycomics.org:80/glycomics/HFileServlet?operation=downloadRawFile&fileType=DAT&objId=1003049&sideMenu=no	SW-MN+ONT_11441_V4.1_DATA.xls	primscreen_3050_SW-MN+ONT_11441_V4.1_DATA.xls	Swine	H3N2
primscreen_3049	Christopher W. Olsen		Influenza A/Swine/Minnesota/593/99 (Sw/MN) and A/Swine/Ontario/00130/97 (H3N2) (Sw/ONT)=Sw/ONT+MN HA	PA_v41	http://www.functionalglycomics.org:80/glycomics/HFileServlet?operation=downloadRawFile&fileType=DAT&objId=1003048&sideMenu=no	SW-ONT+MN_11442_V4.1_DATA.xls	primscreen_3049_SW-ONT+MN_11442_V4.1_DATA.xls	Swine	H3N2
primscreen_3558	David A. Steinhauer		H1N1 Influenza A/Swine/Illinois/20860/09 H1N2-like virus	PA_v41	http://www.functionalglycomics.org:80/glycomics/HFileServlet?operation=downloadRawFile&fileType=DAT&objId=1003557&sideMenu=no	20860_09_12909_V4.1_DATA.xls	primscreen_3558_20860_09_12909_V4.1_DATA.xls	Swine	H1N1
primscreen_3557	David A. Steinhauer		H1N1 Influenza A/Swine/Minnesota/02751/09 triple reassortant virus	PA_v41	http://www.functionalglycomics.org:80/glycomics/HFileServlet?operation=downloadRawFile&fileType=DAT&objId=1003556&sideMenu=no	02751_09_12908_V4.1_DATA.xls	primscreen_3557_02751_09_12908_V4.1_DATA.xls	Swine	H1N1
primscreen_3556	David A. Steinhauer		H1N1 Influenza A/Swine/Minnesota/02749/09 triple reassortant virus	PA_v41	http://www.functionalglycomics.org:80/glycomics/HFileServlet?operation=downloadRawFile&fileType=DAT&objId=1003555&sideMenu=no	02749_09_12906_v4.1_DATA.xls	primscreen_3556_02749_09_12906_v4.1_DATA.xls	Swine	H1N1
primscreen_3555	David A. Steinhauer		H3N2 Influenza A/Swine/Minnesota/02719/09	PA_v41	http://www.functionalglycomics.org:80/glycomics/HFileServlet?operation=downloadRawFile&fileType=DAT&objId=1003554&sideMenu=no	02719_09_12905_V4.1_DATA.xls	primscreen_3555_02719_09_12905_V4.1_DATA.xls	Swine	H3N2
primscreen_3129	David A. Steinhauer		H3N1 WT Influenza A virus	PA_v41	http://www.functionalglycomics.org:80/glycomics/HFileServlet?operation=downloadRawFile&fileType=DAT&objId=1003128&sideMenu=no	H3N1WT_11398_V4.1_DATA.xls	primscreen_3129_H3N1WT_11398_V4.1_DATA.xls	Swine	H3N1
primscreen_3128	David A. Steinhauer		Influenza A/California/04/2009	PA_v41	http://www.functionalglycomics.org:80/glycomics/HFileServlet?operation=downloadRawFile&fileType=DAT&objId=1003127&sideMenu=no	CA_11399_v4.1_DATA.xls	primscreen_3128_CA_11399_v4.1_DATA.xls	Human	-
primscreen_3127	David A. Steinhauer		Influenza A/Texas/15/2009	PA_v41	http://www.functionalglycomics.org:80/glycomics/HFileServlet?operation=downloadRawFile&fileType=DAT&objId=1003126&sideMenu=no	TX_11400_v4.1_DATA.xls	primscreen_3127_TX_11400_v4.1_DATA.xls	Human	-
primscreen_3126	David A. Steinhauer		Influenza A/Mexico/10/2009	PA_v41	http://www.functionalglycomics.org:80/glycomics/HFileServlet?operation=downloadRawFile&fileType=DAT&objId=1003125&sideMenu=no	MX_11401_v4.1_DATA.xls	primscreen_3126_MX_11401_v4.1_DATA.xls	Human	-
primscreen_3125	David A. Steinhauer		Influenza A/Brisbane/59/2007	PA_v41	http://www.functionalglycomics.org:80/glycomics/HFileServlet?operation=downloadRawFile&fileType=DAT&objId=1003124&sideMenu=no	Bris_11402_v4.1_DATA.xls	primscreen_3125_Bris_11402_v4.1_DATA.xls	Human	-
primscreen_3124	David A. Steinhauer		Influenza A/Swine/Iowa/1976/1931	PA_v41	http://www.functionalglycomics.org:80/glycomics/HFileServlet?operation=downloadRawFile&fileType=DAT&objId=1003123&sideMenu=no	IA_11403_v4.1_DATA.xls	primscreen_3124_IA_11403_v4.1_DATA.xls	Swine	-
primscreen_5184	Gillian M. Air		Influenza A/OK/447/08 (H1N1) Alexa488 labeled	PA_v41	http://www.functionalglycomics.org:80/glycomics/HFileServlet?operation=downloadRawFile&fileType=DAT&objId=1005183&sideMenu=no	Summary_447_pH7_11586_B_V4.1_PA_RESULTS.xls	primscreen_5184_Summary_447_pH7_11586_B_V4.1_PA_RESULTS.xls	Human	H1N1
primscreen_5183	Gillian M. Air		Influenza A/OK/483/08 (H3N2) Alexa488 labeled	PA_v41	http://www.functionalglycomics.org:80/glycomics/HFileServlet?operation=downloadRawFile&fileType=DAT&objId=1005182&sideMenu=no	Summary_483_pH7_11581_A_V4.1_PA_RESULTS.xls	primscreen_5183_Summary_483_pH7_11581_A_V4.1_PA_RESULTS.xls	Human	H3N2
primscreen_5194	Gillian M. Air		Influenza A/OK/483/08 (H3N2) Alexa488 labeled post hPIV1	PA_v41	http://www.functionalglycomics.org:80/glycomics/HFileServlet?operation=downloadRawFile&fileType=DAT&objId=1005193&sideMenu=no	Slide4_483_20x_pH7_11591_B_V4.1_DATA.xls	primscreen_5194_Slide4_483_20x_pH7_11591_B_V4.1_DATA.xls	Human	H3N2
primscreen_5192	Gillian M. Air		Influenza A/OK/447/08 (H1N1) Alexa488 labeled, binding buffer control	PA_v41	http://www.functionalglycomics.org:80/glycomics/HFileServlet?operation=downloadRawFile&fileType=DAT&objId=1005191&sideMenu=no	Slide5_447_20x_pH7_11592_C_V4.1_DATA.xls	primscreen_5192_Slide5_447_20x_pH7_11592_C_V4.1_DATA.xls	Human	H1N1
primscreen_5191	Gillian M. Air		Influenza A/OK/483/08 (H3N2) Alexa488 labeled Binding buffer control	PA_v41	http://www.functionalglycomics.org:80/glycomics/HFileServlet?operation=downloadRawFile&fileType=DAT&objId=1005190&sideMenu=no	Slide5_483_20x_pH7_11592_B_V4.1_DATA.xls	primscreen_5191_Slide5_483_20x_pH7_11592_B_V4.1_DATA.xls	Human	H3N2
primscreen_5195	Gillian M. Air		Influenza A/OK/447/08 (H1N1) Alexa488 labeled, post hPIV1 + A/OK/483	PA_v41	http://www.functionalglycomics.org:80/glycomics/HFileServlet?operation=downloadRawFile&fileType=DAT&objId=1005194&sideMenu=no	Slide4_447_20x_pH7_11591_C_V4.1_DATA.xls	primscreen_5195_Slide4_447_20x_pH7_11591_C_V4.1_DATA.xls	Human	H1N1
primscreen_3820	Richard W. Compans		Influenza A/swine/76/31 (H1N1) grown in chicken eggs	PA_v41	http://www.functionalglycomics.org:80/glycomics/HFileServlet?operation=downloadRawFile&fileType=DAT&objId=1003819&sideMenu=no	5#_11366_V4.1_DATA.xls	primscreen_3820_5#_11366_V4.1_DATA.xls	Swine	H1N1
primscreen_3819	Richard W. Compans		Influenza A/California04/09 (H1N1) grown in chicken eggs	PA_v41	http://www.functionalglycomics.org:80/glycomics/HFileServlet?operation=downloadRawFile&fileType=DAT&objId=1003818&sideMenu=no	4#_11365_V4.1_DATA.xls	primscreen_3819_4#_11365_V4.1_DATA.xls	Human	H1N1
primscreen_3816	Richard W. Compans		Influenza A/swine/New Jersey/8/76 (H1N1) grown in chicken eggs	PA_v41	http://www.functionalglycomics.org:80/glycomics/HFileServlet?operation=downloadRawFile&fileType=DAT&objId=1003815&sideMenu=no	1#_11362_V4.1_DATA.xls	primscreen_3816_1#_11362_V4.1_DATA.xls	Swine	H1N1
primscreen_3815	Richard W. Compans		Influenza A/New Jersey/8/76 grown in MDCK cells	PA_v41	http://www.functionalglycomics.org:80/glycomics/HFileServlet?operation=downloadRawFile&fileType=DAT&objId=1003814&sideMenu=no	NewJersey_12903_V4.1_DATA.xls	primscreen_3815_NewJersey_12903_V4.1_DATA.xls	Human	-
primscreen_3814	Richard W. Compans		Influenza A/Brisbane/308/2007 grown in chicken eggs	PA_v41	http://www.functionalglycomics.org:80/glycomics/HFileServlet?operation=downloadRawFile&fileType=DAT&objId=1003813&sideMenu=no	H1_12904_V4.1_DATA.xls	primscreen_3814_H1_12904_V4.1_DATA.xls	Human	-
primscreen_3332	Ron A. M. Fouchier	A/Indonesia/5/05	Influenza A H5N1 RF764, wild type	PA_v41	http://www.functionalglycomics.org:80/glycomics/HFileServlet?operation=downloadRawFile&fileType=DAT&objId=1003331&sideMenu=no	RF764-920HA_11415_V4.1_DATA.xls	primscreen_3332_RF764-920HA_11415_V4.1_DATA.xls	Human	H5N1
primscreen_3179	Ron A. M. Fouchier		Influenza A H5N1 RF764, wild type	PA_v41	http://www.functionalglycomics.org:80/glycomics/HFileServlet?operation=downloadRawFile&fileType=DAT&objId=1003178&sideMenu=no	RF764_11462_V4.1_PA_RESULTS.xls	primscreen_3179_RF764_11462_V4.1_PA_RESULTS.xls	Human	H5N1
primscreen_3708	Christopher W. Olsen		Influenza A/Sw/Ontario/00130/97 human lineage H3N2 swine virus	PA_v42	http://www.functionalglycomics.org:80/glycomics/HFileServlet?operation=downloadRawFile&fileType=DAT&objId=1003707&sideMenu=no	SwONT_13345_v4.2_DATA.xls	primscreen_3708_SwONT_13345_v4.2_DATA.xls	Swine	H3N2
primscreen_3707	Christopher W. Olsen		Influenza A/Sw/MN/593/99 triple reassortant H3N2 swine virus	PA_v42	http://www.functionalglycomics.org:80/glycomics/HFileServlet?operation=downloadRawFile&fileType=DAT&objId=1003706&sideMenu=no	SwMN_13344_v4.2_DATA.xls	primscreen_3707_SwMN_13344_v4.2_DATA.xls	Swine	H3N2
primscreen_3551	David A. Steinhauer		H3N1 wild type Influenza	PA_v42	http://www.functionalglycomics.org:80/glycomics/HFileServlet?operation=downloadRawFile&fileType=DAT&objId=1003550&sideMenu=no	H3N1-WT_13217_v4.2_DATA.xls	primscreen_3551_H3N1-WT_13217_v4.2_DATA.xls	Swine	H3N1
primscreen_3554	David A. Steinhauer		H1N1 Influenza A/Pennsylvania/08/2008- 6.2e5 pfu/ml	PA_v42	http://www.functionalglycomics.org:80/glycomics/HFileServlet?operation=downloadRawFile&fileType=DAT&objId=1003553&sideMenu=no	A-penn-6.2e5_13269_v4.2_DATA.xls	primscreen_3554_A-penn-6.2e5_13269_v4.2_DATA.xls	Human	H1N1
primscreen_3553	David A. Steinhauer		H1N1 Influenza A/Pennsylvania/08/2008- 6.2e6 pfu/ml	PA_v42	http://www.functionalglycomics.org:80/glycomics/HFileServlet?operation=downloadRawFile&fileType=DAT&objId=1003552&sideMenu=no	A-penn-08-2008_13219_v4.2_DATA.xls	primscreen_3553_A-penn-08-2008_13219_v4.2_DATA.xls	Human	H1N1
primscreen_5246	Gillian M. Air		A/OK/447/08	PA_v42	http://www.functionalglycomics.org:80/glycomics/HFileServlet?operation=downloadRawFile&fileType=DAT&objId=1005245&sideMenu=no	Results_447_pH7_13372_01242011.xls	primscreen_5246_Results_447_pH7_13372_01242011.xls	Human	H1N1
primscreen_3716	Peter P.J.M Rottier	Influenza A virus A/Memphis/7/1980 H1N1	Influenza A/Memphis/7/1980 (H1N1)	PA_v42	http://www.functionalglycomics.org:80/glycomics/HFileServlet?operation=downloadRawFile&fileType=DAT&objId=1003715&sideMenu=no	Memphis_13374_v4.2_DATA.xls	primscreen_3716_Memphis_13374_v4.2_DATA.xls	Human	H1N1
primscreen_3714	Peter P.J.M Rottier		Influenza A/South Carolina/1/1918 (H1N1)	PA_v42	http://www.functionalglycomics.org:80/glycomics/HFileServlet?operation=downloadRawFile&fileType=DAT&objId=1003713&sideMenu=no	SC-H1N1_13367_v4.2_RESULTS.xls	primscreen_3714_SC-H1N1_13367_v4.2_RESULTS.xls	Human	H1N1
primscreen_3712	Peter P.J.M Rottier		Influenza A/Hong Kong/117/1977 (H1N1)	PA_v42	http://www.functionalglycomics.org:80/glycomics/HFileServlet?operation=downloadRawFile&fileType=DAT&objId=1003711&sideMenu=no	HK-H1N1_13370_v4.2_RESULTS.xls	primscreen_3712_HK-H1N1_13370_v4.2_RESULTS.xls	Human	H1N1
primscreen_3711	Peter P.J.M Rottier		Influenza A/Brazil/11/1978 (H1N1)	PA_v42	http://www.functionalglycomics.org:80/glycomics/HFileServlet?operation=downloadRawFile&fileType=DAT&objId=1003710&sideMenu=no	Brazil-H1N1_13371_v4.2_RESULTS.xls	primscreen_3711_Brazil-H1N1_13371_v4.2_RESULTS.xls	Human	H1N1
primscreen_3838	Stephen Mark Tompkins		Avian Influenza A/chicken/TX/167280-4/02 Low pathogenic H5N3	PA_v42	http://www.functionalglycomics.org:80/glycomics/HFileServlet?operation=downloadRawFile&fileType=DAT&objId=1003837&sideMenu=no	Tx_13447_V4.2_PA_RESULTS.xls	primscreen_3838_Tx_13447_V4.2_PA_RESULTS.xls	Chicken	H5N3
primscreen_3837	Stephen Mark Tompkins		Influenza A/NY/55/2004 H3N2	PA_v42	http://www.functionalglycomics.org:80/glycomics/HFileServlet?operation=downloadRawFile&fileType=DAT&objId=1003836&sideMenu=no	NY_13448_V4.2_DATA.xls	primscreen_3837_NY_13448_V4.2_DATA.xls	Human	H3N2
primscreen_3836	Stephen Mark Tompkins		Avian Influenza A/Mute Swan/MI/06/451072-2/2006 H5N1	PA_v42	http://www.functionalglycomics.org:80/glycomics/HFileServlet?operation=downloadRawFile&fileType=DAT&objId=1003835&sideMenu=no	MI_13445_V4.2_DATA.xls	primscreen_3836_MI_13445_V4.2_DATA.xls	Swan	H5N1
primscreen_3835	Stephen Mark Tompkins		Avian Influenza A/chicken/Pennsylvania/13609/1993 Low pathogenic H5N2	PA_v42	http://www.functionalglycomics.org:80/glycomics/HFileServlet?operation=downloadRawFile&fileType=DAT&objId=1003834&sideMenu=no	PA_13446_V4.2_DATA.xls	primscreen_3835_PA_13446_V4.2_DATA.xls	Chicken	H5N2
primscreen_3833	Stephen Mark Tompkins		892 Avian Influenza A H6N4	PA_v42	http://www.functionalglycomics.org:80/glycomics/HFileServlet?operation=downloadRawFile&fileType=DAT&objId=1003832&sideMenu=no	892H6N4_13395_V4.2_DATA.xls	primscreen_3833_892H6N4_13395_V4.2_DATA.xls	Ruddy Turnstone	H6N4
primscreen_3832	Stephen Mark Tompkins		327 Avian Influenza A H3N6	PA_v42	http://www.functionalglycomics.org:80/glycomics/HFileServlet?operation=downloadRawFile&fileType=DAT&objId=1003831&sideMenu=no	327H3N6_13394_V4.2_DATA.xls	primscreen_3832_327H3N6_13394_V4.2_DATA.xls	Ruddy Turnstone	H3N6
primscreen_3831	Stephen Mark Tompkins		1171 Avian Influenza A H1N9	PA_v42	http://www.functionalglycomics.org:80/glycomics/HFileServlet?operation=downloadRawFile&fileType=DAT&objId=1003830&sideMenu=no	1171H1N9_13393_V4.2_DATA.xls	primscreen_3831_1171H1N9_13393_V4.2_DATA.xls	Ruddy Turnstone	H1N9
primscreen_3830	Stephen Mark Tompkins		Influenza A/Pennsylvania/08/2008	PA_v42	http://www.functionalglycomics.org:80/glycomics/HFileServlet?operation=downloadRawFile&fileType=DAT&objId=1003829&sideMenu=no	APenn_082008_13392_V4.2_DATA.xls	primscreen_3830_APenn_082008_13392_V4.2_DATA.xls	Human	H1N1
primscreen_3829	Stephen Mark Tompkins		Influenza A/Duck/Hong Kong/562/79 (H10N9) Pheasant 41d isolate (H10-41)	PA_v42	http://www.functionalglycomics.org:80/glycomics/HFileServlet?operation=downloadRawFile&fileType=DAT&objId=1003828&sideMenu=no	H10-41_13397_V4.2_DATA.xls	primscreen_3829_H10-41_13397_V4.2_DATA.xls	Duck	H10N9
primscreen_3828	Stephen Mark Tompkins		Influenza A/Duck/Hong Kong/562/79 (H10N9) (H10-DU)	PA_v42	http://www.functionalglycomics.org:80/glycomics/HFileServlet?operation=downloadRawFile&fileType=DAT&objId=1003827&sideMenu=no	H10DU_13396_v4.2_DATA.xls	primscreen_3828_H10DU_13396_v4.2_DATA.xls	Duck	H10N9
primscreen_5501	David A. Steinhauer		Penn (1024 HAU/ml)	PA_v5	http://www.functionalglycomics.org:80/glycomics/HFileServlet?operation=downloadRawFile&fileType=DAT&objId=1005500&sideMenu=no	Penn_15357_V5.0_PA_RESULTS.xls	primscreen_5501_Penn_15357_V5.0_PA_RESULTS.xls	Human	H1N1
primscreen_5500	David A. Steinhauer		A/Pennsylvania/08/08 (100ul+25ug AF488)	PA_v5	http://www.functionalglycomics.org:80/glycomics/HFileServlet?operation=downloadRawFile&fileType=DAT&objId=1005499&sideMenu=no	A-p-08-08-100_15038_V5.0_PA_RESULTS.xls	primscreen_5500_A-p-08-08-100_15038_V5.0_PA_RESULTS.xls	Human	H1N1
primscreen_5499	David A. Steinhauer		A/Pennsylvania/08/08 (600ul+25ug AF488)	PA_v5	http://www.functionalglycomics.org:80/glycomics/HFileServlet?operation=downloadRawFile&fileType=DAT&objId=1005498&sideMenu=no	A-p-08-08-600_15039_v5.0_PA_RESULTS.xls	primscreen_5499_A-p-08-08-600_15039_v5.0_PA_RESULTS.xls	Human	H1N1
primscreen_5233	Gillian M. Air		A/OK/5342/2010 H3N2, 4C (5000 HAU/ml)	PA_v5	http://www.functionalglycomics.org:80/glycomics/HFileServlet?operation=downloadRawFile&fileType=DAT&objId=1005232&sideMenu=no	A-OK-5342_4c_13539-2_V5.0_DATA.xls	primscreen_5233_A-OK-5342_4c_13539-2_V5.0_DATA.xls	Human	H3N2
primscreen_5231	Gillian M. Air		A/OK/5342/2010 H3N2 RT (500 HAU/ml)	PA_v5	http://www.functionalglycomics.org:80/glycomics/HFileServlet?operation=downloadRawFile&fileType=DAT&objId=1005230&sideMenu=no	A-OK-5324_13536_V5.0_DATA.xls	primscreen_5231_A-OK-5324_13536_V5.0_DATA.xls	Human	H3N2
primscreen_5209	Gillian M. Air		A/OK/5386/2010 H3N2 (5000 HAU/ml)	PA_v5	http://www.functionalglycomics.org:80/glycomics/HFileServlet?operation=downloadRawFile&fileType=DAT&objId=1005208&sideMenu=no	A-OK-5386_4c_13538-2_V5.0_DATA.xls	primscreen_5209_A-OK-5386_4c_13538-2_V5.0_DATA.xls	Human	H3N2
primscreen_5207	Gillian M. Air		A/OK/5386/2010 H3N2, 4C (500 HAU/ml)	PA_v5	http://www.functionalglycomics.org:80/glycomics/HFileServlet?operation=downloadRawFile&fileType=DAT&objId=1005206&sideMenu=no	A-OK-5386-4c_13538_V5.0_DATA.xls	primscreen_5207_A-OK-5386-4c_13538_V5.0_DATA.xls	Human	H3N2
primscreen_5206	Gillian M. Air		A/OK/5386/2010 H3N2, RT (500 HAU/ml)	PA_v5	http://www.functionalglycomics.org:80/glycomics/HFileServlet?operation=downloadRawFile&fileType=DAT&objId=1005205&sideMenu=no	A-OK-5386_13535_V5.0_DATA.xls	primscreen_5206_A-OK-5386_13535_V5.0_DATA.xls	Human	H3N2
primscreen_5197	Gillian M. Air		A/HK/415742/09 (H1N1)	PA_v5	http://www.functionalglycomics.org:80/glycomics/HFileServlet?operation=downloadRawFile&fileType=DAT&objId=1005196&sideMenu=no	Summary_HK_415742_14037_14038_v5_PA_Results.xlsx	primscreen_5197_Summary_HK_415742_14037_14038_v5_PA_Results.xlsx	Human	H1N1
primscreen_5196	Gillian M. Air		A/HK/54/98	PA_v5	http://www.functionalglycomics.org:80/glycomics/HFileServlet?operation=downloadRawFile&fileType=DAT&objId=1005195&sideMenu=no	Summary_HK54_14035.xlsx	primscreen_5196_Summary_HK54_14035.xlsx	Human	-
primscreen_5272	Gillian M. Air		A/New York/696/94	PA_v5	http://www.functionalglycomics.org:80/glycomics/HFileServlet?operation=downloadRawFile&fileType=DAT&objId=1005271&sideMenu=no	Summary_NY_696_94_15367_V5_DATA.xls	primscreen_5272_Summary_NY_696_94_15367_V5_DATA.xls	Human	-
primscreen_5271	Gillian M. Air		A/Memphis/7/94 (H3N2) sample #2	PA_v5	http://www.functionalglycomics.org:80/glycomics/HFileServlet?operation=downloadRawFile&fileType=DAT&objId=1005270&sideMenu=no	Summary_Mem_7_94_15366_v5_PA_Results.xls	primscreen_5271_Summary_Mem_7_94_15366_v5_PA_Results.xls	Human	H3N2
primscreen_5235	Gillian M. Air		A/OK/5342/2010 H3N2 37(5.5) + 4(7.4) (5000 HAU/ml)	PA_v5	http://www.functionalglycomics.org:80/glycomics/HFileServlet?operation=downloadRawFile&fileType=DAT&objId=1005234&sideMenu=no	A-OK-5342_4c_1h_13548_V5.0_DATA.xls	primscreen_5235_A-OK-5342_4c_1h_13548_V5.0_DATA.xls	Human	H3N2
primscreen_5234	Gillian M. Air		A/OK/5342/2010 H3N2 37, 5.5 (5000 HAU/ml)	PA_v5	http://www.functionalglycomics.org:80/glycomics/HFileServlet?operation=downloadRawFile&fileType=DAT&objId=1005233&sideMenu=no	A-OK-5342_37c_3h_13548_V5.0_DATA.xls	primscreen_5234_A-OK-5342_37c_3h_13548_V5.0_DATA.xls	Human	H3N2
primscreen_5211	Gillian M. Air		A/OK/5386/2010 H3N2 37(5.5) + 4(7.4) (5000 HAU/ml)	PA_v5	http://www.functionalglycomics.org:80/glycomics/HFileServlet?operation=downloadRawFile&fileType=DAT&objId=1005210&sideMenu=no	A-OK-5386_4c_1h_13547_V5.0_DATA.xls	primscreen_5211_A-OK-5386_4c_1h_13547_V5.0_DATA.xls	Human	H3N2
primscreen_5210	Gillian M. Air		A/OK/5386/2010 H3N2 37, 5.5 (5000 HAU/ml)	PA_v5	http://www.functionalglycomics.org:80/glycomics/HFileServlet?operation=downloadRawFile&fileType=DAT&objId=1005209&sideMenu=no	A-OK-5386_37c_3h_13547_V5.0_DATA.xls	primscreen_5210_A-OK-5386_37c_3h_13547_V5.0_DATA.xls	Human	H3N2
primscreen_5180	Gillian M. Air		A/Albany/1/1970	PA_v5	http://www.functionalglycomics.org:80/glycomics/HFileServlet?operation=downloadRawFile&fileType=DAT&objId=1005179&sideMenu=no	Summary_Albany_1_1970_14464_v5.0_PA_RESULTS.xls	primscreen_5180_Summary_Albany_1_1970_14464_v5.0_PA_RESULTS.xls	Human	-
primscreen_5179	Gillian M. Air		A/BCM/3/1968	PA_v5	http://www.functionalglycomics.org:80/glycomics/HFileServlet?operation=downloadRawFile&fileType=DAT&objId=1005178&sideMenu=no	Summary_BCM_3_1968_14465_v5.0_PA_RESULTS.xls	primscreen_5179_Summary_BCM_3_1968_14465_v5.0_PA_RESULTS.xls	Human	-
primscreen_5178	Gillian M. Air		A/BCM/1/1970	PA_v5	http://www.functionalglycomics.org:80/glycomics/HFileServlet?operation=downloadRawFile&fileType=DAT&objId=1005177&sideMenu=no	Summary_A_BCM_1_1970_14466_V5.0_PA_RESULTS.xls	primscreen_5178_Summary_A_BCM_1_1970_14466_V5.0_PA_RESULTS.xls	Human	-
primscreen_5177	Gillian M. Air		A/Albany/1/1969	PA_v5	http://www.functionalglycomics.org:80/glycomics/HFileServlet?operation=downloadRawFile&fileType=DAT&objId=1005176&sideMenu=no	Summary_A_albany_1_1969_14462_v5.0_PA_Results.xls	primscreen_5177_Summary_A_albany_1_1969_14462_v5.0_PA_Results.xls	Human	-
primscreen_5176	Gillian M. Air		A/BCM/2/1969	PA_v5	http://www.functionalglycomics.org:80/glycomics/HFileServlet?operation=downloadRawFile&fileType=DAT&objId=1005175&sideMenu=no	Summary_BCM_2_1969_14463_v5.0_PA_RESULTS.xls	primscreen_5176_Summary_BCM_2_1969_14463_v5.0_PA_RESULTS.xls	Human	-
primscreen_5175	Gillian M. Air		A/Albany/11/1968	PA_v5	http://www.functionalglycomics.org:80/glycomics/HFileServlet?operation=downloadRawFile&fileType=DAT&objId=1005174&sideMenu=no	Summary_Albany_11_1968_14461_v5.0_PA_RESULTS.xls	primscreen_5175_Summary_Albany_11_1968_14461_v5.0_PA_RESULTS.xls	Human	-
primscreen_5174	Gillian M. Air		A/Memphis/27/2003	PA_v5	http://www.functionalglycomics.org:80/glycomics/HFileServlet?operation=downloadRawFile&fileType=DAT&objId=1005173&sideMenu=no	A_Mem_27_2003_14179_V5_PA_Results.xls	primscreen_5174_A_Mem_27_2003_14179_V5_PA_Results.xls	Human	-
primscreen_5173	Gillian M. Air		A/Memphis/49/99	PA_v5	http://www.functionalglycomics.org:80/glycomics/HFileServlet?operation=downloadRawFile&fileType=DAT&objId=1005172&sideMenu=no	A_Mem_49_99_14180_V5_PA_Results.xls	primscreen_5173_A_Mem_49_99_14180_V5_PA_Results.xls	Human	-
primscreen_5172	Gillian M. Air		A/Memphis/14/98	PA_v5	http://www.functionalglycomics.org:80/glycomics/HFileServlet?operation=downloadRawFile&fileType=DAT&objId=1005171&sideMenu=no	A_Mem_14_98_14176_V5_PA_Results.xls	primscreen_5172_A_Mem_14_98_14176_V5_PA_Results.xls	Human	-
primscreen_5171	Gillian M. Air		A/Memphis/7/94	PA_v5	http://www.functionalglycomics.org:80/glycomics/HFileServlet?operation=downloadRawFile&fileType=DAT&objId=1005170&sideMenu=no	Memphis-7_1994_10X_5X_neat_15065_v5_PA_Results.xls	primscreen_5171_Memphis-7_1994_10X_5X_neat_15065_v5_PA_Results.xls	Human	-
primscreen_5170	Gillian M. Air		A/OK/5098/1996	PA_v5	http://www.functionalglycomics.org:80/glycomics/HFileServlet?operation=downloadRawFile&fileType=DAT&objId=1005169&sideMenu=no	OK_5098_1996_10X_5X_2X_15066_v5_PA_results.xls	primscreen_5170_OK_5098_1996_10X_5X_2X_15066_v5_PA_results.xls	Human	-
primscreen_5169	Gillian M. Air		A/BCM/1/2001	PA_v5	http://www.functionalglycomics.org:80/glycomics/HFileServlet?operation=downloadRawFile&fileType=DAT&objId=1005168&sideMenu=no	BCM_1_2001_400X_80X_20x_v5_15069_PA_Results.xls	primscreen_5169_BCM_1_2001_400X_80X_20x_v5_15069_PA_Results.xls	Human	-
primscreen_5168	Gillian M. Air		A/BCM/1/2002	PA_v5	http://www.functionalglycomics.org:80/glycomics/HFileServlet?operation=downloadRawFile&fileType=DAT&objId=1005167&sideMenu=no	BCM_1_2002_15070_400X_80X_20X_V5_PA_Results.xls	primscreen_5168_BCM_1_2002_15070_400X_80X_20X_V5_PA_Results.xls	Human	-
primscreen_5167	Gillian M. Air		A/OK/323/2003	PA_v5	http://www.functionalglycomics.org:80/glycomics/HFileServlet?operation=downloadRawFile&fileType=DAT&objId=1005166&sideMenu=no	OK_323_2003_100X_20X_5X_15078_v5_PA_Results.xls	primscreen_5167_OK_323_2003_100X_20X_5X_15078_v5_PA_Results.xls	Human	-
primscreen_5166	Gillian M. Air		A/OK/1992/2005	PA_v5	http://www.functionalglycomics.org:80/glycomics/HFileServlet?operation=downloadRawFile&fileType=DAT&objId=1005165&sideMenu=no	OK_1992_2005_15079_100X_20X_5X_v5_PA_Results.xls	primscreen_5166_OK_1992_2005_15079_100X_20X_5X_v5_PA_Results.xls	Human	-
primscreen_5165	Gillian M. Air		A/OK/309/2006	PA_v5	http://www.functionalglycomics.org:80/glycomics/HFileServlet?operation=downloadRawFile&fileType=DAT&objId=1005164&sideMenu=no	OK_309_2006_100X_20X_5X_15080_v5_PA_Results.xls	primscreen_5165_OK_309_2006_100X_20X_5X_15080_v5_PA_Results.xls	Human	-
primscreen_5164	Gillian M. Air		A/OK/483/2008	PA_v5	http://www.functionalglycomics.org:80/glycomics/HFileServlet?operation=downloadRawFile&fileType=DAT&objId=1005163&sideMenu=no	OK_483_2008_100X_20X_5X_15085_v5_PA_Results.xls	primscreen_5164_OK_483_2008_100X_20X_5X_15085_v5_PA_Results.xls	Human	-
primscreen_5163	Gillian M. Air		A/OK/3003/1996 (Sample#2)	PA_v5	http://www.functionalglycomics.org:80/glycomics/HFileServlet?operation=downloadRawFile&fileType=DAT&objId=1005162&sideMenu=no	OK_3003_1996_200X_40X_10X_15083_v5_PA_Results.xls	primscreen_5163_OK_3003_1996_200X_40X_10X_15083_v5_PA_Results.xls	Human	-
primscreen_5162	Gillian M. Air		A/OK/3003/1996	PA_v5	http://www.functionalglycomics.org:80/glycomics/HFileServlet?operation=downloadRawFile&fileType=DAT&objId=1005161&sideMenu=no	A_OK_3003_1996_15214_v5_PA_Results.xls	primscreen_5162_A_OK_3003_1996_15214_v5_PA_Results.xls	Human	-
primscreen_5161	Gillian M. Air		A/BCM/1/1973 (Sample#2)	PA_v5	http://www.functionalglycomics.org:80/glycomics/HFileServlet?operation=downloadRawFile&fileType=DAT&objId=1005160&sideMenu=no	BCM_1_1973_800HAU_15215_v5_PA_results.xls	primscreen_5161_BCM_1_1973_800HAU_15215_v5_PA_results.xls	Human	-
primscreen_5160	Gillian M. Air		A/BCM/1/1991	PA_v5	http://www.functionalglycomics.org:80/glycomics/HFileServlet?operation=downloadRawFile&fileType=DAT&objId=1005159&sideMenu=no	Summary_BCM_1_1991_14940_v5_PA_Results.xls	primscreen_5160_Summary_BCM_1_1991_14940_v5_PA_Results.xls	Human	-
primscreen_5159	Gillian M. Air		A/BCM/11/1976	PA_v5	http://www.functionalglycomics.org:80/glycomics/HFileServlet?operation=downloadRawFile&fileType=DAT&objId=1005158&sideMenu=no	Summary_BCM_11_1976_14933_V5_PA_Results.xls	primscreen_5159_Summary_BCM_11_1976_14933_V5_PA_Results.xls	Human	-
primscreen_5158	Gillian M. Air		A/BCM/1/1993	PA_v5	http://www.functionalglycomics.org:80/glycomics/HFileServlet?operation=downloadRawFile&fileType=DAT&objId=1005157&sideMenu=no	Summary_BCM_1_1993_14941_V5_PA_Results.xls	primscreen_5158_Summary_BCM_1_1993_14941_V5_PA_Results.xls	Human	-
primscreen_5157	Gillian M. Air		A/BCM/2/1984	PA_v5	http://www.functionalglycomics.org:80/glycomics/HFileServlet?operation=downloadRawFile&fileType=DAT&objId=1005156&sideMenu=no	Summary_BCM_2_1984_V5_14881_PA_Results.xls	primscreen_5157_Summary_BCM_2_1984_V5_14881_PA_Results.xls	Human	-
primscreen_5156	Gillian M. Air		A/BCM/1/1981	PA_v5	http://www.functionalglycomics.org:80/glycomics/HFileServlet?operation=downloadRawFile&fileType=DAT&objId=1005155&sideMenu=no	Summary_BCM1_1981_14880_V5_PA_Results.xls	primscreen_5156_Summary_BCM1_1981_14880_V5_PA_Results.xls	Human	-
primscreen_5155	Gillian M. Air		A/BCM/1/1982	PA_v5	http://www.functionalglycomics.org:80/glycomics/HFileServlet?operation=downloadRawFile&fileType=DAT&objId=1005154&sideMenu=no	Summary_BCM1_1982_14879_v5_PA_Results.xls	primscreen_5155_Summary_BCM1_1982_14879_v5_PA_Results.xls	Human	-
primscreen_5154	Gillian M. Air		A/BCM/1/1980	PA_v5	http://www.functionalglycomics.org:80/glycomics/HFileServlet?operation=downloadRawFile&fileType=DAT&objId=1005153&sideMenu=no	Summary_BCM_1_1980_14878_v5_PA_results.xls	primscreen_5154_Summary_BCM_1_1980_14878_v5_PA_results.xls	Human	-
primscreen_5153	Gillian M. Air		A/BCM/1/1978	PA_v5	http://www.functionalglycomics.org:80/glycomics/HFileServlet?operation=downloadRawFile&fileType=DAT&objId=1005152&sideMenu=no	Summary_BCM1_1978_14877_v5_PA_Results.xls	primscreen_5153_Summary_BCM1_1978_14877_v5_PA_Results.xls	Human	-
primscreen_5152	Gillian M. Air		A/BCM/3/1977	PA_v5	http://www.functionalglycomics.org:80/glycomics/HFileServlet?operation=downloadRawFile&fileType=DAT&objId=1005151&sideMenu=no	Summary_BCM_3_1977_14876_v5_PA_Results.xls	primscreen_5152_Summary_BCM_3_1977_14876_v5_PA_Results.xls	Human	-
primscreen_5151	Gillian M. Air		A/BCM/1/1976	PA_v5	http://www.functionalglycomics.org:80/glycomics/HFileServlet?operation=downloadRawFile&fileType=DAT&objId=1005150&sideMenu=no	BCM1_1976_14673_PA_Results.xls	primscreen_5151_BCM1_1976_14673_PA_Results.xls	Human	-
primscreen_5150	Gillian M. Air		A/Albany/42/1975	PA_v5	http://www.functionalglycomics.org:80/glycomics/HFileServlet?operation=downloadRawFile&fileType=DAT&objId=1005149&sideMenu=no	Albany42_1975_14671_v5_PA_Results.xls	primscreen_5150_Albany42_1975_14671_v5_PA_Results.xls	Human	-
primscreen_5149	Gillian M. Air		A/BCM/3/1975	PA_v5	http://www.functionalglycomics.org:80/glycomics/HFileServlet?operation=downloadRawFile&fileType=DAT&objId=1005148&sideMenu=no	BCM3_1975_14672_v5_PA_Results.xls	primscreen_5149_BCM3_1975_14672_v5_PA_Results.xls	Human	-
primscreen_5148	Gillian M. Air		A/BCM/1/1974	PA_v5	http://www.functionalglycomics.org:80/glycomics/HFileServlet?operation=downloadRawFile&fileType=DAT&objId=1005147&sideMenu=no	BCM_1_1974_14605_v5_PA_Results.xls	primscreen_5148_BCM_1_1974_14605_v5_PA_Results.xls	Human	-
primscreen_5147	Gillian M. Air		A/BCM/1/1973	PA_v5	http://www.functionalglycomics.org:80/glycomics/HFileServlet?operation=downloadRawFile&fileType=DAT&objId=1005146&sideMenu=no	BCM_1_1973_4000HAU_14604_v5_PA_Results.xls	primscreen_5147_BCM_1_1973_4000HAU_14604_v5_PA_Results.xls	Human	-
primscreen_5146	Gillian M. Air		A/BCM/1/1972	PA_v5	http://www.functionalglycomics.org:80/glycomics/HFileServlet?operation=downloadRawFile&fileType=DAT&objId=1005145&sideMenu=no	BCM_1_1972_800HAU_14603_v5_PA_Results.xls	primscreen_5146_BCM_1_1972_800HAU_14603_v5_PA_Results.xls	Human	-
primscreen_5145	Gillian M. Air		A/Memphis/33/83	PA_v5	http://www.functionalglycomics.org:80/glycomics/HFileServlet?operation=downloadRawFile&fileType=DAT&objId=1005144&sideMenu=no	A_Mem_33_83.xls	primscreen_5145_A_Mem_33_83.xls	Human	-
primscreen_5144	Gillian M. Air		A/Memphis/9/96	PA_v5	http://www.functionalglycomics.org:80/glycomics/HFileServlet?operation=downloadRawFile&fileType=DAT&objId=1005143&sideMenu=no	A_Mem_9_96.xls	primscreen_5144_A_Mem_9_96.xls	Human	-
primscreen_5143	Gillian M. Air		A/Memphis/9/95	PA_v5	http://www.functionalglycomics.org:80/glycomics/HFileServlet?operation=downloadRawFile&fileType=DAT&objId=1005142&sideMenu=no	A_Mem_9_95.xls	primscreen_5143_A_Mem_9_95.xls	Human	-
primscreen_5142	Gillian M. Air		A/Memphis/5/97	PA_v5	http://www.functionalglycomics.org:80/glycomics/HFileServlet?operation=downloadRawFile&fileType=DAT&objId=1005141&sideMenu=no	A_Mem_5_97.xls	primscreen_5142_A_Mem_5_97.xls	Human	-
primscreen_5141	Gillian M. Air		A/Memphis/7/90	PA_v5	http://www.functionalglycomics.org:80/glycomics/HFileServlet?operation=downloadRawFile&fileType=DAT&objId=1005140&sideMenu=no	Summary_A_Memphis_7_90_V5_DATA.xls	primscreen_5141_Summary_A_Memphis_7_90_V5_DATA.xls	Human	-
primscreen_5140	Gillian M. Air		A/Memphis/3/88	PA_v5	http://www.functionalglycomics.org:80/glycomics/HFileServlet?operation=downloadRawFile&fileType=DAT&objId=1005139&sideMenu=no	A_Mem_3_88.xls	primscreen_5140_A_Mem_3_88.xls	Human	-
primscreen_5139	Gillian M. Air		A/Memphis/2/86	PA_v5	http://www.functionalglycomics.org:80/glycomics/HFileServlet?operation=downloadRawFile&fileType=DAT&objId=1005138&sideMenu=no	A_Mem_2_86.xls	primscreen_5139_A_Mem_2_86.xls	Human	-
primscreen_5138	Gillian M. Air		A/Memphis/2/85	PA_v5	http://www.functionalglycomics.org:80/glycomics/HFileServlet?operation=downloadRawFile&fileType=DAT&objId=1005137&sideMenu=no	A_Mem_2_85.xls	primscreen_5138_A_Mem_2_85.xls	Human	-
primscreen_5096	Gillian M. Air		A/HK/415742/09(H1N1 pdm09), (from human serum)	PA_v5	http://www.functionalglycomics.org:80/glycomics/HFileServlet?operation=downloadRawFile&fileType=DAT&objId=1005095&sideMenu=no	Summary_HK_415742_14702_v5_PA_Results.xls	primscreen_5096_Summary_HK_415742_14702_v5_PA_Results.xls	Human	-
primscreen_5095	Gillian M. Air		A/HK/54/98 (from human serum)	PA_v5	http://www.functionalglycomics.org:80/glycomics/HFileServlet?operation=downloadRawFile&fileType=DAT&objId=1005094&sideMenu=no	Summary_HK54_14703_v5_PA_Results.xls	primscreen_5095_Summary_HK54_14703_v5_PA_Results.xls	Human	-
primscreen_5092	Gillian M. Air		A/HK/415742/09, MDCK grown (in human serum)	PA_v5	http://www.functionalglycomics.org:80/glycomics/HFileServlet?operation=downloadRawFile&fileType=DAT&objId=1005091&sideMenu=no	HK_hS_2800H_14630_V5_DATA.xls	primscreen_5092_HK_hS_2800H_14630_V5_DATA.xls	Human	-
primscreen_5091	Gillian M. Air		A/HK/415742/09, MDCK grown (in infection medium)	PA_v5	http://www.functionalglycomics.org:80/glycomics/HFileServlet?operation=downloadRawFile&fileType=DAT&objId=1005090&sideMenu=no	HK_infection_1100HAU_14629_v5_DATA.xls	primscreen_5091_HK_infection_1100HAU_14629_v5_DATA.xls	Human	-
primscreen_5090	Gillian M. Air		A/HK/415742/09, MDCK grown (in serum free medium)	PA_v5	http://www.functionalglycomics.org:80/glycomics/HFileServlet?operation=downloadRawFile&fileType=DAT&objId=1005089&sideMenu=no	HK_serumfree_300H_14628_V5_PA_results.xls	primscreen_5090_HK_serumfree_300H_14628_V5_PA_results.xls	Human	-
primscreen_4155	Xiu-Feng (Henry) Wan		H3N8 (wild type)	PA_v5	http://www.functionalglycomics.org:80/glycomics/HFileServlet?operation=downloadRawFile&fileType=DAT&objId=1004154&sideMenu=no	H3N8_WT_14258_v5.0_DATA.xls	primscreen_4155_H3N8_WT_14258_v5.0_DATA.xls	canine	H3N8
primscreen_4150	Xiu-Feng (Henry) Wan		H3N2 (wild type)	PA_v5	http://www.functionalglycomics.org:80/glycomics/HFileServlet?operation=downloadRawFile&fileType=DAT&objId=1004149&sideMenu=no	H3N2_WT_14254_v5.0_DATA.xls	primscreen_4150_H3N2_WT_14254_v5.0_DATA.xls	canine	H3N2
primscreen_4177	Xiu-Feng (Henry) Wan		H3N8 6+2 WT reassortant	PA_v5	http://www.functionalglycomics.org:80/glycomics/HFileServlet?operation=downloadRawFile&fileType=DAT&objId=1004176&sideMenu=no	H3N8_6+2_resaaortant_14259_v5.0_DATA.xls	primscreen_4177_H3N8_6+2_resaaortant_14259_v5.0_DATA.xls	canine	H3N8
primscreen_4161	Xiu-Feng (Henry) Wan		H3N2 6+2 WT reassortant	PA_v5	http://www.functionalglycomics.org:80/glycomics/HFileServlet?operation=downloadRawFile&fileType=DAT&objId=1004160&sideMenu=no	H3N2_6+2_reassortant_14255_v5.0_DATA.xls	primscreen_4161_H3N2_6+2_reassortant_14255_v5.0_DATA.xls	canine	H3N2
primscreen_5630	Xiu-Feng (Henry) Wan		H3N8 WT-2000HAU/ml	PA_v51	http://www.functionalglycomics.org:80/glycomics/HFileServlet?operation=downloadRawFile&fileType=DAT&objId=1005629&sideMenu=no	H3N8wt_2000HAU_15814_V5.1_DATA.xls	primscreen_5630_H3N8wt_2000HAU_15814_V5.1_DATA.xls	canine	H3N2
primscreen_5627	Xiu-Feng (Henry) Wan		H6N6 WT-3200HAU/ml	PA_v51	http://www.functionalglycomics.org:80/glycomics/HFileServlet?operation=downloadRawFile&fileType=DAT&objId=1005626&sideMenu=no	H6N6wt_3200HAU_15811_V5.1_DATA.xls	primscreen_5627_H6N6wt_3200HAU_15811_V5.1_DATA.xls	swine	H6N6	AvianOrigin
primscreen_5624	Xiu-Feng (Henry) Wan		H3N8 WT-10000HAU/ml	PA_v51	http://www.functionalglycomics.org:80/glycomics/HFileServlet?operation=downloadRawFile&fileType=DAT&objId=1005623&sideMenu=no	H3N8wt_15807_V5.1_DATA.xls	primscreen_5624_H3N8wt_15807_V5.1_DATA.xls	canine	H3N8
primscreen_5618	Xiu-Feng (Henry) Wan		H6N6 WT-16000HAU/ml	PA_v51	http://www.functionalglycomics.org:80/glycomics/HFileServlet?operation=downloadRawFile&fileType=DAT&objId=1005617&sideMenu=no	H6N6wrt_15802_V5.1_DATA.xls	primscreen_5618_H6N6wrt_15802_V5.1_DATA.xls	swine	H6N6	AvianOrigin
