# Supplementary material for: Association analyses of large-scale glycan microarray data reveal novel host-specific substructures in influenza A virus binding glycans
Source: Sci Rep. 2015 Oct 28;5:15778. doi: 10.1038/srep15778 (PMC4623813; doi:10.1038/srep15778)
Supplement: Supplementary Table S2 [file srep15778-s3.xls]

## Sheet: Table_S2.tds
1	(3-O-HOOC(CH3)CH)GlcNAcb1-4GlcNAcb-Sp10
2	(3OSO3)(4OSO3)Galb1-4GlcNAcb-Sp0
3	(3OSO3)(4OSO3)Galb1-4GlcNAcb-SpSp0
4	(3OSO3)(6OSO3)Galb1-4(6OSO3)GlcNAcb-Sp0
5	(3OSO3)(6OSO3)Galb1-4GlcNAcb-Sp0
6	(3OSO3)GalNAcb1-4(3OSO3)GlcNAc-Sp8
7	(3OSO3)GalNAcb1-4(Fuca1-3)GlcNAcb-Sp8
8	(3OSO3)GalNAcb1-4GlcNAc-Sp8
9	(3OSO3)Galb-Sp8
10	(3OSO3)Galb1-3(Fuca1-4)GlcNAca-Sp0
11	(3OSO3)Galb1-3(Fuca1-4)GlcNAcb-Sp8
12	(3OSO3)Galb1-3GalNAca-Sp8
13	(3OSO3)Galb1-3GlcNAcb-Sp0
14	(3OSO3)Galb1-3GlcNAcb-Sp8
15	(3OSO3)Galb1-4(3OSO3)Glcb-Sp8
16	(3OSO3)Galb1-4(6OSO3)GlcNAcb-Sp0
17	(3OSO3)Galb1-4(6OSO3)GlcNAcb-Sp8
18	(3OSO3)Galb1-4(6OSO3)Glcb-Sp0
19	(3OSO3)Galb1-4(6OSO3)Glcb-Sp8
20	(3OSO3)Galb1-4(Fuca1-3)(6OSO3)Glc-Sp0
21	(3OSO3)Galb1-4(Fuca1-3)(6OSO3)GlcNAc-Sp8
22	(3OSO3)Galb1-4(Fuca1-3)Glc-Sp0
23	(3OSO3)Galb1-4(Fuca1-3)GlcNAc-Sp0
24	(3OSO3)Galb1-4(Fuca1-3)GlcNAcb-Sp8
25	(3OSO3)Galb1-4GlcNAcb-Sp0
26	(3OSO3)Galb1-4GlcNAcb-Sp8
27	(3OSO3)Galb1-4Glcb-Sp8
28	(3S)GalNAcb1-4(3S)GlcNAc-Sp8
29	(3S)GalNAcb1-4(Fuca1-3)GlcNAcb-Sp8
30	(3S)GalNAcb1-4GlcNAc-Sp8
31	(3S)Galb-Sp8
32	(3S)Galb1-3(Fuca1-4)GalNAca-Sp0
33	(3S)Galb1-3(Fuca1-4)GlcNAcb-Sp8
34	(3S)Galb1-3GalNAca-Sp8
35	(3S)Galb1-3GlcNAcb-Sp0
36	(3S)Galb1-3GlcNAcb-Sp8
37	(3S)Galb1-4(6S)GlcNAcb-Sp0
38	(3S)Galb1-4(6S)GlcNAcb-Sp8
39	(3S)Galb1-4(6S)Glcb-Sp0
40	(3S)Galb1-4(6S)Glcb-Sp8
41	(3S)Galb1-4(Fuca1-3)(6S)Glc-Sp0
42	(3S)Galb1-4(Fuca1-3)(6S)GlcNAc-Sp8
43	(3S)Galb1-4(Fuca1-3)Glc-Sp0
44	(3S)Galb1-4(Fuca1-3)GlcNAc-Sp0
45	(3S)Galb1-4(Fuca1-3)GlcNAc-Sp8
46	(3S)Galb1-4GlcNAcb-Sp0
47	(3S)Galb1-4GlcNAcb-Sp8
48	(3S)Galb1-4Glcb-Sp8
49	(3S)GlcAb1-3Galb1-4GlcNAcb1-2Mana-Sp0
50	(3S)GlcAb1-3Galb1-4GlcNAcb1-3Galb1-4Glc-Sp0
51	(4OSO3)(6OSO3)GalNAcb1-4GlcNAc-Sp8
52	(4OSO3)(6OSO3)Galb1-4GlcNAcb-Sp0
53	(4OSO3)GalNAcb-Sp10
54	(4OSO3)Galb1-4GlcNAcb-Sp8
55	(4S)GalNAcb-Sp10
56	(4S)Galb1-4GlcNAcb-Sp8
57	(6H2PO3)Glcb-Sp10
58	(6H2PO3)Mana-Sp8
59	(6OPO3)Mana-Sp8
60	(6OSO3)(Fuca1-2)Galb1-3(6OSO3)GlcNAcb-Sp0
61	(6OSO3)(Fuca1-2)Galb1-3GlcNAcb-Sp0
62	(6OSO3)GalNAcb1-4GlcNAc-Sp8
63	(6OSO3)Galb1-3(6OSO3)GlcNAc-Sp0
64	(6OSO3)Galb1-3GlcNAcb-Sp0
65	(6OSO3)Galb1-4(6OSO3)GlcNAcb-Sp0
66	(6OSO3)Galb1-4(6OSO3)Glcb-Sp8
67	(6OSO3)Galb1-4GlcNAcb-Sp8
68	(6OSO3)Galb1-4Glcb-Sp0
69	(6OSO3)Galb1-4Glcb-Sp8
70	(6OSO3)GlcNAcb-Sp8
71	(6OSO3)GlcNAcb1-3Galb1-4GlcNAcb-Sp0
72	(6P)Galb1-4GlcNAcb-SP0
73	(6P)Glcb-Sp10
74	(6P)Mana-Sp8
75	(6PO3)Galb1-4GlcNAcb-SP0
76	(6S)(4S)GalNAcb1-4GlcNAc-Sp8
77	(6S)(4S)Galb1-4GlcNAcb-Sp0
78	(6S)GalNAcb1-4GlcNAc-Sp8
79	(6S)Galb1-3(6S)GlcNAc-Sp0
80	(6S)Galb1-3GlcNAcb-Sp0
81	(6S)Galb1-4(6S)GlcNAcb-Sp0
82	(6S)Galb1-4(6S)Glcb-Sp8
83	(6S)Galb1-4GlcNAcb-Sp8
84	(6S)Galb1-4Glcb-Sp0
85	(6S)Galb1-4Glcb-Sp8
86	(6S)GlcNAcb-Sp8
87	(6S)GlcNAcb1-3Galb1-4GlcNAcb-Sp0
88	(6SO3)GlcNAcb1-3Galb1-4GlcNAcb-Sp0
89	(Fuca1-2)Galb1-3(6OSO3)GlcNAcb-Sp0
90	(Fuca1-2)Galb1-3GlcNAcb1-6(Fuca1-2Galb1-3GlcNAcb1-3)GalNAca-Sp14
91	(GalNAcb1-4GlcNAcb1-2Mana1-6)GalNAcb1-4GlcNAcb1-2Mana1-3Manb1-4GlcNAcb1-4GlcNAc-Sp12
92	(Galb1-4GlcNAcb1-3)(Galb1-4GlcNAcb1-6)GalNAca-Sp8
93	(GlcNAcb1-3(GlcNAcb1-6)GlcNAcb1-4)GlcNAc-Sp8
94	(GlcNAcb1-4)(GlcNAcb1-4)(GlcNAcb1-4)(GlcNAcb1-4)(GlcNAcb1-4)GlcNAcb1-Sp8
95	(GlcNAcb1-4)(GlcNAcb1-4)(GlcNAcb1-4)(GlcNAcb1-4)GlcNAcb1-Sp8
96	(Neu5Aca2-3Galb1-3)(Neu5Aca2-3Galb1-4(Fuca1-3)GlcNAcb1-6)GalNAc-Sp14
97	(Neu5Aca2-3Galb1-4GlcNAcb1-6(Neu5Aca2-3Galb1-4GlcNAcb1-2)Mana1-6(GlcNAcb1-4)(Neu5Aca2-3Galb1-4GlcNAcb1-2Mana1-3)Manb1-4GlcNAcb1-4GlcNAcb-Sp21
98	4S(3S)Galb1-4GlcNAcb-Sp0
99	6S(3S)Galb1-4(6S)GlcNAcb-Sp0
100	6S(3S)Galb1-4GlcNAcb-Sp0
101	9AcNeu5Aca-Sp8
102	9AcNeu5Aca2-3Galb1-3GlcNAcb-Sp0
103	9AcNeu5Aca2-3Galb1-4GlcNAcb-Sp0
104	9AcNeu5Aca2-6Galb1-4GlcNAcb-Sp8
105	9AcNeuAca2-3Galb1-3GlcNAcb-Sp0
106	9AcNeuAca2-3Galb1-4GlcNAcb-Sp0
107	9NAcNeu5Aca-Sp8
108	9NAcNeu5Aca2-6Galb1-4GlcNAcb-Sp8
109	Fuca-Sp8
110	Fuca-Sp9
111	Fuca1-2(6OSO3)Galb1-4(6OSO3)Glc-Sp0
112	Fuca1-2(6OSO3)Galb1-4Glc-Sp0
113	Fuca1-2(6OSO3)Galb1-4GlcNAc-Sp0
114	Fuca1-2(6S)Galb1-3(6S)GlcNAcb-Sp0
115	Fuca1-2(6S)Galb1-3GlcNAcb-Sp0
116	Fuca1-2(6S)Galb1-4(6S)Glc-Sp0
117	Fuca1-2(6S)Galb1-4Glc-Sp0
118	Fuca1-2(6S)Galb1-4GlcNAc-Sp0
119	Fuca1-2Galb-Sp8
120	Fuca1-2Galb1-3(6S)GlcNAcb-Sp0
121	Fuca1-2Galb1-3(Fuca1-4)GlcNAcb-Sp8
122	Fuca1-2Galb1-3(Fuca1-4)GlcNAcb1-2Mana1-3(Fuca1-2Galb1-3(Fuca1-4)GlcNAcb1-2Mana1-6)Manb1-4GlcNAcb1-4GlcNAcb-Sp19
123	Fuca1-2Galb1-3(Fuca1-4)GlcNAcb1-2Mana1-6(Fuca1-2Galb1-3(Fuca1-4)GlcNAcb1-2Mana1-3)Manb1-4GlcNAcb1-4(Fuca1-6)GlcNAcb-Sp11
124	Fuca1-2Galb1-3(Fuca1-4)GlcNAcb1-2Mana1-6(Fuca1-2Galb1-3(Fuca1-4)GlcNAcb1-2Mana1-3)Manb1-4GlcNAcb1-4(Fuca1-6)GlcNAcb-Sp19
125	Fuca1-2Galb1-3(Fuca1-4)GlcNAcb1-3(Galb1-4(Fuca1-3)GlcNAcb1-6)Galb1-4Glc-Sp21
126	Fuca1-2Galb1-3(Fuca1-4)GlcNAcb1-3(Galb1-4GlcNAcb1-6)Galb1-4Glc-Sp21
127	Fuca1-2Galb1-3GalNAca-Sp14
128	Fuca1-2Galb1-3GalNAca-Sp8
129	Fuca1-2Galb1-3GalNAca1-3(Fuca1-2)Galb1-4GlcNAcb-Sp0
130	Fuca1-2Galb1-3GalNAca1-3(Fuca1-2)Galb1-4Glcb-Sp0
131	Fuca1-2Galb1-3GalNAcb-Sp0
132	Fuca1-2Galb1-3GalNAcb-Sp8
133	Fuca1-2Galb1-3GalNAcb1-3Gala-Sp3
134	Fuca1-2Galb1-3GalNAcb1-3Gala-Sp9
135	Fuca1-2Galb1-3GalNAcb1-3Gala1-4Galb1-4Glca-Sp9
136	Fuca1-2Galb1-3GalNAcb1-3Gala1-4Galb1-4Glcb-Sp3
137	Fuca1-2Galb1-3GalNAcb1-3Gala1-4Galb1-4Glcb-Sp9
138	Fuca1-2Galb1-3GalNAcb1-3Galb1-4Glcb-Sp10
139	Fuca1-2Galb1-3GalNAcb1-3Galb1-4Glcb-Sp8
140	Fuca1-2Galb1-3GalNAcb1-4(Neu5Aca2-3)Galb1-4Glcb-Sp0
141	Fuca1-2Galb1-3GalNAcb1-4(Neu5Aca2-3)Galb1-4Glcb-Sp3
142	Fuca1-2Galb1-3GalNAcb1-4(Neu5Aca2-3)Galb1-4Glcb-Sp9
143	Fuca1-2Galb1-3GlcNAcb-Sp0
144	Fuca1-2Galb1-3GlcNAcb-Sp8
145	Fuca1-2Galb1-3GlcNAcb1-2Mana1-3(Fuca1-2Galb1-3GlcNAcb1-2Mana1-6)Manb1-4GlcNAcb1-4(Fuca1-6)GlcNAcb-Sp22
146	Fuca1-2Galb1-3GlcNAcb1-2Mana1-3(Fuca1-2Galb1-3GlcNAcb1-2Mana1-6)Manb1-4GlcNAcb1-4GlcNAcb-Sp20
147	Fuca1-2Galb1-3GlcNAcb1-2Mana1-6(Fuca1-2Galb1-3GlcNAcb1-2Mana1-3)Manb1-4GlcNAcb1-4(Fuca1-6)GlcNAcb-Sp22
148	Fuca1-2Galb1-3GlcNAcb1-2Mana1-6(Fuca1-2Galb1-3GlcNAcb1-2Mana1-3)Manb1-4GlcNAcb1-4GlcNAcb-Sp20
149	Fuca1-2Galb1-3GlcNAcb1-3(Galb1-4(Fuca1-3)GlcNAcb1-6)Galb1-4Glc-Sp21
150	Fuca1-2Galb1-3GlcNAcb1-3(Galb1-4GlcNAcb1-6)Galb1-4Glc-Sp21
151	Fuca1-2Galb1-3GlcNAcb1-3GalNAc-Sp14
152	Fuca1-2Galb1-3GlcNAcb1-3Galb1-4Glcb-Sp10
153	Fuca1-2Galb1-3GlcNAcb1-3Galb1-4Glcb-Sp8
154	Fuca1-2Galb1-3GlcNAcb1-6(Fuca1-2Galb1-3GlcNAcb1-3)GalNAca-Sp14
155	Fuca1-2Galb1-4(6OSO3)Glc-Sp0
156	Fuca1-2Galb1-4(6OSO3)GlcNAc-Sp8
157	Fuca1-2Galb1-4(6S)Glc-Sp0
158	Fuca1-2Galb1-4(6S)GlcNAc-Sp8
159	Fuca1-2Galb1-4(Fuca1-3)GalNAcb1-3Galb1-4(Fuca1-3)GlcNAcb-Sp0
160	Fuca1-2Galb1-4(Fuca1-3)GalNAcb1-3Galb1-4(Fuca1-3)GlcNAcb1-3Galb1-4(Fuca1-3)GalNAcb-Sp0
161	Fuca1-2Galb1-4(Fuca1-3)GlcNAcb-Sp0
162	Fuca1-2Galb1-4(Fuca1-3)GlcNAcb-Sp8
163	Fuca1-2Galb1-4(Fuca1-3)GlcNAcb1-2(Fuca1-2Galb1-4(Fuca1-3)GlcNAcb1-4)Mana1-3(Fuca1-2Galb1-4(Fuca1-3)GlcNAcb1-2Mana1-6)Manb1-4GlcNAcb1-4GlcNAcb-Sp12
164	Fuca1-2Galb1-4(Fuca1-3)GlcNAcb1-2Mana1-3(Fuca1-2Galb1-4(Fuca1-3)GlcNAcb1-2Mana1-6)Manb1-4GlcNAcb1-4GlcNAcb-Sp20
165	Fuca1-2Galb1-4(Fuca1-3)GlcNAcb1-2Mana1-6(Fuca1-2Galb1-4(Fuca1-3)GlcNAcb1-2Mana1-3)Manb1-4GlcNAcb1-4(Fuca1-6)GlcNAcb-6AA
166	Fuca1-2Galb1-4(Fuca1-3)GlcNAcb1-2Mana1-6(Fuca1-2Galb1-4(Fuca1-3)GlcNAcb1-2Mana1-3)Manb1-4GlcNAcb1-4(Fuca1-6)GlcNAcb-Sp24
167	Fuca1-2Galb1-4(Fuca1-3)GlcNAcb1-2Mana1-6(Fuca1-2Galb1-4(Fuca1-3)GlcNAcb1-2Mana1-3)Manb1-4GlcNAcb1-4GlcNAcb-Sp20
168	Fuca1-2Galb1-4(Fuca1-3)GlcNAcb1-2Mana1-6(Fuca1-2Galb1-4(Fuca1-3)GlcNAcb1-4(Fuca1-2Galb1-4(Fuca1-3)GlcNAcb1-2)Mana1-3)Manb1-4GlcNAcb1-4GlcNAcb-N
169	Fuca1-2Galb1-4(Fuca1-3)GlcNAcb1-3GalNAca-Sp14
170	Fuca1-2Galb1-4(Fuca1-3)GlcNAcb1-3Galb1-4(Fuca1-3)GlcNAcb-Sp0
171	Fuca1-2Galb1-4(Fuca1-3)GlcNAcb1-3Galb1-4(Fuca1-3)GlcNAcb1-3Galb1-4(Fuca1-3)GlcNAcb-Sp0
172	Fuca1-2Galb1-4GlcNAcb-Sp0
173	Fuca1-2Galb1-4GlcNAcb-Sp8
174	Fuca1-2Galb1-4GlcNAcb1-2(Fuca1-2Galb1-4GlcNAcb1-4)Mana1-3(Fuca1-2Galb1-4GlcNAcb1-2Mana1-6)Manb1-4GlcNAcb1-4GlcNAcb-Sp12
175	Fuca1-2Galb1-4GlcNAcb1-2Mana-Sp0
176	Fuca1-2Galb1-4GlcNAcb1-2Mana1-3(Fuca1-2Galb1-4GlcNAcb1-2Mana1-6)Manb1-4GlcNAcb1-4(Fuca1-6)GlcNAcb-Sp22
177	Fuca1-2Galb1-4GlcNAcb1-2Mana1-3(Fuca1-2Galb1-4GlcNAcb1-2Mana1-6)Manb1-4GlcNAcb1-4GlcNAcb-Sp20
178	Fuca1-2Galb1-4GlcNAcb1-2Mana1-6(Fuca1-2Galb1-4GlcNAcb1-2(Fuca1-2Galb1-4GlcNAcb1-4)Mana1-3)Manb1-4GlcNAcb1-4GlcNAcb-N
179	Fuca1-2Galb1-4GlcNAcb1-2Mana1-6(Fuca1-2Galb1-4GlcNAcb1-2Mana1-3)Manb1-4GlcNAcb1-4(Fuca1-6)GlcNAcb-Sp22
180	Fuca1-2Galb1-4GlcNAcb1-2Mana1-6(Fuca1-2Galb1-4GlcNAcb1-2Mana1-3)Manb1-4GlcNAcb1-4GlcNAcb-Sp20
181	Fuca1-2Galb1-4GlcNAcb1-3(Fuca1-2Galb1-4GlcNAcb1-6)GalNAc-Sp14
182	Fuca1-2Galb1-4GlcNAcb1-3GalNAca-Sp14
183	Fuca1-2Galb1-4GlcNAcb1-3Galb1-4GlcNAc-Sp0
184	Fuca1-2Galb1-4GlcNAcb1-3Galb1-4GlcNAcb-Sp0
185	Fuca1-2Galb1-4GlcNAcb1-3Galb1-4GlcNAcb1-2Mana1-6(Fuca1-2Galb1-4GlcNAcb1-3Galb1-4GlcNAcb1-2Mana1-3)Manb1-4GlcNAcb1-4GlcNAcb-Sp24
186	Fuca1-2Galb1-4GlcNAcb1-3Galb1-4GlcNAcb1-3Galb1-4GlcNAcb-Sp0
187	Fuca1-2Galb1-4GlcNAcb1-6(Fuca1-2Galb1-4GlcNAcb1-3)GalNAc-Sp14
188	Fuca1-2Galb1-4GlcNAcb1-6GalNAca-Sp14
189	Fuca1-2Galb1-4Glcb-Sp0
190	Fuca1-2GlcNAcb-Sp8
191	Fuca1-3(Galb1-4)GlcNAcb1-2Mana1-3(Fuca1-3(Galb1-4)GlcNAcb1-2Mana1-6)Manb1-4GlcNAcb1-4GlcNAcb-Sp20
192	Fuca1-3GlcNAcb-Sp8
193	Fuca1-3GlcNAcb1-6(Galb1-4GlcNAcb1-3Galb1-4)Galb1-4Glc-Sp21
194	Fuca1-4(Fuca1-2Galb1-3)GlcNAcb-Sp8
195	Fuca1-4(Fuca1-2Galb1-3)GlcNAcb1-2Mana1-3(Fuca1-4(Fuca1-2Galb1-3)GlcNAcb1-2Mana1-3)Manb1-4GlcNAcb1-4GlcNAcb-Sp19
196	Fuca1-4(Galb1-3)GlcNAcb-Sp8
197	Fuca1-4(Galb1-3)GlcNAcb1-2Mana-Sp0
198	Fuca1-4(Galb1-3)GlcNAcb1-2Mana1-6(Fuca1-4(Galb1-3)GlcNAcb1-2Mana1-3)Manb1-4GlcNAcb1-4(Fuca1-6)GlcNAcb-Sp22
199	Fuca1-4GlcNAcb-Sp8
200	Fucb1-3GlcNAcb-Sp8
201	G-ol-Sp8
202	GalNAca-Sp15
203	GalNAca-Sp8
204	GalNAca1-3(Fuca1-2)Galb-Sp18
205	GalNAca1-3(Fuca1-2)Galb-Sp8
206	GalNAca1-3(Fuca1-2)Galb1-3GalNAca1-3(Fuca1-2)Galb1-4GlcNAcb-Sp0
207	GalNAca1-3(Fuca1-2)Galb1-3GalNAcb1-3Gala1-4Galb1-4Glc-Sp21
208	GalNAca1-3(Fuca1-2)Galb1-3GlcNAcb-Sp0
209	GalNAca1-3(Fuca1-2)Galb1-3GlcNAcb1-2Mana1-3(GalNAca1-3(Fuca1-2)Galb1-3GlcNAcb1-2Mana1-6)Manb1-4GlcNAcb1-4GlcNAcb-Sp20
210	GalNAca1-3(Fuca1-2)Galb1-3GlcNAcb1-2Mana1-6(GalNAca1-3(Fuca1-2)Galb1-3GlcNAcb1-2Mana1-3)Manb1-4GlcNAcb1-4(Fuca1-6)GlcNAcb-Sp22
211	GalNAca1-3(Fuca1-2)Galb1-3GlcNAcb1-2Mana1-6(GalNAca1-3(Fuca1-2)Galb1-3GlcNAcb1-2Mana1-3)Manb1-4GlcNAcb1-4GlcNAcb-Sp20
212	GalNAca1-3(Fuca1-2)Galb1-3GlcNAcb1-3GalNAc-Sp14
213	GalNAca1-3(Fuca1-2)Galb1-3GlcNAcb1-6GalNAca-Sp14
214	GalNAca1-3(Fuca1-2)Galb1-4(Fuca1-3)GlcNAcb-Sp0
215	GalNAca1-3(Fuca1-2)Galb1-4(Fuca1-3)GlcNAcb1-3GalNAc-Sp14
216	GalNAca1-3(Fuca1-2)Galb1-4GlcNAcb-Sp0
217	GalNAca1-3(Fuca1-2)Galb1-4GlcNAcb-Sp8
218	GalNAca1-3(Fuca1-2)Galb1-4GlcNAcb1-2Mana-Sp0
219	GalNAca1-3(Fuca1-2)Galb1-4GlcNAcb1-2Mana1-3(GalNAca1-3(Fuca1-2)Galb1-4GlcNAcb1-2Mana1-6)Manb1-4GlcNAcb1-4GlcNAcb-Sp20
220	GalNAca1-3(Fuca1-2)Galb1-4GlcNAcb1-2Mana1-6(GalNAca1-3(Fuca1-2)Galb1-4GlcNAcb1-2Mana1-3)Manb1-4GlcNAcb1-4(Fuca1-6)GlcNAcb-Sp22
221	GalNAca1-3(Fuca1-2)Galb1-4GlcNAcb1-2Mana1-6(GalNAca1-3(Fuca1-2)Galb1-4GlcNAcb1-2Mana1-3)Manb1-4GlcNAcb1-4GlcNAcb-Sp20
222	GalNAca1-3(Fuca1-2)Galb1-4GlcNAcb1-3GalNAca-Sp14
223	GalNAca1-3(Fuca1-2)Galb1-4GlcNAcb1-3Galb1-4GlcNAcb-Sp0
224	GalNAca1-3(Fuca1-2)Galb1-4GlcNAcb1-3Galb1-4GlcNAcb1-3Galb1-4GlcNAcb-Sp0
225	GalNAca1-3(Fuca1-2)Galb1-4GlcNAcb1-6(GalNAca1-3(Fuca1-2)Galb1-4GlcNAcb1-3)GalNAc-Sp14
226	GalNAca1-3(Fuca1-2)Galb1-4GlcNAcb1-6GalNAc-Sp14
227	GalNAca1-3(Fuca1-2)Galb1-4Glcb-Sp0
228	GalNAca1-3Fuca1-2Galb1-4GlcNAcb1-3(GalNAca1-3Fuca1-2Galb1-4GlcNAcb1-6)GalNAc-Sp14
229	GalNAca1-3GalNAca-Sp8
230	GalNAca1-3GalNAcb-Sp8
231	GalNAca1-3GalNAcb1-3Gala1-4Galb1-4GlcNAcb-Sp0
232	GalNAca1-3GalNAcb1-3Gala1-4Galb1-4Glcb-Sp0
233	GalNAca1-3Galb-Sp8
234	GalNAca1-4(Fuca1-2)Galb1-4GlcNAcb-Sp8
235	GalNAcb-Sp8
236	GalNAcb1-3(Fuca1-2)Galb-Sp8
237	GalNAcb1-3GalNAca-Sp8
238	GalNAcb1-3Gala1-4Galb1-4GlcNAcb-Sp0
239	GalNAcb1-3Gala1-4Galb1-4GlcNAcb1-3Galb1-4Glcb-Sp0
240	GalNAcb1-3Gala1-6Galb1-4Glcb-Sp8
241	GalNAcb1-3Galb-Sp8
242	GalNAcb1-3GlcNAcb-Sp0
243	GalNAcb1-4(6OSO3)(Fuca1-3)GlcNAcb-Sp8
244	GalNAcb1-4(6OSO3)GlcNAc-Sp8
245	GalNAcb1-4(6S)GlcNAc-Sp8
246	GalNAcb1-4(Fuca1-2)Galb-Sp8
247	GalNAcb1-4(Fuca1-3)(6S)GlcNAcb-Sp8
248	GalNAcb1-4(Fuca1-3)GlcNAcb-Sp0
249	GalNAcb1-4(Neu5Aca2-3)Galb1-4GlcNAcb-Sp0
250	GalNAcb1-4(Neu5Aca2-3)Galb1-4GlcNAcb-Sp8
251	GalNAcb1-4(Neu5Aca2-3)Galb1-4GlcNAcb1-3GalNAca-Sp14
252	GalNAcb1-4(Neu5Aca2-3)Galb1-4Glcb-Sp0
253	GalNAcb1-4(Neu5Aca2-8Neu5Aca2-3)Galb1-4Glcb-Sp0
254	GalNAcb1-4(Neu5Aca2-8Neu5Aca2-8Neu5Aca2-3)Galb1-4Glcb-Sp0
255	GalNAcb1-4(Neu5Aca2-8Neu5Aca2-8Neu5Aca2-8Neu5Aca2-3)Galb1-4Glcb-Sp0
256	GalNAcb1-4Galb1-4Glcb-Sp0
257	GalNAcb1-4Galb1-4Glcb-sp0
258	GalNAcb1-4GlcNAcb-Sp0
259	GalNAcb1-4GlcNAcb-Sp8
260	GalNAcb1-4GlcNAcb1-2Mana-Sp0
261	GalNAcb1-4GlcNAcb1-2Mana1-6(GalNAcb1-4GlcNAcb1-2Mana1-3)Manb1-4GlcNAcb1-4GlcNAc-Sp12
262	GalNAcb1-4GlcNAcb1-2Mana1-6(GalNAcb1-4GlcNAcb1-2Mana1-6)Manb1-4GlcNAcb1-4GlcNAc-Sp12
263	GalNAcb1-4GlcNAcb1-3GalNAcb1-4GlcNAcb-Sp0
264	GalNAcb1-6GalNAcb-Sp8
265	Gala-Sp8
266	Gala1-2Galb-Sp8
267	Gala1-3(Fuca1-2)Galb-Sp18
268	Gala1-3(Fuca1-2)Galb-Sp8
269	Gala1-3(Fuca1-2)Galb1-3GalNAca-Sp8
270	Gala1-3(Fuca1-2)Galb1-3GalNAcb-Sp8
271	Gala1-3(Fuca1-2)Galb1-3GalNAcb1-3Gala1-4Galb1-4Glc-Sp21
272	Gala1-3(Fuca1-2)Galb1-3GlcNAcb-Sp0
273	Gala1-3(Fuca1-2)Galb1-3GlcNAcb-Sp8
274	Gala1-3(Fuca1-2)Galb1-3GlcNAcb1-2Mana1-3(Gala1-3(Fuca1-2)Galb1-3GlcNAcb1-2Mana1-6)Manb1-4GlcNAcb1-4GlcNAcb-Sp20
275	Gala1-3(Fuca1-2)Galb1-3GlcNAcb1-2Mana1-6(Gala1-3(Fuca1-2)Galb1-3GlcNAcb1-2Mana1-3)Manb1-4GlcNAcb1-4(Fuca1-6)GlcNAcb-Sp22
276	Gala1-3(Fuca1-2)Galb1-3GlcNAcb1-2Mana1-6(Gala1-3(Fuca1-2)Galb1-3GlcNAcb1-2Mana1-3)Manb1-4GlcNAcb1-4GlcNAcb-Sp20
277	Gala1-3(Fuca1-2)Galb1-3GlcNAcb1-3GalNAc-Sp14
278	Gala1-3(Fuca1-2)Galb1-3GlcNAcb1-6GalNAc-Sp14
279	Gala1-3(Fuca1-2)Galb1-4(Fuca1-3)GlcNAcb-Sp0
280	Gala1-3(Fuca1-2)Galb1-4(Fuca1-3)GlcNAcb-Sp8
281	Gala1-3(Fuca1-2)Galb1-4(Fuca1-3)GlcNAcb1-3GalNAc-Sp14
282	Gala1-3(Fuca1-2)Galb1-4(Fuca1-3)Glcb-Sp21
283	Gala1-3(Fuca1-2)Galb1-4GlcNAc-Sp0
284	Gala1-3(Fuca1-2)Galb1-4GlcNAcb-Sp0
285	Gala1-3(Fuca1-2)Galb1-4GlcNAcb1-2Mana-Sp0
286	Gala1-3(Fuca1-2)Galb1-4GlcNAcb1-2Mana1-3(Gala1-3(Fuca1-2)Galb1-4GlcNAcb1-2Mana1-6)Manb1-4GlcNAcb1-4(Fuca1-6)GlcNAcb-Sp22
287	Gala1-3(Fuca1-2)Galb1-4GlcNAcb1-2Mana1-3(Gala1-3(Fuca1-2)Galb1-4GlcNAcb1-2Mana1-6)Manb1-4GlcNAcb1-4GlcNAcb-Sp20
288	Gala1-3(Fuca1-2)Galb1-4GlcNAcb1-2Mana1-6(Gala1-3(Fuca1-2)Galb1-4GlcNAcb1-2Mana1-3)Manb1-4GlcNAcb1-4(Fuca1-6)GlcNAcb-Sp22
289	Gala1-3(Fuca1-2)Galb1-4GlcNAcb1-2Mana1-6(Gala1-3(Fuca1-2)Galb1-4GlcNAcb1-2Mana1-3)Manb1-4GlcNAcb1-4GlcNAcb-Sp20
290	Gala1-3(Fuca1-2)Galb1-4GlcNAcb1-3GalNAca-Sp14
291	Gala1-3(Fuca1-2)Galb1-4GlcNAcb1-6GalNAca-Sp14
292	Gala1-3(Fuca1-2)Galb1-4Glcb-Sp0
293	Gala1-3(Gala1-4)Galb1-4GlcNAcb-Sp8
294	Gala1-3Fuca1-2Galb1-4GlcNAcb1-3(Gala1-3Fuca1-2Galb1-4GlcNAcb1-6)GalNAc-Sp14
295	Gala1-3Fuca1-2Galb1-4GlcNAcb1-6(Gala1-3Fuca1-2Galb1-4GlcNAcb1-3)GalNAc-Sp14
296	Gala1-3GalNAca-Sp16
297	Gala1-3GalNAca-Sp8
298	Gala1-3GalNAcb-Sp8
299	Gala1-3Galb-Sp8
300	Gala1-3Galb1-3(Fuca1-4)GlcNAcb1-2Mana1-3(Gala1-3Galb1-3(Fuca1-4)GlcNAcb1-2Mana1-6)Manb1-4GlcNAcb1-4GlcNAc-Sp19
301	Gala1-3Galb1-3(Fuca1-4)GlcNAcb1-2Mana1-6(Gala1-3Galb1-3(Fuca1-4)GlcNAcb1-2Mana1-3)Manb1-4GlcNAcb1-4GlcNAc-Sp19
302	Gala1-3Galb1-3GlcNAcb-Sp0
303	Gala1-3Galb1-3GlcNAcb1-2Mana-Sp0
304	Gala1-3Galb1-3GlcNAcb1-2Mana1-3(Gala1-3Galb1-3GlcNAcb1-2Mana1-6)Manb1-4GlcNAcb1-4GlcNAc-Sp19
305	Gala1-3Galb1-3GlcNAcb1-2Mana1-6(Gala1-3Galb1-3GlcNAcb1-2Mana1-3)Manb1-4GlcNAcb1-4GlcNAc-Sp19
306	Gala1-3Galb1-3GlcNAcb1-3GalNAc-Sp14
307	Gala1-3Galb1-3GlcNAcb1-6GalNAca-Sp14
308	Gala1-3Galb1-4(Fuca1-3)GalNAcb-Sp8
309	Gala1-3Galb1-4(Fuca1-3)GlcNAcb-Sp8
310	Gala1-3Galb1-4(Fuca1-3)GlcNAcb1-2Mana1-3(Gala1-3Galb1-4(Fuca1-3)GlcNAcb1-2Mana1-6)Manb1-4GlcNAcb1-4GlcNAcb-Sp20
311	Gala1-3Galb1-4(Fuca1-3)GlcNAcb1-2Mana1-6(Gala1-3Galb1-4(Fuca1-3)GlcNAcb1-2Mana1-3)Manb1-4GlcNAcb1-4GlcNAcb-Sp20
312	Gala1-3Galb1-4Glc-Sp10
313	Gala1-3Galb1-4GlcNAcb-Sp8
314	Gala1-3Galb1-4GlcNAcb1-2Mana-Sp0
315	Gala1-3Galb1-4GlcNAcb1-2Mana1-3(Gala1-3Galb1-4GlcNAcb1-2Mana1-6)Manb1-4GlcNAcb1-4GlcNAcb-Sp20
316	Gala1-3Galb1-4GlcNAcb1-2Mana1-6(Gala1-3Galb1-4GlcNAcb1-2Mana1-3)Manb1-4GlcNAcb1-4GlcNAc-Sp24
317	Gala1-3Galb1-4GlcNAcb1-2Mana1-6(Gala1-3Galb1-4GlcNAcb1-2Mana1-3)Manb1-4GlcNAcb1-4GlcNAcb-Sp20
318	Gala1-3Galb1-4GlcNAcb1-3GalNAca-Sp14
319	Gala1-3Galb1-4GlcNAcb1-6GalNAca-Sp14
320	Gala1-3Galb1-4Glcb-Sp0
321	Gala1-3GlcNAca-Sp8
322	Gala1-3GlcNAcb-Sp8
323	Gala1-4(Fuca1-2)Galb1-4GalNAcb-Sp8
324	Gala1-4(Fuca1-2)Galb1-4GlcNAcb-Sp8
325	Gala1-4(Gala1-3)Galb1-4GlcNAcb-Sp8
326	Gala1-4Galb1-3GlcNAcb1-2Mana1-3(Gala1-4Galb1-3GlcNAcb1-2Mana1-6)Manb1-4GlcNAcb1-4GlcNAcb-Sp19
327	Gala1-4Galb1-3GlcNAcb1-2Mana1-6(Gala1-4Galb1-3GlcNAcb1-2Mana1-3)Manb1-4GlcNAcb1-4GlcNAcb-Sp19
328	Gala1-4Galb1-4GalNAcb-Sp0
329	Gala1-4Galb1-4GalNAcb-Sp8
330	Gala1-4Galb1-4Galb-Sp0
331	Gala1-4Galb1-4GlcNAcb-Sp0
332	Gala1-4Galb1-4GlcNAcb-Sp8
333	Gala1-4Galb1-4GlcNAcb1-2Mana1-3(Gala1-4Galb1-4GlcNAcb1-2Mana1-6)Manb1-4GlcNAcb1-4GlcNAcb-LVANKT
334	Gala1-4Galb1-4GlcNAcb1-2Mana1-6(Gala1-4Galb1-4GlcNAcb1-2Mana1-3)Manb1-4GlcNAcb1-4GlcNAcb-Sp24
335	Gala1-4Galb1-4GlcNAcb1-3Galb1-4Glcb-Sp0
336	Gala1-4Galb1-4Glcb-Sp0
337	Gala1-4GlcNAcb-Sp8
338	Gala1-6Glcb-Sp8
339	Galb-Sp8
340	Galb1-2Galb-Sp8
341	Galb1-3(6OSO3)GlcNAcb-Sp8
342	Galb1-3(6S)GlcNAcb-Sp8
343	Galb1-3(Fuca1-4)GlcNAc-Sp0
344	Galb1-3(Fuca1-4)GlcNAc-Sp8
345	Galb1-3(Fuca1-4)GlcNAcb-Sp0
346	Galb1-3(Fuca1-4)GlcNAcb-Sp8
347	Galb1-3(Fuca1-4)GlcNAcb1-2Mana1-3(Galb1-3(Fuca1-4)GlcNAcb1-2Mana1-6)Manb1-4GlcNAcb1-4(Fuca1-6)GlcNAcb-Sp22
348	Galb1-3(Fuca1-4)GlcNAcb1-2Mana1-3(Galb1-3(Fuca1-4)GlcNAcb1-2Mana1-6)Manb1-4GlcNAcb1-4GlcNAcb-Sp19
349	Galb1-3(Fuca1-4)GlcNAcb1-3Galb1-3(Fuca1-4)GlcNAcb-Sp0
350	Galb1-3(Fuca1-4)GlcNAcb1-3Galb1-4(Fuca1-3)GlcNAcb-Sp0
351	Galb1-3(Fuca1-4)GlcNAcb1-3Galb1-4GlcNAcb-Sp0
352	Galb1-3(Fuca1-4)GlcNAcb1-6GalNAca-Sp14
353	Galb1-3(Galb1-4GlcNAcb1-6)GalNAc-Sp14
354	Galb1-3(Galb1-4GlcNAcb1-6)GalNAc-Threonine
355	Galb1-3(Galb1-4GlcNAcb1-6)GalNAca-Sp8
356	Galb1-3(Galb1-4GlcNAcb1-6)GlcNAca-Sp8
357	Galb1-3(Galb1-4GlcNacb1-6)GalNAc-Sp14
358	Galb1-3(GlcNAcb1-6)GalNAc-Sp14
359	Galb1-3(GlcNAcb1-6)GalNAc-Threonine
360	Galb1-3(GlcNAcb1-6)GalNAca-Sp8
361	Galb1-3(GlcNAcb1-6)GlcNAca-Sp8
362	Galb1-3(GlcNacb1-6)GalNAc-Sp14
363	Galb1-3(Neu5Aca2-3Galb1-4(Fuca1-3)GlcNAcb1-6)GalNAc-Sp14
364	Galb1-3(Neu5Aca2-3Galb1-4(Fuca1-3)GlcNAcb1-6)GalNAca-Sp14
365	Galb1-3(Neu5Aca2-3Galb1-4GlcNAcb1-6)GalNAc-Sp14
366	Galb1-3(Neu5Aca2-3Galb1-4GlcNAcb1-6)GalNAc-Threonine
367	Galb1-3(Neu5Aca2-3Galb1-4GlcNAcb1-6)GalNAca-Sp14
368	Galb1-3(Neu5Aca2-3Galb1-4GlcNacb1-6)GalNAca-Sp14
369	Galb1-3(Neu5Aca2-6)GalNAca-Sp14
370	Galb1-3(Neu5Aca2-6)GalNAca-Sp8
371	Galb1-3(Neu5Aca2-6)GlcNAca-Sp8
372	Galb1-3(Neu5Aca2-6)GlcNAcb1-4Galb1-4Glcb-Sp10
373	Galb1-3(Neu5Aca2-6)GlcNAcb1-4Galb1-4Glcb-Sp4
374	Galb1-3(Neu5Acb2-6)GalNAca-Sp8
375	Galb1-3(Neu5Acb2-6)GlcNAca-Sp8
376	Galb1-3GalNAc-Sp14
377	Galb1-3GalNAc-Threonine
378	Galb1-3GalNAca-Sp14
379	Galb1-3GalNAca-Sp16
380	Galb1-3GalNAca-Sp8
381	Galb1-3GalNAca1-3(Fuca1-2)Galb1-4Glc-Sp0
382	Galb1-3GalNAca1-3(Fuca1-2)Galb1-4Glc-Sp14
383	Galb1-3GalNAca1-3(Fuca1-2)Galb1-4GlcNAc-Sp0
384	Galb1-3GalNAca1-3(Fuca1-2)Galb1-4GlcNAc-Sp14
385	Galb1-3GalNAcb-Sp8
386	Galb1-3GalNAcb1-3Gal-Sp21
387	Galb1-3GalNAcb1-3Gala1-4Galb1-4Glcb-Sp0
388	Galb1-3GalNAcb1-3Galb1-4GlcNAcb-Sp0
389	Galb1-3GalNAcb1-3Galb1-4Glcb-Sp10
390	Galb1-3GalNAcb1-4(Neu5Aca2-3)Galb1-4Glcb-Sp0
391	Galb1-3GalNAcb1-4(Neu5Aca2-8Neu5Aca2-3)Galb1-4Glcb-Sp0
392	Galb1-3GalNAcb1-4(Neu5Aca2-8Neu5Aca2-8Neu5Aca2-3)Galb1-4Glcb-Sp21
393	Galb1-3GalNAcb1-4Galb1-4Glcb-Sp8
394	Galb1-3Galb-Sp8
395	Galb1-3Galb1-4GlcNAcb-Sp8
396	Galb1-3GlcNAca1-3Galb1-4GlcNAcb-Sp8
397	Galb1-3GlcNAca1-6Galb1-4GlcNAcb-Sp0
398	Galb1-3GlcNAcb-Sp0
399	Galb1-3GlcNAcb-Sp8
400	Galb1-3GlcNAcb1-2Mana-Sp0
401	Galb1-3GlcNAcb1-2Mana1-3(Galb1-3GlcNAcb1-2(Galb1-3GlcNAcb1-6)Mana1-6)Manb1-4GlcNAcb1-4GlcNAcb-Sp19
402	Galb1-3GlcNAcb1-2Mana1-3(Galb1-3GlcNAcb1-2Mana1-6)Manb1-4GlcNAcb1-4(Fuca1-6)GlcNAcb-Sp22
403	Galb1-3GlcNAcb1-2Mana1-3(Galb1-3GlcNAcb1-2Mana1-6)Manb1-4GlcNAcb1-4GlcNAcb-Sp19
404	Galb1-3GlcNAcb1-2Mana1-6(Galb1-3GlcNAcb1-2Mana1-3)Manb1-4GlcNAcb1-4(Fuca1-6)GlcNAcb-Sp22
405	Galb1-3GlcNAcb1-2Mana1-6(Galb1-3GlcNAcb1-2Mana1-3)Manb1-4GlcNAcb1-4GlcNAcb-Sp19
406	Galb1-3GlcNAcb1-2Mana1-6(GlcNAcb1-4)(Galb1-3GlcNAcb1-2Mana1-3)Manb1-4GlcNAcb1-4GlcNAcb-Sp21
407	Galb1-3GlcNAcb1-3(Galb1-3GlcNAcb1-3Galb1-4(Fuca1-3)GlcNAcb1-6)Galb1-4Glc-Sp21
408	Galb1-3GlcNAcb1-3(Galb1-3GlcNAcb1-3Galb1-4GlcNAcb1-6)Galb1-4Glcb-Sp0
409	Galb1-3GlcNAcb1-3(Galb1-4(Fuca1-3)GlcNAcb1-6)Galb1-4Glc-Sp21
410	Galb1-3GlcNAcb1-3GalNAca-Sp14
411	Galb1-3GlcNAcb1-3Galb1-3GlcNAcb-Sp0
412	Galb1-3GlcNAcb1-3Galb1-4(Fuca1-3)GlcNAcb1-6(Galb1-3GlcNAcb1-3)Galb1-4Glc-Sp21
413	Galb1-3GlcNAcb1-3Galb1-4GlcNAcb-Sp0
414	Galb1-3GlcNAcb1-3Galb1-4GlcNAcb1-2Mana1-6(Galb1-3GlcNAcb1-3Galb1-4GlcNAcb1-2Mana1-3)Manb1-4GlcNAcb1-4GlcNAc-Sp25
415	Galb1-3GlcNAcb1-3Galb1-4GlcNAcb1-3Galb1-4GlcNAcb1-6(Galb1-3GlcNAcb1-3Galb1-4GlcNAcb1-3Galb1-4GlcNAb1-2)Mana1-6(Galb1-3GlcNAcb1-3Galb1-4GlcNAcb1-3Galb1-4GlcNAcb1-2Mana1-3)Manb1-4GlcNAcb1-4(Fuca1-6)GlcNAcb-Sp24
416	Galb1-3GlcNAcb1-3Galb1-4GlcNAcb1-6(Galb1-3GlcNAcb1-3Galb1-4GlcNAb1-2)Mana1-6(Galb1-3GlcNAcb1-3Galb1-4GlcNAcb1-2Mana1-3)Manb1-4GlcNAcb1-4(Fuca1-6)GlcNAcb-Sp24
417	Galb1-3GlcNAcb1-3Galb1-4Glcb-Sp10
418	Galb1-3GlcNAcb1-3Galb1-4Glcb-Sp4
419	Galb1-3GlcNAcb1-6(Galb1-3)GalNAc-Sp21
420	Galb1-3GlcNAcb1-6(Galb1-3GlcNAcb1-2)Mana1-6(Galb1-3GlcNAcb1-2Mana1-3)Manb1-4GlcNAcb1-4GlcNAcb-Sp19
421	Galb1-3GlcNAcb1-6GalNAca-Sp14
422	Galb1-3GlcNAcb1-6Galb1-4GlcNAcb-Sp0
423	Galb1-3GlcNacb1-3Galb1-4GlcNacb1-6(Galb1-3GlcNacb1-3)Galb1-4Glcb-Sp0
424	Galb1-4(6OSO3)Glcb-Sp0
425	Galb1-4(6OSO3)Glcb-Sp8
426	Galb1-4(6P)GlcNAcb-Sp0
427	Galb1-4(6PO3)GlcNAcb-Sp0
428	Galb1-4(6S)Glcb-Sp0
429	Galb1-4(6S)Glcb-Sp8
430	Galb1-4(Fuca1-3)(6OSO3)Glc-Sp0
431	Galb1-4(Fuca1-3)(6OSO3)GlcNAc-Sp0
432	Galb1-4(Fuca1-3)(6S)Glc-Sp0
433	Galb1-4(Fuca1-3)(6S)GlcNAc-Sp0
434	Galb1-4(Fuca1-3)GlcNAcb-Sp0
435	Galb1-4(Fuca1-3)GlcNAcb-Sp8
436	Galb1-4(Fuca1-3)GlcNAcb1-2Mana-Sp0
437	Galb1-4(Fuca1-3)GlcNAcb1-2Mana1-3(Galb1-4(Fuca1-3)GlcNAcb1-2Mana1-6)Manb1-4GlcNAcb1-4(Fuca1-6)GlcNAcb-Sp22
438	Galb1-4(Fuca1-3)GlcNAcb1-2Mana1-6(Galb1-4(Fuca1-3)GlcNAcb1-2Mana1-3)Manb1-4GlcNAcb1-4(Fuca1-6)GlcNAcb-Sp22
439	Galb1-4(Fuca1-3)GlcNAcb1-2Mana1-6(Galb1-4(Fuca1-3)GlcNAcb1-2Mana1-3)Manb1-4GlcNAcb1-4GlcNAcb-Sp20
440	Galb1-4(Fuca1-3)GlcNAcb1-3GalNAca-Sp14
441	Galb1-4(Fuca1-3)GlcNAcb1-3Galb1-3(Fuca1-4)GlcNAcb-Sp0
442	Galb1-4(Fuca1-3)GlcNAcb1-3Galb1-4(Fuca1-3)GlcNAcb-Sp0
443	Galb1-4(Fuca1-3)GlcNAcb1-3Galb1-4(Fuca1-3)GlcNAcb1-3Galb1-4(Fuca1-3)GlcNAcb-Sp0
444	Galb1-4(Fuca1-3)GlcNAcb1-4Galb1-4(Fuca1-3)GlcNAcb-Sp0
445	Galb1-4(Fuca1-3)GlcNAcb1-4Galb1-4(Fuca1-3)GlcNAcb1-4Galb1-4(Fuca1-3)GlcNAcb-Sp0
446	Galb1-4(Fuca1-3)GlcNAcb1-6(Fuca1-2Galb1-4GlcNAcb1-3)Galb1-4Glc-Sp21
447	Galb1-4(Fuca1-3)GlcNAcb1-6(Fuca1-4(Fuca1-2Galb1-3)GlcNAcb1-3)Galb1-4Glc-Sp21
448	Galb1-4(Fuca1-3)GlcNAcb1-6(Galb1-3GlcNAcb1-3)Galb1-4Glc-Sp21
449	Galb1-4(Fuca1-3)GlcNAcb1-6(Neu5Aca2-6(Neu5Aca2-3Galb1-3)GlcNAcb1-3)Galb1-4Glc-Sp21
450	Galb1-4(Fuca1-3)GlcNAcb1-6GalNAc-Sp14
451	Galb1-4GalNAca1-3(Fuca1-2)Galb1-4GlcNAcb-Sp8
452	Galb1-4GalNAcb1-3(Fuca1-2)Galb1-4GlcNAcb-Sp8
453	Galb1-4Galb-Sp10
454	Galb1-4GlcNAca1-6Galb1-4GlcNAcb-Sp0
455	Galb1-4GlcNAcb-(OCH2CH2)6NH2
456	Galb1-4GlcNAcb-Sp0
457	Galb1-4GlcNAcb-Sp23
458	Galb1-4GlcNAcb-Sp8
459	Galb1-4GlcNAcb1-2(Galb1-4GlcNAcb1-4)Mana1-3(Galb1-4GlcNAcb1-2(Galb1-4GlcNAcb1-6)Mana1-6)Manb1-4GlcNAcb1-4GlcNAcb-Sp21
460	Galb1-4GlcNAcb1-2(Galb1-4GlcNAcb1-4)Mana1-3(Galb1-4GlcNAcb1-2Mana1-6)Manb1-4GlcNAcb1-4GlcNAc-Sp21
461	Galb1-4GlcNAcb1-2(Galb1-4GlcNAcb1-4)Mana1-3(GlcNAcb1-4)(Galb1-4GlcNAcb1-2(Galb1-4GlcNAcb1-6)Mana1-6)Manb1-4GlcNAcb1-4(Fuca1-6)GlcNAc-Sp21
462	Galb1-4GlcNAcb1-2Mana-Sp0
463	Galb1-4GlcNAcb1-2Mana1-3(Fuca1-3(Galb1-4)GlcNAcb1-2Mana1-6)Manb1-4GlcNAcb1-4GlcNAcb-Sp20
464	Galb1-4GlcNAcb1-2Mana1-3(Galb1-4GlcNAcb1-2Mana1-6)Manb1-4GlcNAcb1-4(Fuca1-6)GlcNAcb-Sp22
465	Galb1-4GlcNAcb1-2Mana1-3(Galb1-4GlcNAcb1-2Mana1-6)Manb1-4GlcNAcb1-4GlcNAcb-Gly
466	Galb1-4GlcNAcb1-2Mana1-3(Galb1-4GlcNAcb1-2Mana1-6)Manb1-4GlcNAcb1-4GlcNAcb-Sp12
467	Galb1-4GlcNAcb1-2Mana1-3(Galb1-4GlcNAcb1-2Mana1-6)Manb1-4GlcNAcb1-4GlcNAcb-Sp13
468	Galb1-4GlcNAcb1-2Mana1-3(GlcNAcb1-2Mana1-6)Manb1-4GlcNAcb1-4GlcNAc-Sp12
469	Galb1-4GlcNAcb1-2Mana1-3(GlcNAcb1-4)(Galb1-4GlcNAcb1-2)Manb1-4GlcNAcb1-4GlcNAc-Sp21
470	Galb1-4GlcNAcb1-2Mana1-3(GlcNAcb1-4)(Galb1-4GlcNAcb1-6(Galb1-4GlcNAcb1-2)Mana1-6)Manb1-4GlcNAcb1-4GlcNAc-Sp21
471	Galb1-4GlcNAcb1-2Mana1-3(Mana1-6)Manb1-4GlcNAcb1-4GlcNAcb-Sp12
472	Galb1-4GlcNAcb1-2Mana1-3(Neu5Aca2-6Galb1-4GlcNAcb1-2Mana1-6)Manb1-4GlcNAcb1-4GlcNAcb-Sp12
473	Galb1-4GlcNAcb1-2Mana1-3(Neu5Aca2-6Galb1-4GlcNAcb1-2Mana1-6)Manb1-4GlcNAcb1-4GlcNAcb-Sp21
474	Galb1-4GlcNAcb1-2Mana1-3Manb1-4GlcNAcb1-4GlcNAc-Sp12
475	Galb1-4GlcNAcb1-2Mana1-6(Galb1-4GlcNAcb1-2Mana1-3)Manb1-4GlcNAcb1-4(Fuca1-6)GlcNAcb-Sp22
476	Galb1-4GlcNAcb1-2Mana1-6(Galb1-4GlcNAcb1-2Mana1-3)Manb1-4GlcNAcb1-4GlcNAcb-Sp12
477	Galb1-4GlcNAcb1-2Mana1-6(Galb1-4GlcNAcb1-4(Galb1-4GlcNAcb1-2)Mana1-3)Manb1-4GlcNAcb1-4GlcNAc-Sp21
478	Galb1-4GlcNAcb1-2Mana1-6(Galb1-4GlcNAcb1-4)(Galb1-4GlcNAcb1-2Mana1-3)Manb1-4GlcNAcb1-4(Fuca1-6)GlcNAc-Sp21
479	Galb1-4GlcNAcb1-2Mana1-6(GlcNAcb1-2Mana1-3)Manb1-4GlcNAcb1-4GlcNAc-Sp12
480	Galb1-4GlcNAcb1-2Mana1-6(GlcNAcb1-4)(Galb1-4GlcNAcb1-2Mana1-3)Manb1-4GlcNAcb1-4(Fuca1-6)GlcNAc-Sp21
481	Galb1-4GlcNAcb1-2Mana1-6(GlcNAcb1-4)(Galb1-4GlcNAcb1-2Mana1-3)Manb1-4GlcNAcb1-4GlcNAc-Sp21
482	Galb1-4GlcNAcb1-2Mana1-6(GlcNAcb1-4)(Galb1-4GlcNAcb1-4(Galb1-4GlcNAcb1-2)Mana1-3)Manb1-4GlcNAcb1-4GlcNAc-Sp21
483	Galb1-4GlcNAcb1-2Mana1-6(Mana1-3)Manb1-4GlcNAcb1-4GlcNAcb-Sp12
484	Galb1-4GlcNAcb1-2Mana1-6(Neu5Aca2-6Galb1-4GlcNAcb1-2Mana1-3)Manb1-4GlcNAcb1-4GlcNAcb-Sp12
485	Galb1-4GlcNAcb1-2Mana1-6Manb1-4GlcNAcb1-4GlcNAc-Sp12
486	Galb1-4GlcNAcb1-3(Galb1-4GlcNAcb1-6)GalNAc-Sp14
487	Galb1-4GlcNAcb1-3(Galb1-4GlcNAcb1-6)GalNAca-Sp8
488	Galb1-4GlcNAcb1-3(Galb1-4GlcNAcb1-6)Galb1-4GlcNAc-Sp0
489	Galb1-4GlcNAcb1-3(GlcNAcb1-6)Galb1-4GlcNAc-Sp0
490	Galb1-4GlcNAcb1-3GalNAc-Sp14
491	Galb1-4GlcNAcb1-3GalNAca-Sp14
492	Galb1-4GlcNAcb1-3GalNAca-Sp8
493	Galb1-4GlcNAcb1-3Galb1-3GalNAca-Sp14
494	Galb1-4GlcNAcb1-3Galb1-3GlcNAcb-Sp0
495	Galb1-4GlcNAcb1-3Galb1-4(Fuca1-3)GlcNAcb1-3Galb1-4(Fuca1-3)GlcNAcb-Sp0
496	Galb1-4GlcNAcb1-3Galb1-4(Fuca1-3GlcNAcb1-6)Galb1-4Glc-Sp21
497	Galb1-4GlcNAcb1-3Galb1-4GlcNAcb-Sp0
498	Galb1-4GlcNAcb1-3Galb1-4GlcNAcb1-2Mana1-6(Galb1-4GlcNAcb1-3Galb1-4GlcNAcb1-2Mana1-3)Manb1-4GlcNAcb1-4(Fuca1-6)GlcNAcb-Sp24
499	Galb1-4GlcNAcb1-3Galb1-4GlcNAcb1-2Mana1-6(Galb1-4GlcNAcb1-3Galb1-4GlcNAcb1-2Mana1-3)Manb1-4GlcNAcb1-4GlcNAcb-Sp12
500	Galb1-4GlcNAcb1-3Galb1-4GlcNAcb1-2Mana1-6(Galb1-4GlcNAcb1-3Galb1-4GlcNAcb1-2Mana1-3)Manb1-4GlcNAcb1-4GlcNAcb-Sp24
501	Galb1-4GlcNAcb1-3Galb1-4GlcNAcb1-3GalNAca-Sp14
502	Galb1-4GlcNAcb1-3Galb1-4GlcNAcb1-3Galb1-4GlcNAcb-Sp0
503	Galb1-4GlcNAcb1-3Galb1-4GlcNAcb1-3Galb1-4GlcNAcb1-2Mana1-6(Galb1-4GlcNAcb1-3Galb1-4GlcNAcb1-3Galb1-4GlcNAcb1-2Mana1-3)Manb1-4GlcNAcb1-4(Fuca1-6)GlcNAcb-Sp24
504	Galb1-4GlcNAcb1-3Galb1-4GlcNAcb1-3Galb1-4GlcNAcb1-2Mana1-6(Galb1-4GlcNAcb1-3Galb1-4GlcNAcb1-3Galb1-4GlcNAcb1-2Mana1-3)Manb1-4GlcNAcb1-4GlcNAcb-Sp12
505	Galb1-4GlcNAcb1-3Galb1-4GlcNAcb1-3Galb1-4GlcNAcb1-2Mana1-6(Galb1-4GlcNAcb1-3Galb1-4GlcNAcb1-3Galb1-4GlcNAcb1-2Mana1-3)Manb1-4GlcNAcb1-4GlcNAcb-Sp24
506	Galb1-4GlcNAcb1-3Galb1-4GlcNAcb1-3Galb1-4GlcNAcb1-3-Sp0
507	Galb1-4GlcNAcb1-3Galb1-4GlcNAcb1-3Galb1-4GlcNAcb1-3Galb1-4GlcNAcb1-2Mana1-6(Galb1-4GlcNAcb1-3Galb1-4GlcNAcb1-3Galb1-4GlcNAcb1-3Galb1-4GlcNAcb1-2Mana1-3)Manb1-4GlcNAcb1-4(Fuca1-6)GlcNAcb-Sp24
508	Galb1-4GlcNAcb1-3Galb1-4GlcNAcb1-3Galb1-4GlcNAcb1-3Galb1-4GlcNAcb1-2Mana1-6(Galb1-4GlcNAcb1-3Galb1-4GlcNAcb1-3Galb1-4GlcNAcb1-3Galb1-4GlcNAcb1-2Mana1-3)Manb1-4GlcNAcb1-4GlcNAcb-Sp25
509	Galb1-4GlcNAcb1-3Galb1-4GlcNAcb1-3Galb1-4GlcNAcb1-3Galb1-4GlcNAcb1-3Galb1-4GlcNAcb1-2Mana1-6(Galb1-4GlcNAcb1-3Galb1-4GlcNAcb1-3Galb1-4GlcNAcb1-3Galb1-4GlcNAcb1-3Galb1-4GlcNAcb1-2Mana1-3)Manb1-4GlcNAcb1-4(Fuca1-6)GlcNAcb-Sp19
510	Galb1-4GlcNAcb1-3Galb1-4GlcNAcb1-3Galb1-4GlcNAcb1-3Galb1-4GlcNAcb1-3Galb1-4GlcNAcb1-2Mana1-6(Galb1-4GlcNAcb1-3Galb1-4GlcNAcb1-3Galb1-4GlcNAcb1-3Galb1-4GlcNAcb1-3Galb1-4GlcNAcb1-2Mana1-3)Manb1-4GlcNAcb1-4GlcNAcb-Sp25
511	Galb1-4GlcNAcb1-3Galb1-4GlcNAcb1-3Galb1-4GlcNAcb1-3Galb1-4GlcNAcb1-3Galb1-4GlcNAcb1-3Galb1-4GlcNAcb1-2Mana1-6(Galb1-4GlcNAcb1-3Galb1-4GlcNAcb1-3Galb1-4GlcNAcb1-3Galb1-4GlcNAcb1-3Galb1-4GlcNAcb1-3Galb1-4GlcNAcb1-2Mana1-3)Manb1-4GlcNAcb1-4GlcNAcb-Sp25
512	Galb1-4GlcNAcb1-3Galb1-4GlcNAcb1-3Galb1-4GlcNAcb1-3Galb1-4GlcNAcb1-3Galb1-4GlcNAcb1-6(Galb1-4GlcNAcb1-3Galb1-4GlcNAcb1-3Galb1-4GlcNAcb1-3Galb1-4GlcNAcb1-3Galb1-4GlcNAb1-2)Mana1-6(Galb1-4GlcNAcb1-3Galb1-4GlcNAcb1-3Galb1-4GlcNAcb1-3Galb1-4GlcNAcb1-3Galb1-4GlcNAcb1-2Mana1-3)Manb1-4GlcNAcb1-4(Fuca1-6)GlcNAcb-Sp24
513	Galb1-4GlcNAcb1-3Galb1-4GlcNAcb1-3Galb1-4GlcNAcb1-3Galb1-4GlcNAcb1-6(Galb1-4GlcNAcb1-3Galb1-4GlcNAcb1-3Galb1-4GlcNAcb1-3Galb1-4GlcNAb1-2)Mana1-6(Galb1-4GlcNAcb1-3Galb1-4GlcNAcb1-3Galb1-4GlcNAcb1-3Galb1-4GlcNAcb1-2Mana1-3)Manb1-4GlcNAcb1-4(Fuca1-6)GlcNAcb-Sp24
514	Galb1-4GlcNAcb1-3Galb1-4GlcNAcb1-3Galb1-4GlcNAcb1-6(Galb1-4GlcNAcb1-3Galb1-4GlcNAcb1-3Galb1-4GlcNAb1-2)Mana1-6(Galb1-4GlcNAcb1-3Galb1-4GlcNAcb1-3Galb1-4GlcNAcb1-2Mana1-3)Manb1-4GlcNAcb1-4(Fuca1-6)GlcNAcb-Sp24
515	Galb1-4GlcNAcb1-3Galb1-4GlcNAcb1-6(Galb1-3)GalNAca-Sp14
516	Galb1-4GlcNAcb1-3Galb1-4GlcNAcb1-6(Galb1-4GlcNAcb1-3Galb1-4GlcNAb1-2)Mana1-6(Galb1-4GlcNAcb1-3Galb1-4GlcNAcb1-2Mana1-3)Manb1-4GlcNAcb1-4(Fuca1-6)GlcNAcb-Sp24
517	Galb1-4GlcNAcb1-3Galb1-4GlcNAcb1-6(Galb1-4GlcNAcb1-3Galb1-4GlcNAcb1-2)Mana1-6(Galb1-4GlcNAcb1-3Galb1-4GlcNAcb1-2Mana1-3)Mana1-4GlcNAcb1-4GlcNAc-Sp24
518	Galb1-4GlcNAcb1-3Galb1-4GlcNAcb1-6(Galb1-4GlcNAcb1-3Galb1-4GlcNAcb1-3)GalNAca-Sp14
519	Galb1-4GlcNAcb1-3Galb1-4Glcb-Sp0
520	Galb1-4GlcNAcb1-3Galb1-4Glcb-Sp8
521	Galb1-4GlcNAcb1-4(Galb1-4GlcNAcb1-2)Mana1-3(GlcNAcb1-4)(Galb1-4GlcNAcb1-2Mana1-6)Manb1-4GlcNAcb1-4GlcNAc-Sp21
522	Galb1-4GlcNAcb1-4(Galb1-4GlcNAcb1-2)Mana1-3(GlcNAcb1-4)(Galb1-4GlcNAcb1-6(Galb1-4GlcNAcb1-2)Mana1-6)Manb1-4GlcNAcb1-4GlcNAc-Sp21
523	Galb1-4GlcNAcb1-6(Fuca1-2Galb1-3GlcNAcb1-3)Galb1-4Glc-Sp21
524	Galb1-4GlcNAcb1-6(Fuca1-4(Fuca1-2Galb1-3)GlcNAcb1-3)Galb1-4Glc-Sp21
525	Galb1-4GlcNAcb1-6(Galb1-3)GalNAc-Sp14
526	Galb1-4GlcNAcb1-6(Galb1-3)GalNAca-Sp8
527	Galb1-4GlcNAcb1-6(Galb1-4GlcNAcb1-2)Mana1-6(Galb1-4GlcNAcb1-2Mana1-3)Manb1-4GlcNAcb1-4(Fuca1-6)GlcNAcb-6AA
528	Galb1-4GlcNAcb1-6(Galb1-4GlcNAcb1-2)Mana1-6(Galb1-4GlcNAcb1-2Mana1-3)Manb1-4GlcNAcb1-4(Fuca1-6)GlcNAcb-Sp24
529	Galb1-4GlcNAcb1-6(Galb1-4GlcNAcb1-2)Mana1-6(Galb1-4GlcNAcb1-2Mana1-3)Manb1-4GlcNAcb1-4GlcNAcb-Sp19
530	Galb1-4GlcNAcb1-6(Galb1-4GlcNAcb1-2)Mana1-6(Galb1-4GlcNAcb1-4(Galb1-4GlcNAcb1-2)Mana1-3)Manb1-4GlcNAcb1-4GlcNAcb-Sp21
531	Galb1-4GlcNAcb1-6(Galb1-4GlcNAcb1-2)Mana1-6(GlcNAcb1-4)(Galb1-4GlcNAcb1-2Mana1-3)Manb1-4GlcNAcb1-4GlcNAc-Sp21
532	Galb1-4GlcNAcb1-6(Galb1-4GlcNAcb1-2)Mana1-6(GlcNAcb1-4)(Galb1-4GlcNAcb1-4(Galb1-4GlcNAcb1-2)Mana1-3)Manb1-4GlcNAcb1-4GlcNAc-Sp21
533	Galb1-4GlcNAcb1-6(Galb1-4GlcNAcb1-2)Mana1-6(GlcNAcb1-4)Galb1-4GlcNAcb1-4((Galb1-4GlcNAcb1-2)Mana1-3)Manb1-4GlcNAcb1-4(Fuca1-6)GlcNAc-Sp21
534	Galb1-4GlcNAcb1-6(Galb1-4GlcNAcb1-3)GalNAc-Sp14
535	Galb1-4GlcNAcb1-6(Galb1-4GlcNAcb1-3)GalNAca-Sp8
536	Galb1-4GlcNAcb1-6(Galb1-4GlcNAcb1-3)Galb1-4GlcNAc-Sp0
537	Galb1-4GlcNAcb1-6(Neu5Aca2-6Galb1-3GlcNAcb1-3)Galb1-4Glc-Sp21
538	Galb1-4GlcNAcb1-6GalNAc-Sp14
539	Galb1-4GlcNAcb1-6GalNAca-Sp8
540	Galb1-4GlcNAcb1-6Galb1-4GlcNAcb-Sp0
541	Galb1-4Glcb-Sp0
542	Galb1-4Glcb-Sp8
543	Galb1-6Galb-Sp10
544	GlcAa-Sp8
545	GlcAb-Sp8
546	GlcAb1-3Galb-Sp8
547	GlcAb1-3GlcNAcb-Sp8
548	GlcAb1-6Galb-Sp8
549	GlcNAb1-3Galb1-3GalNAc-Sp21
550	GlcNAca1-3Galb1-4GlcNAcb-Sp8
551	GlcNAca1-4Galb1-3GalNAc-Sp14
552	GlcNAca1-4Galb1-3GlcNAcb-Sp0
553	GlcNAca1-4Galb1-4GlcNAcb-Sp0
554	GlcNAca1-4Galb1-4GlcNAcb1-3Galb1-4(Fuca1-3)GlcNAcb1-3Galb1-4(Fuca1-3)GlcNAcb-Sp0
555	GlcNAca1-4Galb1-4GlcNAcb1-3Galb1-4GlcNAcb-Sp0
556	GlcNAca1-4Galb1-4GlcNAcb1-3Galb1-4GlcNAcb1-3Galb1-4GlcNAcb-Sp0
557	GlcNAca1-4Galb1-4GlcNAcb1-3Galb1-4Glcb-Sp0
558	GlcNAca1-6Galb1-4GlcNAcb-Sp8
559	GlcNAcb-Sp0
560	GlcNAcb-Sp8
561	GlcNAcb1-2(GlcNAcb1-4)Mana1-3(GlcNAcb1-2Mana1-6)Manb1-4GlcNAcb1-4GlcNAc-Sp21
562	GlcNAcb1-2(GlcNAcb1-4)Mana1-3(GlcNAcb1-4)(GlcNAcb1-2(GlcNAcb1-6)Mana1-6)Manb1-4GlcNAcb1-4(Fuca1-6)GlcNAc-Sp21
563	GlcNAcb1-2(GlcNAcb1-6)Mana1-6(GlcNAcb1-2Mana1-3)Manb1-4GlcNAcb1-4GlcNAcb-Sp19
564	GlcNAcb1-2Galb1-3GalNAca-Sp8
565	GlcNAcb1-2Galb1-3GlcNAca-Sp8
566	GlcNAcb1-2Mana1-3(Galb1-4GlcNAcb1-2Mana1-6)Manb1-4GlcNAcb1-4GlcNAc-Sp12
567	GlcNAcb1-2Mana1-3(GlcNAcb1-2(GlcNAcb1-6)Mana1-6)Manb1-4GlcNAcb1-4GlcNAcb-Sp19
568	GlcNAcb1-2Mana1-3(GlcNAcb1-2Mana1-6)Manb1-4GlcNAcb1-4(Fuca1-6)GlcNAcb-Sp22
569	GlcNAcb1-2Mana1-3(GlcNAcb1-2Mana1-6)Manb1-4GlcNAcb1-4GlcNAcb-Gly
570	GlcNAcb1-2Mana1-3(GlcNAcb1-2Mana1-6)Manb1-4GlcNAcb1-4GlcNAcb-Sp12
571	GlcNAcb1-2Mana1-3(GlcNAcb1-2Mana1-6)Manb1-4GlcNAcb1-4GlcNAcb-Sp13
572	GlcNAcb1-2Mana1-3(GlcNAcb1-4)(GlcNAcb1-2Mana1-6)Manb1-4GlcNacb1-4GlcNAc-Sp21
573	GlcNAcb1-2Mana1-3(GlcNAcb1-4)(GlcNAcb1-6(GlcNAcb1-2)Mana1-6)Manb1-4GlcNAcb1-4GlcNAc-Sp21
574	GlcNAcb1-2Mana1-3(Neu5Aca2-6Galb1-4GlcNAcb1-2Mana1-6)Manb1-4GlcNAcb1-4GlcNAcb-Sp12
575	GlcNAcb1-2Mana1-6(Galb1-4GlcNAcb1-2Mana1-3)Manb1-4GlcNAcb1-4GlcNAc-Sp12
576	GlcNAcb1-2Mana1-6(GlcNAcb1-2Mana1-3)Manb1-4GlcNAcb1-4(Fuca1-6)GlcNAcb-Sp22
577	GlcNAcb1-2Mana1-6(GlcNAcb1-2Mana1-3)Manb1-4GlcNAcb1-4GlcNAcb-Sp12
578	GlcNAcb1-2Mana1-6(GlcNAcb1-2Mana1-3)Manb1-4GlcNAcb1-4GlcNAcb-Sp13
579	GlcNAcb1-2Mana1-6(GlcNAcb1-4(GlcNAcb1-2)Mana1-3)Manb1-4GlcNAcb1-4GlcNAc-Sp21
580	GlcNAcb1-2Mana1-6(GlcNAcb1-4)(GlcNAcb1-2Mana1-3)Manb1-4GlcNAcb1-4(Fuca1-6)GlcNAc-Sp21
581	GlcNAcb1-2Mana1-6(GlcNAcb1-4)(GlcNAcb1-2Mana1-3)Manb1-4GlcNacb1-4GlcNAc-Sp21
582	GlcNAcb1-2Mana1-6(GlcNAcb1-4)(GlcNAcb1-4(GlcNAcb1-2)Mana1-3)Manb1-4GlcNAcb1-4GlcNAc-Sp21
583	GlcNAcb1-2Mana1-6(Neu5Aca2-6Galb1-4GlcNAcb1-2Mana1-3)Manb1-4GlcNAcb1-4GlcNAcb-Sp12
584	GlcNAcb1-3(GlcNAcb1-4)(GlcNAcb1-6)GlcNAc-Sp8
585	GlcNAcb1-3(GlcNAcb1-6)GalNAca-Sp8
586	GlcNAcb1-3(GlcNAcb1-6)Galb1-4GlcNAcb-Sp8
587	GlcNAcb1-3(GlcNAcb1-6)GlcNAca-Sp8
588	GlcNAcb1-3Fuca-Sp21
589	GlcNAcb1-3GalNAca-Sp14
590	GlcNAcb1-3GalNAca-Sp8
591	GlcNAcb1-3Galb-Sp8
592	GlcNAcb1-3Galb1-3GalNAca-Sp8
593	GlcNAcb1-3Galb1-4GlcNAcb-Sp0
594	GlcNAcb1-3Galb1-4GlcNAcb-Sp8
595	GlcNAcb1-3Galb1-4GlcNAcb1-2Mana1-6(GlcNAcb1-3Galb1-4GlcNAcb1-2Mana1-3)Manb1-4GlcNAcb1-4(Fuca1-6)GlcNAcb-Sp24
596	GlcNAcb1-3Galb1-4GlcNAcb1-2Mana1-6(GlcNAcb1-3Galb1-4GlcNAcb1-2Mana1-3)Manb1-4GlcNAcb1-4GlcNAcb-Sp12
597	GlcNAcb1-3Galb1-4GlcNAcb1-2Mana1-6(GlcNAcb1-3Galb1-4GlcNAcb1-2Mana1-3)Manb1-4GlcNAcb1-4GlcNAcb-Sp25
598	GlcNAcb1-3Galb1-4GlcNAcb1-3GalNAca-Sp14
599	GlcNAcb1-3Galb1-4GlcNAcb1-3Galb1-4GlcNAcb-Sp0
600	GlcNAcb1-3Galb1-4GlcNAcb1-3Galb1-4GlcNAcb1-2Mana1-6(GlcNAcb1-3Galb1-4GlcNAcb1-3Galb1-4GlcNAcb1-2Mana1-3)Manb1-4GlcNAcb1-4(Fuca1-6)GlcNAcb-Sp24
601	GlcNAcb1-3Galb1-4GlcNAcb1-3Galb1-4GlcNAcb1-2Mana1-6(GlcNAcb1-3Galb1-4GlcNAcb1-3Galb1-4GlcNAcb1-2Mana1-3)Manb1-4GlcNAcb1-4GlcNAcb-Sp14
602	GlcNAcb1-3Galb1-4GlcNAcb1-3Galb1-4GlcNAcb1-2Mana1-6(GlcNAcb1-3Galb1-4GlcNAcb1-3Galb1-4GlcNAcb1-2Mana1-3)Manb1-4GlcNAcb1-4GlcNAcb-Sp25
603	GlcNAcb1-3Galb1-4GlcNAcb1-3Galb1-4GlcNAcb1-3GalNAca-Sp14
604	GlcNAcb1-3Galb1-4GlcNAcb1-3Galb1-4GlcNAcb1-3Galb1-4GlcNAcb1-2Mana1-6(GlcNAcb1-3Galb1-4GlcNAcb1-3Galb1-4GlcNAcb1-3Galb1-4GlcNAcb1-2Mana1-3)Manb1-4GlcNAcb1-4(Fuca1-6)GlcNAcb-Sp24
605	GlcNAcb1-3Galb1-4GlcNAcb1-3Galb1-4GlcNAcb1-3Galb1-4GlcNAcb1-2Mana1-6(GlcNAcb1-3Galb1-4GlcNAcb1-3Galb1-4GlcNAcb1-3Galb1-4GlcNAcb1-2Mana1-3)Manb1-4GlcNAcb1-4GlcNAcb-Sp25
606	GlcNAcb1-3Galb1-4GlcNAcb1-3Galb1-4GlcNAcb1-3Galb1-4GlcNAcb1-3Galb1-4GlcNAcb1-2Mana1-6(GlcNAcb1-3Galb1-4GlcNAcb1-3Galb1-4GlcNAcb1-3Galb1-4GlcNAcb1-3Galb1-4GlcNAcb1-2Mana1-3)Manb1-4GlcNAcb1-4(Fuca1-6)GlcNAcb-Sp19
607	GlcNAcb1-3Galb1-4GlcNAcb1-3Galb1-4GlcNAcb1-3Galb1-4GlcNAcb1-3Galb1-4GlcNAcb1-2Mana1-6(GlcNAcb1-3Galb1-4GlcNAcb1-3Galb1-4GlcNAcb1-3Galb1-4GlcNAcb1-3Galb1-4GlcNAcb1-2Mana1-3)Manb1-4GlcNAcb1-4GlcNAcb-Sp25
608	GlcNAcb1-3Galb1-4GlcNAcb1-3Galb1-4GlcNAcb1-3Galb1-4GlcNAcb1-3Galb1-4GlcNAcb1-6(GlcNAcb1-3Galb1-4GlcNAcb1-3Galb1-4GlcNAcb1-3Galb1-4GlcNAcb1-3Galb1-4GlcNAb1-2)Mana1-6(GlcNAcb1-3Galb1-4GlcNAcb1-3Galb1-4GlcNAcb1-3Galb1-4GlcNAcb1-3Galb1-4GlcNAcb1-2Mana1-3)Manb1-4GlcNAcb1-4(Fuca1-6)GlcNAcb-Sp24
609	GlcNAcb1-3Galb1-4GlcNAcb1-3Galb1-4GlcNAcb1-3Galb1-4GlcNAcb1-6(GlcNAcb1-3Galb1-4GlcNAcb1-3Galb1-4GlcNAcb1-3Galb1-4GlcNAb1-2)Mana1-6(GlcNAcb1-3Galb1-4GlcNAcb1-3Galb1-4GlcNAcb1-3Galb1-4GlcNAcb1-2Mana1-3)Manb1-4GlcNAcb1-4(Fuca1-6)GlcNAcb-Sp24
610	GlcNAcb1-3Galb1-4GlcNAcb1-3Galb1-4GlcNAcb1-6(GlcNAcb1-3Galb1-4GlcNAcb1-3Galb1-4GlcNAb1-2)Mana1-6(GlcNAcb1-3Galb1-4GlcNAcb1-3Galb1-4GlcNAcb1-2Mana1-3)Manb1-4GlcNAcb1-4(Fuca1-6)GlcNAcb-Sp24
611	GlcNAcb1-3Galb1-4GlcNAcb1-6(Galb1-3)GalNAca-Sp14
612	GlcNAcb1-3Galb1-4GlcNAcb1-6(GlcNAcb1-3)Galb1-4GlcNAc-Sp0
613	GlcNAcb1-3Galb1-4GlcNAcb1-6(GlcNAcb1-3Galb1-3)GalNAca-Sp14
614	GlcNAcb1-3Galb1-4GlcNAcb1-6(GlcNAcb1-3Galb1-4GlcNAcb1-2)Mana1-6(GlcNAcb1-3Galb1-4GlcNAcb1-2Mana1-3)Manb1-4GlcNAcb1-4GlcNAc-Sp24
615	GlcNAcb1-3Galb1-4GlcNAcb1-6(GlcNAcb1-3Galb1-4GlcNAcb1-3)GalNAca-Sp14
616	GlcNAcb1-3Galb1-4Glcb-Sp0
617	GlcNAcb1-3Man-Sp10
618	GlcNAcb1-4(GlcNAcb1-2)Mana1-3(GlcNAcb1-4)(GlcNAcb1-2Mana1-6)Manb1-4GlcNAcb1-4GlcNAc-Sp21
619	GlcNAcb1-4(GlcNAcb1-2)Mana1-3(GlcNAcb1-4)(GlcNAcb1-6(GlcNAcb1-2)Mana1-6)Manb1-4GlcNAcb1-4GlcNAc-Sp21
620	GlcNAcb1-4(GlcNAcb1-6)GalNAca-Sp8
621	GlcNAcb1-4Galb1-4GlcNAcb-Sp8
622	GlcNAcb1-4GlcNAcb-Sp10
623	GlcNAcb1-4GlcNAcb-Sp12
624	GlcNAcb1-4GlcNAcb1-4GlcNAcb-Sp8
625	GlcNAcb1-4GlcNAcb1-4GlcNAcb1-4GlcNAcb1-4GlcNAcb-Sp8
626	GlcNAcb1-4GlcNAcb1-4GlcNAcb1-4GlcNAcb1-4GlcNAcb1-4GlcNAcb1-Sp8
627	GlcNAcb1-4GlcNAcb1-4GlcNAcb1-4GlcNAcb1-4GlcNAcb1-Sp8
628	GlcNAcb1-4MDPLys
629	GlcNAcb1-6(Galb1-3)GalNAca-Sp14
630	GlcNAcb1-6(Galb1-3)GalNAca-Sp8
631	GlcNAcb1-6(Galb1-4GlcNAcb1-3)Galb1-4GlcNAc-Sp0
632	GlcNAcb1-6(GlcNAcb1-2)Mana1-6(GlcNAcb1-2Mana1-3)Manb1-4GlcNAcb1-4(Fuca1-6)GlcNAcb-6AA
633	GlcNAcb1-6(GlcNAcb1-2)Mana1-6(GlcNAcb1-2Mana1-3)Manb1-4GlcNAcb1-4(Fuca1-6)GlcNAcb-Sp24
634	GlcNAcb1-6(GlcNAcb1-2)Mana1-6(GlcNAcb1-4)(GlcNAcb1-2Mana1-3)Manb1-4GlcNAcb1-4GlcNAc-Sp21
635	GlcNAcb1-6(GlcNAcb1-2)Mana1-6(GlcNAcb1-4)(GlcNAcb1-4(GlcNAcb1-2)Mana1-3)Manb1-4GlcNAcb1-4(Fuca1-6)GlcNAc-Sp21
636	GlcNAcb1-6(GlcNAcb1-2)Mana1-6(GlcNAcb1-4)(GlcNAcb1-4(GlcNAcb1-2)Mana1-3)Manb1-4GlcNAcb1-4GlcNAc-Sp21
637	GlcNAcb1-6(GlcNAcb1-3)GalNAca-Sp14
638	GlcNAcb1-6(GlcNAcb1-3)GalNAca-Sp8
639	GlcNAcb1-6(GlcNAcb1-3)Galb1-4GlcNAcb-Sp8
640	GlcNAcb1-6(GlcNAcb1-4)(GlcNAcb1-3)GlcNAc-Sp8
641	GlcNAcb1-6(GlcNAcb1-4)GalNAca-Sp8
642	GlcNAcb1-6(Neu5Aca2-3Galb1-3)GalNAca-Sp14
643	GlcNAcb1-6GalNAca-Sp14
644	GlcNAcb1-6GalNAca-Sp8
645	GlcNAcb1-6Galb1-4GlcNAcb-Sp8
646	GlcNGcb-Sp8
647	Glca-Sp8
648	Glca1-4Glca-Sp8
649	Glca1-4Glca1-4Glca1-4Glcb-Sp10
650	Glca1-4Glcb-Sp8
651	Glca1-6Glca1-6Glca1-6Glcb-Sp10
652	Glca1-6Glca1-6Glcb-Sp8
653	Glcb-Sp8
654	Glcb1-4Glcb-Sp8
655	Glcb1-6Glcb-Sp8
656	KDNa2-3Galb1-3GalNAca-Sp14
657	KDNa2-3Galb1-3GlcNAcb-Sp0
658	KDNa2-3Galb1-4(Fuca1-3)GlcNAc-Sp0
659	KDNa2-3Galb1-4Glc-Sp0
660	KDNa2-3Galb1-4GlcNAcb-Sp0
661	KDNa2-6Galb1-4GlcNAc-Sp0
662	Man5-9mix
663	Man5-Asn
664	Mana-Sp8
665	Mana1-2Mana1-2Mana1-3(Mana1-2Mana1-3(Mana1-2Mana1-6)Mana1-6)Manb1-4GlcNAcb1-4GlcNAcb-Asn
666	Mana1-2Mana1-2Mana1-3(Mana1-2Mana1-3(Mana1-2Mana1-6)Mana1-6)Manb1-4GlcNAcb1-4GlcNAcb-N
667	Mana1-2Mana1-2Mana1-3(Mana1-2Mana1-3(Mana1-2Mana1-6)Mana1-6)Manb1-4GlcNAcb1-4GlcNAcb-Sp12
668	Mana1-2Mana1-2Mana1-3(Mana1-2Mana1-6(Mana1-2Mana1-3)Mana1-6)Mana-Sp9
669	Mana1-2Mana1-2Mana1-3(Mana1-2Mana1-6(Mana1-3)Mana1-6)Mana-Sp9
670	Mana1-2Mana1-2Mana1-3Mana-Sp9
671	Mana1-2Mana1-2Mana1-6(Mana1-3)Mana-Sp9
672	Mana1-2Mana1-3(Mana1-2Mana1-6)Mana-Sp9
673	Mana1-2Mana1-3Mana-Sp9
674	Mana1-2Mana1-6(Mana1-2Mana1-3)Mana-Sp9
675	Mana1-2Mana1-6(Mana1-2Mana1-3)Mana1-6(Mana1-2Mana1-2Mana1-3)Mana-Sp9
676	Mana1-2Mana1-6(Mana1-2Mana1-3)Mana1-6(Mana1-2Mana1-2Mana1-3)Manb1-4GlcNAcb1-4GlcNAcb-Sp12
677	Mana1-2Mana1-6(Mana1-3)Mana1-6(Mana1-2Mana1-2Mana1-3)Mana-Sp9
678	Mana1-2Mana1-6(Mana1-3)Mana1-6(Mana1-2Mana1-2Mana1-3)Manb1-4GlcNAcb1-4GlcNAcb-Asn
679	Mana1-2Mana1-6(Mana1-3)Mana1-6(Mana1-2Mana1-2Mana1-3)Manb1-4GlcNAcb1-4GlcNAcb-Sp12
680	Mana1-2Mana1-6(Mana1-3)Mana1-6(Mana2Mana2Mana1-3)Manb1-4GlcNAcb1-4GlcNAcb-N
681	Mana1-2Mana1-6(Mana1-3)Mana1-6(Mana2Mana2Mana1-3)Manb1-4GlcNAcb1-4GlcNAcb-Sp12
682	Mana1-3(Galb1-4GlcNAcb1-2Mana1-6)Manb1-4GlcNAcb1-4GlcNAcb-Sp12
683	Mana1-3(Mana1-2Mana1-2Mana1-6)Mana-Sp9
684	Mana1-3(Mana1-6)Mana-Sp3
685	Mana1-3(Mana1-6)Mana-Sp9
686	Mana1-3(Mana1-6)Manb1-4GlcNAcb1-4GlcNAcb-Gly
687	Mana1-3(Mana1-6)Manb1-4GlcNAcb1-4GlcNAcb-Sp12
688	Mana1-3(Mana1-6)Manb1-4GlcNAcb1-4GlcNAcb-Sp13
689	Mana1-3(Neu5Aca2-6Galb1-4GlcNAcb1-2Mana1-6)Manb1-4GlcNAcb1-4GlcNAc-Sp12
690	Mana1-6(Galb1-4GlcNAcb1-2Mana1-3)Manb1-4GlcNAcb1-4GlcNAcb-Sp12
691	Mana1-6(Mana1-2Mana1-3)Mana1-6(Mana1-2Mana1-3)Manb1-4GlcNAcb1-4GlcNAcb-Asn
692	Mana1-6(Mana1-2Mana1-3)Mana1-6(Mana1-2Mana1-3)Manb1-4GlcNAcb1-4GlcNAcb-Sp12
693	Mana1-6(Mana1-2Mana1-3)Mana1-6(Mana2Mana1-3)Manb1-4GlcNAcb1-4GlcNAcb-N
694	Mana1-6(Mana1-2Mana1-3)Mana1-6(Mana2Mana1-3)Manb1-4GlcNAcb1-4GlcNAcb-Sp12
695	Mana1-6(Mana1-3)Mana-Sp9
696	Mana1-6(Mana1-3)Mana1-6(Mana1-2Mana1-3)Manb1-4GlcNAcb1-4GlcNAcb-Asn
697	Mana1-6(Mana1-3)Mana1-6(Mana1-2Mana1-3)Manb1-4GlcNAcb1-4GlcNAcb-Sp12
698	Mana1-6(Mana1-3)Mana1-6(Mana1-3)Manb-Sp10
699	Mana1-6(Mana1-3)Mana1-6(Mana1-3)Manb1-4GlcNAcb1-4GlcNAcb-Asn
700	Mana1-6(Mana1-3)Mana1-6(Mana1-3)Manb1-4GlcNAcb1-4GlcNAcb-N
701	Mana1-6(Mana1-3)Mana1-6(Mana1-3)Manb1-4GlcNAcb1-4GlcNAcb-Sp12
702	Mana1-6(Mana1-3)Mana1-6(Mana2Mana1-3)Manb1-4GlcNAcb1-4GlcNAcb-N
703	Mana1-6(Mana1-3)Mana1-6(Mana2Mana1-3)Manb1-4GlcNAcb1-4GlcNAcb-Sp12
704	Mana1-6(Mana1-3)Manb1-4GlcNAcb1-4(Fuca1-6)GlcNAcb-Sp19
705	Mana1-6(Mana1-3)Manb1-4GlcNAcb1-4GlcNAcb-Sp12
706	Mana1-6(Mana1-3)Manb1-4GlcNAcb1-4GlcNAcb-Sp13
707	Mana1-6(Neu5Aca2-6Galb1-4GlcNAcb1-2Mana1-3)Manb1-4GlcNAcb1-4GlcNAc-Sp12
708	Mana1-6Manb-Sp10
709	Manb-Sp8
710	Manb1-4GlcNAcb-Sp0
711	Neu5Aca-Sp11
712	Neu5Aca-Sp8
713	Neu5Aca2-3(6-O-Su)Galb1-4(Fuca1-3)GlcNAcb-Sp8
714	Neu5Aca2-3(6OSO3)Galb1-4GlcNAcb-Sp8
715	Neu5Aca2-3(6S)Galb1-4(Fuca1-3)GlcNAcb-Sp8
716	Neu5Aca2-3(6S)Galb1-4GlcNAcb-Sp8
717	Neu5Aca2-3(GalNAcb1-4)Galb1-4GlcNAcb-Sp0
718	Neu5Aca2-3(GalNAcb1-4)Galb1-4GlcNAcb-Sp8
719	Neu5Aca2-3(GalNAcb1-4)Galb1-4GlcNAcb1-3GalNAca-Sp14
720	Neu5Aca2-3(GalNAcb1-4)Galb1-4Glcb-Sp0
721	Neu5Aca2-3(Galb1-3GalNAcb1-4)Galb1-4Glcb-Sp0
722	Neu5Aca2-3(Neu5Aca2-3Galb1-3GalNAcb1-4)Galb1-4Glcb-Sp0
723	Neu5Aca2-3(Neu5Aca2-6)GalNAca-Sp8
724	Neu5Aca2-3GalNAca-Sp8
725	Neu5Aca2-3GalNAcb1-4GlcNAcb-Sp0
726	Neu5Aca2-3Galb-Sp8
727	Neu5Aca2-3Galb1-3(6OSO3)GalNAca-Sp8
728	Neu5Aca2-3Galb1-3(6OSO3)GlcNAc-Sp8
729	Neu5Aca2-3Galb1-3(6OSO3)GlcNAcb-Sp8
730	Neu5Aca2-3Galb1-3(6S)GalNAca-Sp8
731	Neu5Aca2-3Galb1-3(6S)GlcNAc-Sp8
732	Neu5Aca2-3Galb1-3(Fuca1-4)GlcNAcb-Sp8
733	Neu5Aca2-3Galb1-3(Fuca1-4)GlcNAcb1-3Galb1-3(Fuca1-4)GlcNAcb-Sp0
734	Neu5Aca2-3Galb1-3(Fuca1-4)GlcNAcb1-3Galb1-4(Fuca1-3)GlcNAcb-Sp0
735	Neu5Aca2-3Galb1-3(Galb1-4(Fuca1-3)GlcNAcb1-6)GalNAc-Sp14
736	Neu5Aca2-3Galb1-3(Neu5Aca2-3Galb1-4(Fuca1-3)GlcNAcb1-6)GalNAc-Sp14
737	Neu5Aca2-3Galb1-3(Neu5Aca2-3Galb1-4)GlcNAcb-Sp8
738	Neu5Aca2-3Galb1-3(Neu5Aca2-3Galb1-4GlcNAcb1-6)GalNAc-Sp14
739	Neu5Aca2-3Galb1-3(Neu5Aca2-3Galb1-4GlcNAcb1-6)GalNAca-Sp14
740	Neu5Aca2-3Galb1-3(Neu5Aca2-6)GalNAc-Sp14
741	Neu5Aca2-3Galb1-3(Neu5Aca2-6)GalNAca-Sp14
742	Neu5Aca2-3Galb1-3(Neu5Aca2-6)GalNAca-Sp8
743	Neu5Aca2-3Galb1-3(Neu5Aca2-6)GalNAcb-Sp8
744	Neu5Aca2-3Galb1-3(Neu5Aca2-6)GlcNAcb1-3(Fuca1-3(Galb1-4)GlcNAcb1-6)Galb1-4Glc-Sp21
745	Neu5Aca2-3Galb1-3GalNAc-Sp14
746	Neu5Aca2-3Galb1-3GalNAca-Sp14
747	Neu5Aca2-3Galb1-3GalNAca-Sp8
748	Neu5Aca2-3Galb1-3GalNAcb1-3Gala1-4Galb1-4Glcb-Sp0
749	Neu5Aca2-3Galb1-3GalNAcb1-4(Neu5Aca2-3)Galb1-4Glcb-Sp0
750	Neu5Aca2-3Galb1-3GalNAcb1-4(Neu5Aca2-8Neu5Aca2-3)Galb1-4Glcb-Sp0
751	Neu5Aca2-3Galb1-3GlcNAcb-Sp0
752	Neu5Aca2-3Galb1-3GlcNAcb-Sp8
753	Neu5Aca2-3Galb1-3GlcNAcb1-2Mana-Sp0
754	Neu5Aca2-3Galb1-3GlcNAcb1-2Mana1-3(Neu5Aca2-3Galb1-3GlcNAcb1-2Mana1-6)Manb1-4GlcNAcb1-4GlcNAc-Sp19
755	Neu5Aca2-3Galb1-3GlcNAcb1-2Mana1-6(GlcNAcb1-4)(Neu5Aca2-3Galb1-3GlcNAcb1-2Mana1-3)Manb1-4GlcNAcb1-4GlcNAc-Sp21
756	Neu5Aca2-3Galb1-3GlcNAcb1-2Mana1-6(Neu5Aca2-3Galb1-3GlcNAcb1-2Mana1-3)Manb1-4GlcNAcb1-4GlcNAc-Sp19
757	Neu5Aca2-3Galb1-3GlcNAcb1-3GalNAca-Sp14
758	Neu5Aca2-3Galb1-3GlcNAcb1-3Galb1-3GlcNAcb-Sp0
759	Neu5Aca2-3Galb1-3GlcNAcb1-3Galb1-4GlcNAcb-Sp0
760	Neu5Aca2-3Galb1-3GlcNAcb1-4Galb1-4Glcb-Sp0
761	Neu5Aca2-3Galb1-3GlcNAcb1-6(Neu5Aca2-3Galb1-4GlcNAcb1-2)Mana1-6(Neu5Aca2-3Galb1-3GlcNAcb1-2Mana1-3)Manb1-4GlcNAcb1-4GlcNAcb-Sp19
762	Neu5Aca2-3Galb1-3GlcNAcb1-6GalNAca-Sp14
763	Neu5Aca2-3Galb1-4(6OSO3)GlcNAcb-Sp8
764	Neu5Aca2-3Galb1-4(6S)GlcNAcb-Sp8
765	Neu5Aca2-3Galb1-4(Fuca1-3)(6OSO3)GlcNAcb-Sp8
766	Neu5Aca2-3Galb1-4(Fuca1-3)(6S)GlcNAcb-Sp8
767	Neu5Aca2-3Galb1-4(Fuca1-3)GlcNAcb-Sp0
768	Neu5Aca2-3Galb1-4(Fuca1-3)GlcNAcb-Sp8
769	Neu5Aca2-3Galb1-4(Fuca1-3)GlcNAcb1-2Mana-Sp0
770	Neu5Aca2-3Galb1-4(Fuca1-3)GlcNAcb1-3GalNAca-Sp14
771	Neu5Aca2-3Galb1-4(Fuca1-3)GlcNAcb1-3Galb-Sp8
772	Neu5Aca2-3Galb1-4(Fuca1-3)GlcNAcb1-3Galb1-4(Fuca1-3)GlcNAcb1-3Galb1-4(Fuca1-3)GlcNAcb-Sp0
773	Neu5Aca2-3Galb1-4(Fuca1-3)GlcNAcb1-3Galb1-4GlcNAcb-Sp8
774	Neu5Aca2-3Galb1-4(Fuca1-3)GlcNAcb1-6(Galb1-3)GalNAca-Sp14
775	Neu5Aca2-3Galb1-4(Fuca1-3)GlcNAcb1-6(Neu5Aca2-3Galb1-3)GalNAc-Sp14
776	Neu5Aca2-3Galb1-4(Neu5Aca2-3Galb1-3)GlcNAcb-Sp8
777	Neu5Aca2-3Galb1-4GlcNAcb-Sp0
778	Neu5Aca2-3Galb1-4GlcNAcb-Sp8
779	Neu5Aca2-3Galb1-4GlcNAcb1-2Mana-Sp0
780	Neu5Aca2-3Galb1-4GlcNAcb1-2Mana1-3(Neu5Aca2-3Galb1-4GlcNAcb1-2Mana1-6)Manb1-4GlcNAcb1-4GlcNAcb-Sp12
781	Neu5Aca2-3Galb1-4GlcNAcb1-2Mana1-3(Neu5Aca2-6Galb1-4GlcNAcb1-2Mana1-6)Manb1-4GlcNAcb1-4GlcNAcb-Sp12
782	Neu5Aca2-3Galb1-4GlcNAcb1-2Mana1-6(GlcNAcb1-4)(Neu5Aca2-3Galb1-4GlcNAcb1-2Mana1-3)Manb1-4GlcNAcb1-4GlcNAcb-Sp21
783	Neu5Aca2-3Galb1-4GlcNAcb1-2Mana1-6(Neu5Aca2-3Galb1-4GlcNAcb1-2Mana1-3)Manb1-4GlcNAcb1-4(Fuca1-6)GlcNAcb-6AA
784	Neu5Aca2-3Galb1-4GlcNAcb1-2Mana1-6(Neu5Aca2-3Galb1-4GlcNAcb1-2Mana1-3)Manb1-4GlcNAcb1-4(Fuca1-6)GlcNAcb-Sp24
785	Neu5Aca2-3Galb1-4GlcNAcb1-2Mana1-6(Neu5Aca2-3Galb1-4GlcNAcb1-2Mana1-3)Manb1-4GlcNAcb1-4GlcNAcb-Sp12
786	Neu5Aca2-3Galb1-4GlcNAcb1-2Mana1-6(Neu5Aca2-6Galb1-4GlcNAcb1-2Mana1-3)Manb1-4GlcNAcb1-4GlcNAcb-Sp12
787	Neu5Aca2-3Galb1-4GlcNAcb1-3GalNAc-Sp14
788	Neu5Aca2-3Galb1-4GlcNAcb1-3Galb-Sp8
789	Neu5Aca2-3Galb1-4GlcNAcb1-3Galb1-3GlcNAcb-Sp0
790	Neu5Aca2-3Galb1-4GlcNAcb1-3Galb1-4(Fuca1-3)GlcNAc-Sp0
791	Neu5Aca2-3Galb1-4GlcNAcb1-3Galb1-4(Fuca1-3)GlcNAcb-Sp0
792	Neu5Aca2-3Galb1-4GlcNAcb1-3Galb1-4GlcNAcb-Sp0
793	Neu5Aca2-3Galb1-4GlcNAcb1-3Galb1-4GlcNAcb1-2Mana1-6(Neu5Aca2-3Galb1-4GlcNAcb1-3Galb1-4GlcNAcb1-2Mana1-3)Manb1-4GlcNAcb1-4GlcNAcb-Sp12
794	Neu5Aca2-3Galb1-4GlcNAcb1-3Galb1-4GlcNAcb1-3GalNAca-Sp14
795	Neu5Aca2-3Galb1-4GlcNAcb1-3Galb1-4GlcNAcb1-3Galb1-4GlcNAcb-Sp0
796	Neu5Aca2-3Galb1-4GlcNAcb1-3Galb1-4GlcNAcb1-3Galb1-4GlcNAcb1-2Mana1-6(Neu5Aca2-3Galb1-4GlcNAcb1-3Galb1-4GlcNAcb1-3Galb1-4GlcNAcb1-2Mana1-3)Manb1-4GlcNAcb1-4GlcNAcb-Sp12
797	Neu5Aca2-3Galb1-4GlcNAcb1-3Galb1-4GlcNAcb1-6(Galb1-3)GalNAca-Sp14
798	Neu5Aca2-3Galb1-4GlcNAcb1-3Galb1-4GlcNAcb1-6(Neu5Aca2-3Galb1-4GlcNAcb1-3Galb1-4GlcNAcb1-3)GalNAca-Sp14
799	Neu5Aca2-3Galb1-4GlcNAcb1-4Mana1-6(GlcNAcb1-4)(Neu5Aca2-3Galb1-4GlcNAcb1-4(Neu5Aca2-3Galb1-4GlcNAcb1-2)Mana1-3)Manb1-4GlcNAcb1-4GlcNAcb-Sp21
800	Neu5Aca2-3Galb1-4GlcNAcb1-6(Galb1-3)GalNAca-Sp14
801	Neu5Aca2-3Galb1-4GlcNAcb1-6(Neu5Aca2-3Galb1-3)GalNAca-Sp14
802	Neu5Aca2-3Galb1-4GlcNAcb1-6(Neu5Aca2-3Galb1-4GlcNAcb1-2)Mana1-6(GlcNAcb1-4)(Neu5Aca2-3Galb1-4GlcNAcb1-4(Neu5Aca2-3Galb1-4GlcNAcb1-2)Mana1-3)Manb1-4GlcNAcb1-4GlcNAcb-Sp21
803	Neu5Aca2-3Galb1-4GlcNAcb1-6(Neu5Aca2-3Galb1-4GlcNAcb1-3)GalNAca-Sp14
804	Neu5Aca2-3Galb1-4GlcNAcb1-6GalNAca-Sp14
805	Neu5Aca2-3Galb1-4Glcb-Sp0
806	Neu5Aca2-3Galb1-4Glcb-Sp8
807	Neu5Aca2-6(Galb1-3)GalNAca-Sp14
808	Neu5Aca2-6(Galb1-3)GalNAca-Sp8
809	Neu5Aca2-6(Galb1-3)GlcNAcb1-4Galb1-4Glcb-Sp10
810	Neu5Aca2-6(Neu5Aca2-3)GalNAca-Sp8
811	Neu5Aca2-6(Neu5Aca2-3Galb1-3)GalNAca-Sp14
812	Neu5Aca2-6(Neu5Aca2-3Galb1-3)GalNAca-Sp8
813	Neu5Aca2-6GalNAca-Sp8
814	Neu5Aca2-6GalNAcb1-4(6OSO3)GlcNAcb-Sp8
815	Neu5Aca2-6GalNAcb1-4(6S)GlcNAcb-Sp8
816	Neu5Aca2-6GalNAcb1-4GlcNAcb-Sp0
817	Neu5Aca2-6Galb-Sp8
818	Neu5Aca2-6Galb1-3GlcNAcb1-3(Galb1-4GlcNAcb1-6)Galb1-4Glc-Sp21
819	Neu5Aca2-6Galb1-4(6OSO3)GlcNAcb-Sp8
820	Neu5Aca2-6Galb1-4(6S)GlcNAcb-Sp8
821	Neu5Aca2-6Galb1-4GlcNAcb-Sp0
822	Neu5Aca2-6Galb1-4GlcNAcb-Sp8
823	Neu5Aca2-6Galb1-4GlcNAcb1-2Man-Sp0
824	Neu5Aca2-6Galb1-4GlcNAcb1-2Mana1-3(Galb1-4GlcNAcb1-2Mana1-6)Manb1-4GlcNAcb1-4GlcNAcb-Sp12
825	Neu5Aca2-6Galb1-4GlcNAcb1-2Mana1-3(GlcNAcb1-2Mana1-6)Manb1-4GlcNAcb1-4GlcNAcb-Sp12
826	Neu5Aca2-6Galb1-4GlcNAcb1-2Mana1-3(Mana1-6)Manb1-4GlcNAcb1-4GlcNAc-Sp12
827	Neu5Aca2-6Galb1-4GlcNAcb1-2Mana1-3(Neu5Aca2-3Galb1-4GlcNAcb1-2Mana1-6)Manb1-4GlcNAcb1-4GlcNAcb-Sp12
828	Neu5Aca2-6Galb1-4GlcNAcb1-2Mana1-3(Neu5Aca2-6Galb1-4GlcNAcb1-2Mana1-6)Manb1-4GlcNAcb1-4GlcNAcb-Gly
829	Neu5Aca2-6Galb1-4GlcNAcb1-2Mana1-3(Neu5Aca2-6Galb1-4GlcNAcb1-2Mana1-6)Manb1-4GlcNAcb1-4GlcNAcb-N(LT)AVL
830	Neu5Aca2-6Galb1-4GlcNAcb1-2Mana1-3(Neu5Aca2-6Galb1-4GlcNAcb1-2Mana1-6)Manb1-4GlcNAcb1-4GlcNAcb-Sp12
831	Neu5Aca2-6Galb1-4GlcNAcb1-2Mana1-3(Neu5Aca2-6Galb1-4GlcNAcb1-2Mana1-6)Manb1-4GlcNAcb1-4GlcNAcb-Sp13
832	Neu5Aca2-6Galb1-4GlcNAcb1-2Mana1-3(Neu5Aca2-6Galb1-4GlcNAcb1-2Mana1-6)Manb1-4GlcNAcb1-4GlcNAcb-Sp8
833	Neu5Aca2-6Galb1-4GlcNAcb1-2Mana1-3Manb1-4GlcNAcb1-4GlcNAc-Sp12
834	Neu5Aca2-6Galb1-4GlcNAcb1-2Mana1-6(Galb1-4GlcNAcb1-2Mana1-3)Manb1-4GlcNAcb1-4GlcNAcb-Sp12
835	Neu5Aca2-6Galb1-4GlcNAcb1-2Mana1-6(GlcNAcb1-2Mana1-3)Manb1-4GlcNAcb1-4GlcNAcb-Sp12
836	Neu5Aca2-6Galb1-4GlcNAcb1-2Mana1-6(GlcNAcb1-4)(Neu5Aca2-6Galb1-4GlcNAcb1-2Mana1-3)Manb1-4GlcNAcb1-4GlcNAcb-Sp21
837	Neu5Aca2-6Galb1-4GlcNAcb1-2Mana1-6(Mana1-3)Manb1-4GlcNAcb1-4GlcNAc-Sp12
838	Neu5Aca2-6Galb1-4GlcNAcb1-2Mana1-6(Neu5Aca2-3Galb1-4GlcNAcb1-2Mana1-3)Manb1-4GlcNAcb1-4GlcNAcb-Sp12
839	Neu5Aca2-6Galb1-4GlcNAcb1-2Mana1-6(Neu5Aca2-6Galb1-4GlcNAcb1-2Mana1-3)Manb1-4GlcNAcb1-4(Fuca1-6)GlcNAcb-6AA
840	Neu5Aca2-6Galb1-4GlcNAcb1-2Mana1-6(Neu5Aca2-6Galb1-4GlcNAcb1-2Mana1-3)Manb1-4GlcNAcb1-4(Fuca1-6)GlcNAcb-Sp24
841	Neu5Aca2-6Galb1-4GlcNAcb1-2Mana1-6(Neu5Aca2-6Galb1-4GlcNAcb1-2Mana1-3)Manb1-4GlcNAcb1-4GlcNAcb-Sp12
842	Neu5Aca2-6Galb1-4GlcNAcb1-2Mana1-6(Neu5Aca2-6Galb1-4GlcNAcb1-2Mana1-3)Manb1-4GlcNAcb1-4GlcNAcb-Sp13
843	Neu5Aca2-6Galb1-4GlcNAcb1-2Mana1-6(Neu5Aca2-6Galb1-4GlcNAcb1-2Mana1-3)Manb1-4GlcNAcb1-4GlcNAcb-Sp21
844	Neu5Aca2-6Galb1-4GlcNAcb1-2Mana1-6(Neu5Aca2-6Galb1-4GlcNAcb1-2Mana1-3)Manb1-4GlcNAcb1-4GlcNAcb-Sp24
845	Neu5Aca2-6Galb1-4GlcNAcb1-2Mana1-6Manb1-4GlcNAcb1-4GlcNAc-Sp12
846	Neu5Aca2-6Galb1-4GlcNAcb1-3GalNAc-Sp14
847	Neu5Aca2-6Galb1-4GlcNAcb1-3Galb1-3GlcNAcb-Sp0
848	Neu5Aca2-6Galb1-4GlcNAcb1-3Galb1-4(Fuca1-3)GlcNAcb1-3Galb1-4(Fuca1-3)GlcNAcb-Sp0
849	Neu5Aca2-6Galb1-4GlcNAcb1-3Galb1-4GlcNAcb-Sp0
850	Neu5Aca2-6Galb1-4GlcNAcb1-3Galb1-4GlcNAcb1-2Mana1-6(Neu5Aca2-6Galb1-4GlcNAcb1-3Galb1-4GlcNAcb1-2Mana1-3)Manb1-4GlcNAcb1-4GlcNAcb-Sp12
851	Neu5Aca2-6Galb1-4GlcNAcb1-3Galb1-4GlcNAcb1-3GalNAca-Sp14
852	Neu5Aca2-6Galb1-4GlcNAcb1-3Galb1-4GlcNAcb1-3Galb1-4GlcNAcb-Sp0
853	Neu5Aca2-6Galb1-4GlcNAcb1-3Galb1-4GlcNAcb1-3Galb1-4GlcNAcb1-2Mana1-6(Neu5Aca2-6Galb1-4GlcNAcb1-3Galb1-4GlcNAcb1-3Galb1-4GlcNAcb1-2Mana1-3)Manb1-4GlcNAcb1-4GlcNAcb-Sp12
854	Neu5Aca2-6Galb1-4GlcNAcb1-3Galb1-4GlcNAcb1-6(Galb1-3)GalNAca-Sp14
855	Neu5Aca2-6Galb1-4GlcNAcb1-3Galb1-4GlcNAcb1-6(Neu5Aca2-6Galb1-4GlcNAcb1-3Galb1-4GlcNAcb1-3)GalNAca-Sp14
856	Neu5Aca2-6Galb1-4GlcNAcb1-4Mana1-6(GlcNAcb1-4)(Neu5Aca2-6Galb1-4GlcNAcb1-4(Neu5Aca2-6Galb1-4GlcNAcb1-2)Mana1-3)Manb1-4GlcNAcb1-4GlcNAcb-Sp21
857	Neu5Aca2-6Galb1-4GlcNAcb1-6(Fuca1-2Galb1-3GlcNAcb1-3)Galb-4Glc-Sp21
858	Neu5Aca2-6Galb1-4GlcNAcb1-6(Fuca1-2Galb1-3GlcNAcb1-3)Galb1-4Glc-Sp21
859	Neu5Aca2-6Galb1-4GlcNAcb1-6(Fuca1-2Galb1-4(Fuca1-3)GlcNAcb1-3)Galb1-4Glc-Sp21
860	Neu5Aca2-6Galb1-4GlcNAcb1-6(Galb1-3)GalNAca-Sp14
861	Neu5Aca2-6Galb1-4GlcNAcb1-6(Galb1-3GlcNAcb1-3)Galb1-4Glcb-Sp21
862	Neu5Aca2-6Galb1-4GlcNAcb1-6(Neu5Aca2-6Galb1-4GlcNAcb1-2)Mana1-6(GlcNAcb1-4)(Neu5Aca2-6Galb1-4GlcNAcb1-2Mana1-3)Manb1-4GlcNAcb1-4GlcNAcb-Sp21
863	Neu5Aca2-6Galb1-4GlcNAcb1-6(Neu5Aca2-6Galb1-4GlcNAcb1-2)Mana1-6(GlcNAcb1-4)(Neu5Aca2-6Galb1-4GlcNAcb1-6(Neu5Aca2-6Galb1-4GlcNAcb1-2)Mana1-3)Manb1-4GlcNAcb1-4GlcNAcb-Sp21
864	Neu5Aca2-6Galb1-4GlcNAcb1-6(Neu5Aca2-6Galb1-4GlcNAcb1-3)GalNAca-Sp14
865	Neu5Aca2-6Galb1-4GlcNAcb1-6GalNAca-Sp14
866	Neu5Aca2-6Galb1-4Glcb-Sp0
867	Neu5Aca2-6Galb1-4Glcb-Sp8
868	Neu5Aca2-6GlcNAcb1-4GlcNAc-Sp21
869	Neu5Aca2-6GlcNAcb1-4GlcNAcb1-4GlcNAc-Sp21
870	Neu5Aca2-8Neu5Aca-Sp8
871	Neu5Aca2-8Neu5Aca2-3(GalNAcb1-4)Galb1-4Glcb-Sp0
872	Neu5Aca2-8Neu5Aca2-3Galb1-3GalNAcb1-4(Neu5Aca2-3)Galb1-4Glc-Sp21
873	Neu5Aca2-8Neu5Aca2-3Galb1-3GalNAcb1-4(Neu5Aca2-8Neu5Aca2-3)Galb1-4Glcb-Sp0
874	Neu5Aca2-8Neu5Aca2-3Galb1-3GalNAcb1-4(Neu5Aca2-8Neu5Aca2-3)Galb1-4Glcb-sp0
875	Neu5Aca2-8Neu5Aca2-3Galb1-4GlcNAc-Sp0
876	Neu5Aca2-8Neu5Aca2-3Galb1-4Glcb-Sp0
877	Neu5Aca2-8Neu5Aca2-8Neu5Aca-Sp8
878	Neu5Aca2-8Neu5Aca2-8Neu5Aca2-3(GalNAcb1-4)Galb1-4Glcb-Sp0
879	Neu5Aca2-8Neu5Aca2-8Neu5Aca2-3Galb1-4Glcb-Sp0
880	Neu5Aca2-8Neu5Aca2-8Neu5Aca2-8Neu5Aca2-3(GalNAcb1-4)Galb1-4Glcb-Sp0
881	Neu5Aca2-8Neu5Aca2-8Neu5Acb-Sp8
882	Neu5Aca2-8Neu5Acb-Sp17
883	Neu5Aca2-8Neu5Gca2-3Galb1-4GlcNAc-Sp0
884	Neu5Acb-Sp8
885	Neu5Acb1-6GalNAca-Sp8
886	Neu5Acb2-6(Galb1-3)GalNAca-Sp8
887	Neu5Acb2-6GalNAca-Sp8
888	Neu5Acb2-6Galb1-4GlcNAcb-Sp8
889	Neu5Gca-Sp8
890	Neu5Gca2-3Galb1-3(Fuca1-4)GlcNAcb-Sp0
891	Neu5Gca2-3Galb1-3GlcNAcb-Sp0
892	Neu5Gca2-3Galb1-4(Fuca1-3)GlcNAcb-Sp0
893	Neu5Gca2-3Galb1-4GlcNAcb-Sp0
894	Neu5Gca2-3Galb1-4GlcNAcb1-3Galb1-4GlcNAcb1-2Mana1-6(Neu5Gca2-3Galb1-4GlcNAcb1-3Galb1-4GlcNAcb1-2Mana1-3)Manb1-4GlcNAcb1-4GlcNAcb-Sp24
895	Neu5Gca2-3Galb1-4Glcb-Sp0
896	Neu5Gca2-6GalNAca-Sp0
897	Neu5Gca2-6Galb1-4GlcNAcb-Sp0
898	Neu5Gca2-8Neu5Aca2-3Galb1-4GlcNAc-Sp0
899	Neu5Gca2-8Neu5Gca2-3Galb1-4GlcNAc-Sp0
900	Neu5Gca2-8Neu5Gca2-3Galb1-4GlcNAcb1-3Galb1-4GlcNAc-Sp0
901	Neu5Gca2-8Neu5Gca2-6Galb1-4GlcNAc-Sp0
902	Neu5Gcb2-6Galb1-4GlcNAc-Sp8
903	NeuAca2-3(6OSO3)Galb1-4GlcNAcb-Sp8
904	NeuAca2-3(Fuca1-3)Galb1-4GlcNAcb1-3GalNAc-Sp14
905	NeuAca2-3(NeuAca2-3Galb1-3GalNAcb1-4)Galb1-4Glcb-Sp0
906	NeuAca2-3Galb1-3(Fuca1-4)GlcNAcb1-3Galb1-3(Fuca1-4)GlcNAcb-Sp0
907	NeuAca2-3Galb1-3(Fuca1-4)GlcNAcb1-3Galb1-4(Fuca1-3)GlcNAcb-Sp0
908	NeuAca2-3Galb1-3GalNAcb1-3Gala1-4Galb1-4Glcb-Sp0
909	NeuAca2-3Galb1-3GlcNAcb1-3Galb1-4GlcNAcb-Sp0
910	NeuAca2-3Galb1-4GlcNAcb1-3GalNAc-Sp14
911	NeuAca2-6Galb1-4GlcNAcb1-3GalNAc-Sp14
912	NeuAca2-6Galb1-4GlcNAcb1-3Galb1-3GlcNAcb-Sp0
913	NeuAca2-6Galb1-4GlcNAcb1-3Galb1-4GlcNAcb1-3Galb1-4GlcNAcb-Sp0
914	NeuAca2-8NeuAca2-8NeuAca2-8NeuAca2-3(GalNAcb1-4)Galb1-4Glcb-Sp0
915	Rha-Sp8
916	Rhaa-Sp8
917	a-D-Gal-Sp8
918	a-D-Glc-Sp8
919	a-D-Man-Sp8
920	a-GalNAc-Sp8
921	a-L-Fuc-Sp3
922	a-L-Fuc-Sp8
923	a-L-Fuc-Sp9
924	a-L-Rha-Sp8
925	a-Neu5Ac-Sp11
926	a-Neu5Ac-Sp8
927	a-NeuAc-Sp8
928	b-D-Gal-Sp8
929	b-D-Glc-Sp8
930	b-D-Man-Sp8
931	b-GalNAc-Sp8
932	b-GlcN(Gc)-Sp8
933	b-GlcNAc-Sp0
934	b-GlcNAc-Sp8
935	b-Neu5Ac-Sp8
936	b-NeuAc-Sp8
