# Supplementary material for: Association analyses of large-scale glycan microarray data reveal novel host-specific substructures in influenza A virus binding glycans
Source: Sci Rep. 2015 Oct 28;5:15778. doi: 10.1038/srep15778 (PMC4623813; doi:10.1038/srep15778)
Supplement: Supplementary Table S3 [file srep15778-s4.xls]

## Sheet: Table_S3.csv
-	-	-	-	-	-	-	-	907	-	992	2549	-	1280	-	-	-	1150	859	-	-	-	-	729	-	1021	921	-	-	-	-	-	-	-	-	-	-	-	-	-	-	-	-	-	-	-	-	-	-	-
-	-	-	-	-	-	-	-	842	-	1027	665	-	589	-	-	-	831	558	-	-	-	-	866	-	543	644	-	-	-	-	-	-	-	-	-	-	-	-	-	-	-	-	-	-	-	-	-	-	-
-	-	-	-	-	-	-	-	458	-	547	485	-	439	-	-	-	615	537	-	-	-	-	586	-	600	725	-	-	-	-	-	-	-	-	-	-	-	-	-	-	-	-	-	-	-	-	-	-	-
-	-	-	-	-	-	-	-	1514	-	1290	1302	-	1335	-	-	-	1959	1780	-	-	-	-	1191	-	1947	1599	-	-	-	-	-	-	-	-	-	-	-	-	-	-	-	-	-	-	-	-	-	-	-
-	-	-	-	-	-	-	-	2124	-	820	1090	-	1726	-	-	-	1941	2123	-	-	-	-	2095	-	1661	2244	-	-	-	-	-	-	-	-	-	-	-	-	-	-	-	-	-	-	-	-	-	-	-
-	-	-	-	-	-	-	-	1207	-	821	482	-	732	-	-	-	823	823	-	-	-	-	1508	-	1164	2510	-	-	-	-	-	-	-	-	-	-	-	-	-	-	-	-	-	-	-	-	-	-	-
-	-	-	-	-	-	-	-	6148	-	575	2910	-	629	-	-	-	3186	2920	-	-	-	-	431	-	2116	463	-	-	-	-	-	-	-	-	-	-	-	-	-	-	-	-	-	-	-	-	-	-	-
-	-	-	1335	5278	-	-	-	186	-	52	91	-	130	-	-	488	362	620	-	-	-	-	46	82	156	86	-	-	-	-	-	-	-	-	-	-	-	-	-	-	-	-	-	-	-	-	-	-	-
-	-	-	643	330	-	-	-	24	-	375	105	-	213	-	-	574	369	277	-	-	-	-	141	223	262	72	-	-	-	-	-	-	-	-	-	-	-	-	-	-	-	-	-	-	-	-	-	-	-
-	-	-	230	135	-	-	-	80	-	114	122	-	161	-	-	463	139	80	-	-	-	-	140	90	56	127	-	-	-	-	-	-	-	-	-	-	-	-	-	-	-	-	-	-	-	-	-	-	-
-	-	-	280	46	-	-	-	128	-	42	48	-	351	-	-	346	112	116	-	-	-	-	73	94	1032	74	-	-	-	-	-	-	-	-	-	-	-	-	-	-	-	-	-	-	-	-	-	-	-
-	-	-	329	155	-	-	-	162	-	104	119	-	170	-	-	221	860	182	-	-	-	-	98	115	99	127	-	-	-	-	-	-	-	-	-	-	-	-	-	-	-	-	-	-	-	-	-	-	-
-	-	-	121	59	-	-	-	71	-	90	62	-	86	-	-	40	64	116	-	-	-	-	37	93	80	56	-	-	-	-	-	-	-	-	-	-	-	-	-	-	-	-	-	-	-	-	-	-	-
-	-	-	39	87	-	-	-	63	-	54	53	-	119	-	-	55	40	71	-	-	-	-	80	55	67	32	-	-	-	-	-	-	-	-	-	-	-	-	-	-	-	-	-	-	-	-	-	-	-
-	-	-	61	83	-	-	-	44	-	48	58	-	55	-	-	60	26	58	-	-	-	-	35	64	62	76	-	-	-	-	-	-	-	-	-	-	-	-	-	-	-	-	-	-	-	-	-	-	-
-	-	-	339	414	-	-	-	293	-	213	232	-	231	-	-	249	263	248	-	-	-	-	216	220	242	230	-	-	-	-	-	-	-	-	-	-	-	-	-	-	-	-	-	-	-	-	-	-	-
-	-	-	258	102	-	-	-	219	-	221	76	-	2712	-	-	199	87	317	-	-	-	-	269	89	245	17	-	-	-	-	-	-	-	-	-	-	-	-	-	-	-	-	-	-	-	-	-	-	-
-	-	-	438	388	-	-	-	236	-	104	376	-	315	-	-	280	133	227	-	-	-	-	234	222	266	660	-	-	-	-	-	-	-	-	-	-	-	-	-	-	-	-	-	-	-	-	-	-	-
-	-	-	339.24	151.041	-	-	-	383.48	-	130.788	176.1	-	283.792	-	-	305.21	275.237	328.375	203.513	236.581	246.538	231.737	168.897	162.683	317.118	260.915	-	-	-	-	-	-	-	-	-	-	-	-	-	-	-	-	-	-	-	-	-	-	-
-	-	-	216.386	308.182	-	-	-	308.892	-	265.387	227.406	-	263.217	-	-	298.873	325.861	436.72	344.598	251.978	146.823	174.449	139.843	176.179	258.946	148.628	-	-	-	-	-	-	-	-	-	-	-	-	-	-	-	-	-	-	-	-	-	-	-
-	-	-	2707	1241	-	-	-	1437	-	613	660	-	908	-	-	1631	1196	1915	1200	1908	660	962	660	620	794	775	-	-	-	-	-	-	-	-	-	-	-	-	-	-	-	-	-	-	-	-	-	-	-
-	-	-	4713.41	483.71	-	-	-	198.025	-	368.298	1097.52	-	520.139	-	-	1390.03	812.209	1053.12	465.301	1826.86	338.885	101.292	764.526	1240.86	800.139	213.138	-	-	-	-	-	-	-	-	-	-	-	-	-	-	-	-	-	-	-	-	-	-	-
33.9454	2662.27	-	1078.39	5879.55	-	-	-	1.6264	-	50.9041	59.051	-	72.5838	93.2558	2234.25	3121.54	657.724	-	695.842	38.0903	146.703	77.7947	131.576	17.2012	68.4793	435.082	-	-	-	-	-	-	-	-	-	-	-	-	-	-	-	-	-	-	-	-	-	-	-
11.3209	1.46885	-	23.4764	58.5057	-	-	-	45.1467	-	39.5181	54.37	-	13.6824	18.2501	71.6573	74.7245	67.6024	-	156.536	17.763	75.2075	68.8958	46.9582	9.44285	19.0516	25.1092	-	-	-	-	-	-	-	-	-	-	-	-	-	-	-	-	-	-	-	-	-	-	-
0.8628	1823.09	-	457.317	148.131	-	-	-	173.188	-	21.4506	197.011	-	166.307	156.242	381.427	45.1335	403.116	-	569.143	164.336	192.876	123.379	67.0043	51.7883	94.9657	179.639	-	-	-	-	-	-	-	-	-	-	-	-	-	-	-	-	-	-	-	-	-	-	-
181.492	10623.5	-	5291.46	3043.91	-	-	-	1076.56	-	598.545	2834.16	-	972.322	1443.98	4604.39	3188.39	4412.95	-	1801.98	2537.75	749.626	558.545	1271.51	778.111	822.076	1769.01	-	-	-	-	-	-	-	-	-	-	-	-	-	-	-	-	-	-	-	-	-	-	-
5.4371	100.492	-	96.1049	367.466	-	-	-	8.69458	-	23.5735	45.3285	-	47.4677	104.613	103.833	44.8422	34.7023	-	57.818	128.979	267.461	35.3432	21.4067	23.1337	111.736	127.978	-	-	-	-	-	-	-	-	-	-	-	-	-	-	-	-	-	-	-	-	-	-	-
49.2034	416.564	-	292.877	70.1047	-	-	-	68.9204	-	106.814	56.0265	-	197.947	443.724	179.467	302.632	332.287	-	465.63	183.632	218.315	203.106	211.807	110.563	45.229	146.701	-	-	-	-	-	-	-	-	-	-	-	-	-	-	-	-	-	-	-	-	-	-	-
111.457	803.072	-	64.8555	47.3469	-	-	-	338.405	-	116.729	101.774	-	75.6525	104.971	142	49.0276	159.486	-	450.387	135.223	240.032	30.1779	96.5437	23.195	32.8239	55.3728	-	-	-	-	-	-	-	-	-	-	-	-	-	-	-	-	-	-	-	-	-	-	-
60.5493	13.5683	-	29.4231	50.2242	-	-	-	29.6366	-	-4.67197	9.81997	-	61.0788	10.3105	14.4929	31.7342	-0.227625	-	41.3551	26.912	118.753	31.4995	39.0843	-7.90375	-9.0742	21.0906	-	-	-	-	-	-	-	-	-	-	-	-	-	-	-	-	-	-	-	-	-	-	-
10.1641	21.3437	-	3.31337	10.8134	-	-	-	8.1549	-	5.77728	-9.9073	-	0.087575	11.5931	9.7323	115.447	25.4206	-	-25.7773	-10.6613	38.2056	29.1931	57.2691	-9.6209	4.84362	19.7702	-	-	-	-	-	-	-	-	-	-	-	-	-	-	-	-	-	-	-	-	-	-	-
30.7574	6.48777	-	45.3775	21.6238	-	-	-	11.8825	-	-20.1985	-8.29118	-	-5.39345	6.31385	40.8987	39.0363	51.7735	-	87.5737	36.1126	52.2388	-10.7804	19.4874	-8.22895	31.4467	-13.3997	-	-	-	-	-	-	-	-	-	-	-	-	-	-	-	-	-	-	-	-	-	-	-
133	-	215	255	208	-	-	-	343	-	103	99	-	94	-	123	196	214	79	229	111	139	171	152	247	174	132	-	-	-	-	-	-	-	-	-	-	-	-	-	-	-	-	-	-	-	-	-	-	-
93.3185	-	164.863	35.4172	69.0272	-	-	-	123.372	-	5604.77	17.5783	-	58.7586	-	84.953	138.211	2967.1	120.476	44.2075	1106.5	269.796	653.824	195.637	48.068	1414.55	480.633	-	-	-	-	-	-	-	-	-	-	-	-	-	-	-	-	-	-	-	-	-	-	-
1020.39	-	2074.37	1334.21	2163.4	-	-	-	6186.15	-	13018.4	1358.15	-	1928.74	-	2920.68	2208.44	859.92	2317.9	1643.2	9916.71	2003.89	4902.06	3615.04	1329.6	22404	833.716	-	-	-	-	-	-	-	-	-	-	-	-	-	-	-	-	-	-	-	-	-	-	-
886.783	-	2278.79	514.895	2494.17	-	-	-	6367.06	-	12870.4	1774.11	-	3664.55	-	1778.31	2320.78	1314.41	2047.69	1464.65	11316.7	2295.85	5337.25	4419.99	2593.3	27856.1	987.855	-	-	-	-	-	-	-	-	-	-	-	-	-	-	-	-	-	-	-	-	-	-	-
858.45	-	1724.01	949.904	2144.74	-	-	-	5730.2	-	12551.8	1103.5	-	2942.57	-	1615.25	1978.26	1002.55	1819.98	1930.87	9910.03	1911.69	4751.09	3994.23	802.141	28149.4	538.02	-	-	-	-	-	-	-	-	-	-	-	-	-	-	-	-	-	-	-	-	-	-	-
589.719	-	1301.45	1138.08	1575.64	-	-	-	4619.41	-	7664.88	872.928	-	2407.09	-	1112.17	1204.3	282.01	1537.4	1966.6	10551	5450.62	5229.89	3962.57	3531.97	26548	723.463	-	-	-	-	-	-	-	-	-	-	-	-	-	-	-	-	-	-	-	-	-	-	-
658.353	-	994.195	961.161	1805.21	-	-	-	3349.72	-	10874.9	253.804	-	1696.16	-	1411.15	4331.96	374.187	774.194	2901.89	3831.23	3886.97	4327.55	2136.01	1795.45	3168.56	726.902	-	-	-	-	-	-	-	-	-	-	-	-	-	-	-	-	-	-	-	-	-	-	-
548.738	-	1040.89	794.735	2232.19	-	-	-	3727.82	-	41335.3	210.363	-	544.301	-	1028.34	4867.8	22780.8	633.62	2795.98	4006.62	2661.59	3073.04	1750.98	1523.32	4614	695.721	-	-	-	-	-	-	-	-	-	-	-	-	-	-	-	-	-	-	-	-	-	-	-
752.254	-	1566.83	840.595	2539.87	-	-	-	3964.38	-	54951.5	702.566	-	1821.87	-	1744.56	5889.76	32702.6	1839.05	3504.96	5007.69	2618.41	4682.66	2472.16	1252.77	5952.6	8094.74	-	-	-	-	-	-	-	-	-	-	-	-	-	-	-	-	-	-	-	-	-	-	-
57.3578	-	115.825	15.9863	137.901	-	-	-	348.628	-	19601.9	43.4337	-	213.708	-	97.7209	809.23	19675.7	80.6303	30.199	236.516	71.8761	459.06	171.893	196.011	224.028	2963.19	-	-	-	-	-	-	-	-	-	-	-	-	-	-	-	-	-	-	-	-	-	-	-
113.564	-	145.658	40.9721	49.0201	-	-	-	152.413	-	22391.1	33.3377	-	102.072	-	150.386	138.298	1196.53	65.2732	78.6086	102.722	194.514	280.951	136.336	18.2385	492.795	32.812	-	-	-	-	-	-	-	-	-	-	-	-	-	-	-	-	-	-	-	-	-	-	-
132.385	-	225.913	22.0662	79.6127	-	-	-	128.766	-	9162.57	146.615	-	34.5984	-	382.633	280.625	-20.6914	86.1246	196.291	327.764	292.295	224.296	301.527	3.88353	687.852	37.3505	-	-	-	-	-	-	-	-	-	-	-	-	-	-	-	-	-	-	-	-	-	-	-
58.8131	-	138.5	19.1201	39.1357	-	-	-	43.2675	-	4275.75	111.014	-	8.34122	-	11.8441	104.285	2816.23	255.338	8.3783	207.708	85.2202	84.3454	39.6899	-11.5362	582.568	5937.6	-	-	-	-	-	-	-	-	-	-	-	-	-	-	-	-	-	-	-	-	-	-	-
126.52	-	259.087	34.6829	66.4623	-	-	-	164.031	-	3945.84	36.5733	-	90.317	-	76.7584	95.4493	-10.9429	67.7326	24.0031	17.5525	46.0519	151.784	119.784	31.3314	414.885	3570.46	-	-	-	-	-	-	-	-	-	-	-	-	-	-	-	-	-	-	-	-	-	-	-
140.471	-	85.9696	51.1721	40.4146	-	-	-	87.8321	-	7564.37	24.7128	-	73.2311	-	53.5858	139.723	807.199	38.6831	74.2328	589.437	302.298	251.033	80.9461	18.1067	208.64	18.7795	-	-	-	-	-	-	-	-	-	-	-	-	-	-	-	-	-	-	-	-	-	-	-
132.974	-	145.984	42.6462	29.4345	-	-	-	143.778	-	11556.8	62.608	-	31.193	-	85.6564	147.16	3121.32	66.2098	78.9766	312.466	219.206	313.602	102.068	94.1839	368.219	410.025	-	-	-	-	-	-	-	-	-	-	-	-	-	-	-	-	-	-	-	-	-	-	-
324.461	-	428.516	26.6982	634.842	-	-	-	1063.25	-	31617.6	148.409	-	60.8332	-	392.12	886.167	2981.74	250.995	366.34	530.737	424.757	696.924	301.017	87.033	1182.48	1687.26	-	-	-	-	-	-	-	-	-	-	-	-	-	-	-	-	-	-	-	-	-	-	-
187.639	-	182.56	65.0384	169.878	-	-	-	120.118	-	6697.62	212.345	-	19.8897	-	266.741	105.559	5303.52	28.0784	28.6133	78.1478	267.507	256.315	47.1633	83.5636	442.822	8298.87	-	-	-	-	-	-	-	-	-	-	-	-	-	-	-	-	-	-	-	-	-	-	-
68.9635	-	145.711	17.3578	47.6545	-	-	-	149.562	-	3638.44	1210.28	-	43.4704	-	140.253	136.14	16.3074	80.5345	64.9485	173.897	95.6803	211.563	126.513	64.7812	388.416	24.3661	-	-	-	-	-	-	-	-	-	-	-	-	-	-	-	-	-	-	-	-	-	-	-
149.558	-	196.212	44.7011	161.36	-	-	-	275.587	-	16108.3	46.2092	-	14.4807	-	101.743	122.543	110.765	97.1414	120.943	167.883	380.36	244.948	195.343	36.5175	476.795	304.786	-	-	-	-	-	-	-	-	-	-	-	-	-	-	-	-	-	-	-	-	-	-	-
317.7	-	152.111	217.498	92.761	-	-	-	264.808	-	13426.4	66.4447	-	71.3753	-	138.926	48.1127	642.006	167.662	63.6426	960.216	357.13	500.004	197.565	38.6759	524.478	19.7106	-	-	-	-	-	-	-	-	-	-	-	-	-	-	-	-	-	-	-	-	-	-	-
254	752	-	1238	503	-	-	-	876	-	265	192	-	392	-	464	695	1117	1263	1056	995	466	205	705	446	371	851	-	-	-	-	-	-	-	-	-	-	-	-	-	-	-	-	-	-	-	-	-	-	-
21	49	-	85	92	-	-	-	77	-	31	50	-	51	-	104	52	74	50	140	120	75	66	49	81	99	87	-	-	-	-	-	-	-	-	-	-	-	-	-	-	-	-	-	-	-	-	-	-	-
63	736	-	485	497	-	-	-	442	-	62	95	-	116	-	637	432	196	141	666	609	542	257	175	453	500	345	-	-	-	-	-	-	-	-	-	-	-	-	-	-	-	-	-	-	-	-	-	-	-
16	27	-	30	5	-	-	-	21	-	8	23	-	15	-	20	17	15	11	19	24	27	15	10	21	30	20	-	-	-	-	-	-	-	-	-	-	-	-	-	-	-	-	-	-	-	-	-	-	-
28	93	-	57	80	-	-	-	50	-	37	27	-	73	-	35	72	29	28	89	27	43	46	56	41	42	17	-	-	-	-	-	-	-	-	-	-	-	-	-	-	-	-	-	-	-	-	-	-	-
37	21	-	45	26	-	-	-	34	-	19	23	-	22	-	23	27	35	19	156	43	64	29	51	35	36	30	-	-	-	-	-	-	-	-	-	-	-	-	-	-	-	-	-	-	-	-	-	-	-
80	82	-	266	157	-	-	-	124	-	34	30	-	54	-	156	187	149	102	244	375	64	69	86	187	74	122	-	-	-	-	-	-	-	-	-	-	-	-	-	-	-	-	-	-	-	-	-	-	-
25	17	-	45	29	-	-	-	28	-	24	10	-	23	-	27	34	53	19	112	56	57	13	29	57	37	16	-	-	-	-	-	-	-	-	-	-	-	-	-	-	-	-	-	-	-	-	-	-	-
38	141	-	66	43	-	-	-	28	-	24	86	-	28	-	78	73	34	41	151	235	24	21	40	63	19	26	-	-	-	-	-	-	-	-	-	-	-	-	-	-	-	-	-	-	-	-	-	-	-
87	112	-	117	127	-	-	-	106	-	50	38	-	71	-	119	150	95	110	248	536	76	59	76	102	79	56	-	-	-	-	-	-	-	-	-	-	-	-	-	-	-	-	-	-	-	-	-	-	-
28	48	-	113	67	-	-	-	36	-	35	46	-	15	-	55	72	80	64	188	144	47	43	45	59	33	23	-	-	-	-	-	-	-	-	-	-	-	-	-	-	-	-	-	-	-	-	-	-	-
-2	10	-	-2	18	-	-	-	11	-	1	13	-	14	-	13	18	12	11	38	21	11	11	5	2	10	17	-	-	-	-	-	-	-	-	-	-	-	-	-	-	-	-	-	-	-	-	-	-	-
30	12	-	16	20	-	-	-	30	-	11	10	-	23	-	44	14	32	20	53	95	21	23	31	15	18	34	-	-	-	-	-	-	-	-	-	-	-	-	-	-	-	-	-	-	-	-	-	-	-
17	13	-	12	23	-	-	-	20	-	7	17	-	14	-	16	30	13	24	44	32	20	12	5	9	6	18	-	-	-	-	-	-	-	-	-	-	-	-	-	-	-	-	-	-	-	-	-	-	-
5	52	-	23	16	-	-	-	15	-	5	66	-	14	-	15	26	12	13	62	147	27	14	9	28	-1	26	-	-	-	-	-	-	-	-	-	-	-	-	-	-	-	-	-	-	-	-	-	-	-
21	11	-	32	21	-	-	-	24	-	14	89	-	59	-	27	24	8	41	69	209	38	3	22	49	38	10	-	-	-	-	-	-	-	-	-	-	-	-	-	-	-	-	-	-	-	-	-	-	-
12	17	-	19	30	-	-	-	30	-	23	7	-	26	-	11	17	31	17	72	66	27	20	25	32	37	25	-	-	-	-	-	-	-	-	-	-	-	-	-	-	-	-	-	-	-	-	-	-	-
63	24	-	133	40	-	-	-	63	-	10	9	-	167	-	6	37	26	72	874	336	35	83	44	58	277	27	-	-	-	-	-	-	-	-	-	-	-	-	-	-	-	-	-	-	-	-	-	-	-
6	62	-	17	33	-	-	-	14	-	12	4	-	54	-	61	25	59	46	204	1188	14	30	136	17	50	46	-	-	-	-	-	-	-	-	-	-	-	-	-	-	-	-	-	-	-	-	-	-	-
70	17	-	38	25	-	-	-	13	-	7	15	-	10	-	133	3	33	46	577	49	22	43	26	39	20	8	-	-	-	-	-	-	-	-	-	-	-	-	-	-	-	-	-	-	-	-	-	-	-
147	125	-	91	54	-	-	-	30	-	17	79	-	47	-	53	70	83	106	205	189	193	156	138	56	69	18	-	-	-	-	-	-	-	-	-	-	-	-	-	-	-	-	-	-	-	-	-	-	-
10	11	-	34	2	-	-	-	325	-	19	12	-	29	-	15	12	26	10	29	88	28	2	26	23	4	23	-	-	-	-	-	-	-	-	-	-	-	-	-	-	-	-	-	-	-	-	-	-	-
17	60	-	277	118	-	-	-	70	-	22	17	-	74	-	45	74	240	18	260	44	197	43	20	33	38	166	-	-	-	-	-	-	-	-	-	-	-	-	-	-	-	-	-	-	-	-	-	-	-
33	158	-	65	32	-	-	-	42	-	22	36	-	43	-	22	59	54	41	148	53	89	19	38	37	30	18	-	-	-	-	-	-	-	-	-	-	-	-	-	-	-	-	-	-	-	-	-	-	-
3	41	-	199	162	-	-	-	66	-	35	25	-	35	-	138	84	174	56	137	59	104	96	25	94	45	209	-	-	-	-	-	-	-	-	-	-	-	-	-	-	-	-	-	-	-	-	-	-	-
75	57	-	1237	377	-	-	-	110	-	34	53	-	59	-	57	93	1172	113	670	66	705	43	62	46	56	341	-	-	-	-	-	-	-	-	-	-	-	-	-	-	-	-	-	-	-	-	-	-	-
29	52	-	185	168	-	-	-	43	-	10	34	-	32	-	46	42	206	17	144	55	213	77	33	62	49	140	-	-	-	-	-	-	-	-	-	-	-	-	-	-	-	-	-	-	-	-	-	-	-
206	75	-	1023	901	-	-	-	343	-	83	62	-	111	-	502	112	703	85	657	128	873	245	102	331	72	587	-	-	-	-	-	-	-	-	-	-	-	-	-	-	-	-	-	-	-	-	-	-	-
23	18	-	67	43	-	-	-	52	-	27	27	-	20	-	35	36	49	15	45	57	45	34	17	23	10	30	-	-	-	-	-	-	-	-	-	-	-	-	-	-	-	-	-	-	-	-	-	-	-
240	994	-	748	280	-	-	-	275	-	230	146	-	517	-	1103	875	508	640	627	998	176	511	672	430	289	191	-	-	-	-	-	-	-	-	-	-	-	-	-	-	-	-	-	-	-	-	-	-	-
28	65	-	381	541	-	-	-	179	-	28	8	-	37	-	69	67	334	48	440	74	395	57	54	78	41	293	-	-	-	-	-	-	-	-	-	-	-	-	-	-	-	-	-	-	-	-	-	-	-
21	82	-	194	76	-	-	-	40	-	28	30	-	60	-	21	77	157	62	244	82	172	33	30	38	31	54	-	-	-	-	-	-	-	-	-	-	-	-	-	-	-	-	-	-	-	-	-	-	-
811	3202	-	2205	1761	-	-	-	1036	-	707	738	-	671	-	1271	2317	1317	1605	1049	1361	636	1039	793	1039	777	1034	-	-	-	-	-	-	-	-	-	-	-	-	-	-	-	-	-	-	-	-	-	-	-
384	983	-	543	614	-	-	-	309	-	521	587	-	669	-	504	1272	646	1040	514	474	399	342	383	462	584	473	-	-	-	-	-	-	-	-	-	-	-	-	-	-	-	-	-	-	-	-	-	-	-
435	1031	-	1077	952	-	-	-	749	-	250	488	-	505	-	1068	1919	1337	809	1395	1159	262	480	1079	790	803	1065	-	-	-	-	-	-	-	-	-	-	-	-	-	-	-	-	-	-	-	-	-	-	-
165	118	-	277	200	-	-	-	131	-	80	80	-	74	-	1306	335	262	236	619	271	140	169	155	468	118	154	-	-	-	-	-	-	-	-	-	-	-	-	-	-	-	-	-	-	-	-	-	-	-
962	1122	-	2200	1196	-	-	-	712	-	565	1007	-	659	-	2086	1701	1622	1863	1971	1075	1195	931	958	751	604	567	-	-	-	-	-	-	-	-	-	-	-	-	-	-	-	-	-	-	-	-	-	-	-
7	30	-	66	6	-	-	-	30	-	29	36	-	69	-	53	119	61	52	579	267	236	55	58	49	42	42	-	-	-	-	-	-	-	-	-	-	-	-	-	-	-	-	-	-	-	-	-	-	-
25	7	-	34	33	-	-	-	31	-	4	8	14	24	-	26	36	6	36	38	18	29	20	21	-4	28	36	-	-	-	-	-	-	-	-	-	-	-	-	-	-	-	-	-	-	-	-	-	-	-
-1	10	-	27	4	-	-	-	-4	-	5	-6	0	7	-	14	4	-2	13	12	8	7	7	19	2	8	11	-	-	-	-	-	-	-	-	-	-	-	-	-	-	-	-	-	-	-	-	-	-	-
31	17	-	19	2	-	-	-	25	-	8	13	2	1	-	12	21	19	15	45	27	26	11	3	8	17	17	-	-	-	-	-	-	-	-	-	-	-	-	-	-	-	-	-	-	-	-	-	-	-
12	11	-	17	4	-	-	-	4	-	7	-3	15	8	-	10	19	10	6	27	7	11	17	10	7	9	10	-	-	-	-	-	-	-	-	-	-	-	-	-	-	-	-	-	-	-	-	-	-	-
31	3	-	14	5	-	-	-	42	-	7	20	4	6	-	8	41	22	115	35	30	14	22	19	11	10	8	-	-	-	-	-	-	-	-	-	-	-	-	-	-	-	-	-	-	-	-	-	-	-
5	3	-	1	1	-	-	-	1	-	6	-2	0	2	-	4	2	15	2	6	4	-1	2	3	7	6	1	-	-	-	-	-	-	-	-	-	-	-	-	-	-	-	-	-	-	-	-	-	-	-
7	4	-	5	-2	-	-	-	7	-	2	1	6	-3	-	3	-7	5	-1	9	5	7	-2	20	4	22	0	-	-	-	-	-	-	-	-	-	-	-	-	-	-	-	-	-	-	-	-	-	-	-
3	91	-	12	4	-	-	-	7	-	5	1	11	10	-	-1	6	9	2	10	12	5	0	1	6	13	9	-	-	-	-	-	-	-	-	-	-	-	-	-	-	-	-	-	-	-	-	-	-	-
0	3	-	6	4	-	-	-	140	-	0	3	2	1	-	2	-2	7	-5	9	3	6	1	11	1	0	4	-	-	-	-	-	-	-	-	-	-	-	-	-	-	-	-	-	-	-	-	-	-	-
5	7	-	5	5	-	-	-	5	-	-1	13	15	3	-	223	11	13	3	13	21	4	160	8	83	5	8	-	-	-	-	-	-	-	-	-	-	-	-	-	-	-	-	-	-	-	-	-	-	-
23	6	-	32	7	-	-	-	15	-	18	24	27	10	-	30	44	27	39	31	47	22	29	15	13	18	11	-	-	-	-	-	-	-	-	-	-	-	-	-	-	-	-	-	-	-	-	-	-	-
5	6	-	7	7	-	-	-	6	-	15	3	17	1	-	1	7	5	6	8	23	7	16	1	18	2	12	-	-	-	-	-	-	-	-	-	-	-	-	-	-	-	-	-	-	-	-	-	-	-
53	17	-	43	27	-	-	-	33	-	76	49	59	34	-	112	89	41	80	48	141	2	75	37	68	60	26	-	-	-	-	-	-	-	-	-	-	-	-	-	-	-	-	-	-	-	-	-	-	-
11	34	-	103	20	-	-	-	7	-	38	16	82	7	-	68	10	28	6	158	120	12	28	8	10	72	8	-	-	-	-	-	-	-	-	-	-	-	-	-	-	-	-	-	-	-	-	-	-	-
24	10	-	21	21	-	-	-	6	-	32	20	101	33	-	31	45	88	30	38	90	3	56	40	19	23	7	-	-	-	-	-	-	-	-	-	-	-	-	-	-	-	-	-	-	-	-	-	-	-
6	12	-	26	4	-	-	-	16	-	17	8	7	6	-	1	-6	7	17	20	12	6	9	8	7	2	6	-	-	-	-	-	-	-	-	-	-	-	-	-	-	-	-	-	-	-	-	-	-	-
3	2	-	1	3	-	-	-	-1	-	6	1	1	5	-	-1	6	-1	-2	-3	0	0	10	6	-1	-2	-8	-	-	-	-	-	-	-	-	-	-	-	-	-	-	-	-	-	-	-	-	-	-	-
14	101	-	11	5	-	-	-	84	-	35	43	50	25	-	23	1	17	86	9	37	160	34	9	7	41	7	-	-	-	-	-	-	-	-	-	-	-	-	-	-	-	-	-	-	-	-	-	-	-
-6	10	-	6	5	-	-	-	-4	-	8	15	-3	9	-	11	-3	7	10	27	-4	7	3	13	6	0	3	-	-	-	-	-	-	-	-	-	-	-	-	-	-	-	-	-	-	-	-	-	-	-
7	7	-	-8	-3	-	-	-	8	-	11	6	5	7	-	-1	14	1	13	7	0	1	0	3	-9	-4	-3	-	-	-	-	-	-	-	-	-	-	-	-	-	-	-	-	-	-	-	-	-	-	-
19	77	-	-11	22	-	-	-	281	-	24	47	10	80	-	6	38	63	250	6	24	39	42	31	2	20	6	-	-	-	-	-	-	-	-	-	-	-	-	-	-	-	-	-	-	-	-	-	-	-
206	581	-	798	665	-	-	-	152	-	135	125	139	110	-	568	480	310	473	1045	529	434	324	138	267	438	859	-	-	-	-	-	-	-	-	-	-	-	-	-	-	-	-	-	-	-	-	-	-	-
676	1042	-	1267	1006	-	-	-	527	-	550	388	585	354	-	1091	1255	1075	1130	1546	1405	506	526	450	453	534	467	-	-	-	-	-	-	-	-	-	-	-	-	-	-	-	-	-	-	-	-	-	-	-
1208	5683	-	2810	1172	-	-	-	824	-	950	706	834	809	-	20608	24177	1327	1152	1869	8450	876	1163	1054	5682	1231	1113	-	-	-	-	-	-	-	-	-	-	-	-	-	-	-	-	-	-	-	-	-	-	-
2	9	-	17	17	-	-	-	9	-	12	11	7	14	-	13	7	6	9	43	9	9	12	3	4	4	30	-	-	-	-	-	-	-	-	-	-	-	-	-	-	-	-	-	-	-	-	-	-	-
23	22677	-	36369	5461	-	-	-	70	-	40	25	21	27	-	38984	37802	260	108	69	5228	54	41	41	13919	1903	149	-	-	-	-	-	-	-	-	-	-	-	-	-	-	-	-	-	-	-	-	-	-	-
2	3	-	-1	2	-	-	-	0	-	3	3	-1	4	-	4	3	2	5	1	-1	1	4	4	0	4	9	-	-	-	-	-	-	-	-	-	-	-	-	-	-	-	-	-	-	-	-	-	-	-
6	6	-	5	10	-	-	-	0	-	22	6	7	4	-	5	47	18	14	50	101	19	25	3	18	11	-1	-	-	-	-	-	-	-	-	-	-	-	-	-	-	-	-	-	-	-	-	-	-	-
41	277	-	18	55	103	65	23	62	65	57	41	69	52	-	255	509	106	273	130	96	52	70	56	75	30	75	-	-	-	-	-	-	-	-	-	-	-	-	-	-	-	-	-	-	-	-	-	-	-
6	80	-	4	8	21	57	2	25	8	13	9	17	54	-	49	42	97	26	29	11	15	34	21	39	0	3	-	-	-	-	-	-	-	-	-	-	-	-	-	-	-	-	-	-	-	-	-	-	-
19	22	-	21	8	18	25	13	35	28	13	13	12	14	-	26	27	37	17	42	15	11	16	25	29	12	13	-	-	-	-	-	-	-	-	-	-	-	-	-	-	-	-	-	-	-	-	-	-	-
0	6	-	8	4	0	0	4	4	4	1	9	8	2	-	4	3	28	4	5	-2	13	-3	-1	2	3	4	-	-	-	-	-	-	-	-	-	-	-	-	-	-	-	-	-	-	-	-	-	-	-
0	13	-	3	3	11	36	9	9	15	34	15	8	3	-	15	8	1122	14	92	27	10	36	8	15	2	4	-	-	-	-	-	-	-	-	-	-	-	-	-	-	-	-	-	-	-	-	-	-	-
1	4	-	4	2	6	1	3	2	3	6	1	0	15	-	-2	1	0	2	13	10	5	8	6	1	7	5	-	-	-	-	-	-	-	-	-	-	-	-	-	-	-	-	-	-	-	-	-	-	-
1	41	-	17	37	19	3	7	-1	2	4	3	1	7	-	9	7	-1	4	37	32	27	2	14	18	7	15	-	-	-	-	-	-	-	-	-	-	-	-	-	-	-	-	-	-	-	-	-	-	-
22	95	-	1	3	55	24	4	7	21	13	103	318	355	-	11	33	138	35	18	10	5	46	156	8	8	6	-	-	-	-	-	-	-	-	-	-	-	-	-	-	-	-	-	-	-	-	-	-	-
13	16	-	-1	0	7	2	1	2	11	1	24	5	21	-	12	8	7	50	5	8	3	5	0	1	4	5	-	-	-	-	-	-	-	-	-	-	-	-	-	-	-	-	-	-	-	-	-	-	-
11	171	-	2	19	47	7	7	38	14	3	12	27	26	-	33	99	28	55	206	7	1	39	9	11	16	33	-	-	-	-	-	-	-	-	-	-	-	-	-	-	-	-	-	-	-	-	-	-	-
-1	4	-	8	-2	3	2	6	3	13	5	3	2	6	-	4	26	4	7	12	15	9	7	11	7	12	14	-	-	-	-	-	-	-	-	-	-	-	-	-	-	-	-	-	-	-	-	-	-	-
4	14	-	-1	4	11	2	4	12	8	18	1	5	4	-	13	14	11	5	16	17	4	10	4	13	6	14	-	-	-	-	-	-	-	-	-	-	-	-	-	-	-	-	-	-	-	-	-	-	-
5	79	-	12	37	82	13	14	57	23	25	220	15	42	-	20	16	231	29	46	71	33	36	18	16	28	19	-	-	-	-	-	-	-	-	-	-	-	-	-	-	-	-	-	-	-	-	-	-	-
12	11	-	3	7	3	9	16	4	4	14	4	3	25	-	4	36	2	7	18	17	7	7	15	5	3	7	-	-	-	-	-	-	-	-	-	-	-	-	-	-	-	-	-	-	-	-	-	-	-
15	24	-	6	67	15	13	19	32	18	23	19	17	19	-	29	13	45	15	28	24	30	26	14	55	5	17	-	-	-	-	-	-	-	-	-	-	-	-	-	-	-	-	-	-	-	-	-	-	-
8	31	-	9	23	10	7	10	41	9	18	6	25	19	-	34	32	4	5	48	32	28	14	27	37	9	14	-	-	-	-	-	-	-	-	-	-	-	-	-	-	-	-	-	-	-	-	-	-	-
66	102	-	31	90	78	94	65	98	66	30	88	49	112	-	88	154	85	57	173	91	216	82	62	108	74	61	-	-	-	-	-	-	-	-	-	-	-	-	-	-	-	-	-	-	-	-	-	-	-
6	12	-	13	4	12	19	4	5	7	12	81	11	8	-	7	12	10	6	35	10	5	2	2	-1	6	4	-	-	-	-	-	-	-	-	-	-	-	-	-	-	-	-	-	-	-	-	-	-	-
12	40	-	11	36	12	14	8	90	24	14	18	27	40	-	37	28	16	13	133	21	19	24	16	65	19	59	-	-	-	-	-	-	-	-	-	-	-	-	-	-	-	-	-	-	-	-	-	-	-
57	86	-	26	62	50	37	14	164	46	26	34	19	109	-	78	51	36	36	118	77	95	37	37	87	35	65	-	-	-	-	-	-	-	-	-	-	-	-	-	-	-	-	-	-	-	-	-	-	-
16	-	-	-	-	-	-	-	-	-	-	-	-	-	-	-	-	-	-	-	-	-	-	-	-	-	-	2	13	12	27	27	8	11	19	32	19	4	19	14	32	22	10	2	19	12	15	12	11	16
11	-	-	-	-	-	-	-	-	-	-	-	-	-	-	-	-	-	-	-	-	-	-	-	-	-	-	12	34	15	12	18	10	11	6	16	10	15	7	16	37	11	15	2	20	10	10	7	8	9
12	-	-	-	-	-	-	-	-	-	-	-	-	-	-	-	-	-	-	-	-	-	-	-	-	-	-	5	0	12	12	8	9	10	12	13	9	16	7	13	16	16	12	14	9	15	15	2	10	3
13	-	-	-	-	-	-	-	-	-	-	-	-	-	-	-	-	-	-	-	-	-	-	-	-	-	-	18	37	14	18	88	16	29	33	23	35	37	28	12	59	62	92	23	2	12	34	19	23	32
9	-	-	-	-	-	-	-	-	-	-	-	-	-	-	-	-	-	-	-	-	-	-	-	-	-	-	21	9	18	33	52	7	10	9	11	15	14	12	14	45	40	51	18	11	13	17	11	5	2
30	-	-	-	-	-	-	-	-	-	-	-	-	-	-	-	-	-	-	-	-	-	-	-	-	-	-	10	43	25	18	38	10	14	11	19	16	22	21	12	108	121	36	21	19	5	7	0	119	11
12	-	-	-	-	-	-	-	-	-	-	-	-	-	-	-	-	-	-	-	-	-	-	-	-	-	-	11	18	6	6	25	8	1	10	10	8	9	16	14	20	8	6	16	14	5	2	4	7	6
11	-	-	-	-	-	-	-	-	-	-	-	-	-	-	-	-	-	-	-	-	-	-	-	-	-	-	9	7	10	6	15	4	15	5	7	11	11	11	3	16	32	12	12	12	5	6	5	7	4
38	-	-	-	-	-	-	-	-	-	-	-	-	-	-	-	-	-	-	-	-	-	-	-	-	-	-	10	14	51	15	83	18	20	23	24	46	28	26	64	151	74	86	20	12	75	14	74	14	20
18	-	-	-	-	-	-	-	-	-	-	-	-	-	-	-	-	-	-	-	-	-	-	-	-	-	-	19	16	12	10	25	9	24	14	7	8	21	16	9	38	10	28	14	9	14	9	23	3	15
7	-	-	-	-	-	-	-	-	-	-	-	-	-	-	-	-	-	-	-	-	-	-	-	-	-	-	5	9	19	7	6	9	8	8	24	10	11	6	15	15	9	5	9	8	16	11	4	6	14
15	-	-	-	-	-	-	-	-	-	-	-	-	-	-	-	-	-	-	-	-	-	-	-	-	-	-	6	3	8	13	15	7	19	1	32	14	18	12	10	25	4	12	7	13	15	1	20	3	22
418	-	-	-	-	-	-	-	-	-	-	-	-	-	-	-	-	-	-	-	-	-	-	-	-	-	-	952	314	258	204	605	105	163	319	166	899	783	291	617	348	168	105	304	164	337	125	103	589	318
442	-	-	-	-	-	-	-	-	-	-	-	-	-	-	-	-	-	-	-	-	-	-	-	-	-	-	1295	517	250	279	620	133	182	337	187	1153	942	377	700	449	238	121	446	199	391	154	138	687	805
105	-	-	-	-	-	-	-	-	-	-	-	-	-	-	-	-	-	-	-	-	-	-	-	-	-	-	180	131	43	55	243	49	50	53	66	187	205	110	181	200	94	50	54	69	140	37	27	68	89
139	-	-	-	-	-	-	-	-	-	-	-	-	-	-	-	-	-	-	-	-	-	-	-	-	-	-	185	227	53	71	508	37	64	56	44	246	270	84	153	207	110	49	69	64	113	34	38	114	138
114	-	-	-	-	-	-	-	-	-	-	-	-	-	-	-	-	-	-	-	-	-	-	-	-	-	-	155	114	113	50	132	264	94	103	125	339	226	158	243	290	118	97	132	119	159	200	213	130	86
53	-	-	-	-	-	-	-	-	-	-	-	-	-	-	-	-	-	-	-	-	-	-	-	-	-	-	83	92	44	59	107	95	85	67	101	104	80	42	103	154	104	59	59	63	97	119	91	82	76
201	-	-	-	-	-	-	-	-	-	-	-	-	-	-	-	-	-	-	-	-	-	-	-	-	-	-	104	137	60	183	60	118	93	119	137	251	131	151	180	220	155	109	134	163	128	85	262	256	106
7	-	-	-	-	-	-	-	-	-	-	-	-	-	-	-	-	-	-	-	-	-	-	-	-	-	-	4	12	14	6	6	16	11	0	7	6	19	13	6	13	8	2	6	12	10	4	12	10	4
6	-	-	-	-	-	-	-	-	-	-	-	-	-	-	-	-	-	-	-	-	-	-	-	-	-	-	11	11	9	14	10	12	7	8	3	11	47	20	11	26	21	7	3	10	7	20	27	14	16
11	-	-	-	-	-	-	-	-	-	-	-	-	-	-	-	-	-	-	-	-	-	-	-	-	-	-	6	6	14	19	6	27	11	6	8	23	18	13	9	9	11	7	4	8	9	6	18	5	11
22	-	-	-	-	-	-	-	-	-	-	-	-	-	-	-	-	-	-	-	-	-	-	-	-	-	-	11	9	8	7	13	20	30	18	13	39	15	38	16	43	10	10	32	19	11	63	16	15	28
14	-	-	-	-	-	-	-	-	-	-	-	-	-	-	-	-	-	-	-	-	-	-	-	-	-	-	15	6	26	30	12	22	14	17	16	42	17	16	44	71	9	29	9	17	38	31	29	17	27
20	-	-	-	-	-	-	-	-	-	-	-	-	-	-	-	-	-	-	-	-	-	-	-	-	-	-	3	11	24	22	55	71	45	15	28	19	38	129	21	38	13	36	33	32	37	10	44	28	-28
5	-	-	-	-	-	-	-	-	-	-	-	-	-	-	-	-	-	-	-	-	-	-	-	-	-	-	23	14	6	35	20	26	18	11	41	25	16	43	26	39	20	181	17	22	25	29	22	8	11
6	-	-	-	-	-	-	-	-	-	-	-	-	-	-	-	-	-	-	-	-	-	-	-	-	-	-	4	5	7	1	17	16	13	12	24	18	21	11	16	31	10	7	13	12	21	12	6	12	18
1	-	-	-	-	-	-	-	-	-	-	-	-	-	-	-	-	-	-	-	-	-	-	-	-	-	-	4	6	8	7	13	12	17	3	35	5	8	11	22	16	6	7	5	30	10	15	5	6	7
4	-	-	-	-	-	-	-	-	-	-	-	-	-	-	-	-	-	-	-	-	-	-	-	-	-	-	11	4	2	13	21	6	10	23	26	-3	22	10	16	17	6	13	16	14	6	12	9	2	13
1	-	-	-	-	-	-	-	-	-	-	-	-	-	-	-	-	-	-	-	-	-	-	-	-	-	-	16	5	11	8	7	17	17	7	24	15	11	5	12	14	6	8	14	4	19	17	13	5	5
2	-	-	-	-	-	-	-	-	-	-	-	-	-	-	-	-	-	-	-	-	-	-	-	-	-	-	14	7	22	4	2	4	7	10	22	9	9	11	15	10	9	8	20	14	17	19	8	3	15
21	-	-	-	-	-	-	-	-	-	-	-	-	-	-	-	-	-	-	-	-	-	-	-	-	-	-	30	46	44	45	50	58	47	40	86	14	70	90	47	174	99	45	41	31	41	49	45	21	20
58	-	-	-	-	-	-	-	-	-	-	-	-	-	-	-	-	-	-	-	-	-	-	-	-	-	-	262	143	82	244	255	172	192	502	159	185	240	133	110	535	297	416	375	153	107	94	101	85	231
4	-	-	-	-	-	-	-	-	-	-	-	-	-	-	-	-	-	-	-	-	-	-	-	-	-	-	9	3	4	11	9	4	2	17	34	2	13	9	6	14	7	5	11	9	9	9	7	1	3
6	-	-	-	-	-	-	-	-	-	-	-	-	-	-	-	-	-	-	-	-	-	-	-	-	-	-	31	7	3	48	127	20	25	14	42	23	20	70	34	149	189	88	32	9	9	119	26	14	18
13	-	-	-	-	-	-	-	-	-	-	-	-	-	-	-	-	-	-	-	-	-	-	-	-	-	-	41	12	6	15	27	13	3	10	28	12	13	11	14	31	31	19	7	7	4	23	8	13	24
79	-	-	-	-	-	-	-	-	-	-	-	-	-	-	-	-	-	-	-	-	-	-	-	-	-	-	19	120	98	86	131	38	45	81	43	82	89	70	51	62	23	58	47	17	103	30	31	85	73
15	-	-	-	-	-	-	-	-	-	-	-	-	-	-	-	-	-	-	-	-	-	-	-	-	-	-	102	54	14	62	35	55	87	86	106	133	38	71	51	75	30	41	44	27	37	73	93	310	22
203	-	-	-	-	-	-	-	-	-	-	-	-	-	-	-	-	-	-	-	-	-	-	-	-	-	-	37	65	38	72	132	51	34	51	31	94	88	37	69	77	75	91	77	40	284	18	64	54	32
9	-	-	-	-	-	-	-	-	-	-	-	-	-	-	-	-	-	-	-	-	-	-	-	-	-	-	-8	17	7	30	18	17	13	13	22	21	21	51	13	69	16	16	18	11	11	10	20	7	8
4	-	-	-	-	-	-	-	-	-	-	-	-	-	-	-	-	-	-	-	-	-	-	-	-	-	-	5	15	0	2	20	13	16	11	3	12	28	4	24	9	21	3	15	12	16	7	6	9	8
16	-	-	-	-	-	-	-	-	-	-	-	-	-	-	-	-	-	-	-	-	-	-	-	-	-	-	33	16	2	16	20	10	11	6	21	15	8	11	25	27	19	15	4	11	27	9	41	10	20
10	-	-	-	-	-	-	-	-	-	-	-	-	-	-	-	-	-	-	-	-	-	-	-	-	-	-	10	4	6	7	2	3	3	10	17	17	7	2	2	11	12	20	13	6	5	6	14	7	2
-1	-	-	-	-	-	-	-	-	-	-	-	-	-	-	-	-	-	-	-	-	-	-	-	-	-	-	15	3	7	11	9	7	9	15	12	22	15	6	11	25	12	7	16	17	32	16	15	11	9
11	-	-	-	-	-	-	-	-	-	-	-	-	-	-	-	-	-	-	-	-	-	-	-	-	-	-	8	10	11	6	13	5	14	1	21	28	9	10	3	11	2	24	4	9	9	6	16	10	11
11	-	-	-	-	-	-	-	-	-	-	-	-	-	-	-	-	-	-	-	-	-	-	-	-	-	-	13	19	3	8	11	15	8	16	10	23	12	21	12	44	23	11	12	9	6	24	4	3	13
0	-	-	-	-	-	-	-	-	-	-	-	-	-	-	-	-	-	-	-	-	-	-	-	-	-	-	5	11	4	11	9	17	2	3	13	14	1	36	10	6	6	-1	3	12	2	11	7	6	0
5	-	-	-	-	-	-	-	-	-	-	-	-	-	-	-	-	-	-	-	-	-	-	-	-	-	-	7	3	2	13	3	18	1	6	12	22	20	29	4	14	20	6	2	10	22	5	6	8	10
32	-	-	-	-	-	-	-	-	-	-	-	-	-	-	-	-	-	-	-	-	-	-	-	-	-	-	12	12	20	15	19	18	30	31	20	33	14	39	19	44	24	33	27	21	22	24	48	19	20
14	-	-	-	-	-	-	-	-	-	-	-	-	-	-	-	-	-	-	-	-	-	-	-	-	-	-	14	26	28	14	18	24	28	17	21	74	33	17	25	55	17	11	23	22	32	25	25	16	18
13	-	-	-	-	-	-	-	-	-	-	-	-	-	-	-	-	-	-	-	-	-	-	-	-	-	-	13	16	3	17	10	25	34	11	7	20	11	11	39	56	8	13	29	46	17	21	17	17	18
1	-	-	-	-	-	-	-	-	-	-	-	-	-	-	-	-	-	-	-	-	-	-	-	-	-	-	5	116	4	28	173	4	13	0	10	11	7	20	26	314	174	19	17	7	-2	5	11	2	8
5	-	-	-	-	-	-	-	-	-	-	-	-	-	-	-	-	-	-	-	-	-	-	-	-	-	-	8	5	8	6	6	7	5	11	14	6	19	10	12	24	15	8	12	6	13	5	6	2	12
4	-	-	-	-	-	-	-	-	-	-	-	-	-	-	-	-	-	-	-	-	-	-	-	-	-	-	18	24	11	20	6	19	10	8	13	32	21	24	20	34	9	15	16	11	20	14	9	33	37
13	-	-	-	-	-	-	-	-	-	-	-	-	-	-	-	-	-	-	-	-	-	-	-	-	-	-	6	5	16	9	3	10	8	11	5	18	16	14	19	14	13	7	-2	7	6	6	11	14	7
7	-	-	-	-	-	-	-	-	-	-	-	-	-	-	-	-	-	-	-	-	-	-	-	-	-	-	7	8	17	14	33	14	19	6	11	10	11	8	25	46	6	12	11	20	18	12	13	9	-1
9	-	-	-	-	-	-	-	-	-	-	-	-	-	-	-	-	-	-	-	-	-	-	-	-	-	-	12	26	14	23	54	8	13	13	10	47	12	7	14	305	22	43	3	17	9	22	41	13	10
2	-	-	-	-	-	-	-	-	-	-	-	-	-	-	-	-	-	-	-	-	-	-	-	-	-	-	11	44	6	17	42	18	8	11	11	13	15	8	18	178	51	58	8	10	19	17	17	20	12
8	-	-	-	-	-	-	-	-	-	-	-	-	-	-	-	-	-	-	-	-	-	-	-	-	-	-	3	56	1	4	32	3	5	-1	5	10	1	3	7	102	20	4	3	-2	3	7	7	5	4
5	-	-	-	-	-	-	-	-	-	-	-	-	-	-	-	-	-	-	-	-	-	-	-	-	-	-	22	59	19	40	38	16	14	9	26	20	36	22	13	82	15	62	11	27	25	34	12	12	19
18	-	-	-	-	-	-	-	-	-	-	-	-	-	-	-	-	-	-	-	-	-	-	-	-	-	-	8	20	81	71	15	6	17	9	13	9	12	15	19	31	35	17	6	12	17	12	16	21	6
10	-	-	-	-	-	-	-	-	-	-	-	-	-	-	-	-	-	-	-	-	-	-	-	-	-	-	19	16	9	30	25	34	36	75	43	58	61	39	34	44	13	56	213	37	22	41	49	24	38
18	-	-	-	-	-	-	-	-	-	-	-	-	-	-	-	-	-	-	-	-	-	-	-	-	-	-	10	16	12	15	11	101	26	35	24	91	35	29	22	32	16	49	60	40	20	23	18	30	56
13	-	-	-	-	-	-	-	-	-	-	-	-	-	-	-	-	-	-	-	-	-	-	-	-	-	-	34	22	10	22	11	13	16	14	8	29	45	17	101	58	11	15	37	21	30	27	31	32	30
35	-	-	-	-	-	-	-	-	-	-	-	-	-	-	-	-	-	-	-	-	-	-	-	-	-	-	99	29	23	95	43	64	86	47	75	280	73	240	198	38	76	39	89	66	46	45	233	19	59
23	-	-	-	-	-	-	-	-	-	-	-	-	-	-	-	-	-	-	-	-	-	-	-	-	-	-	34	63	20	110	19	39	137	13	73	212	30	253	539	62	51	18	11	18	24	38	325	33	15
64	-	-	-	-	-	-	-	-	-	-	-	-	-	-	-	-	-	-	-	-	-	-	-	-	-	-	49	45	95	121	36	62	129	46	59	342	85	299	240	87	90	65	39	66	130	71	383	62	95
68	-	-	-	-	-	-	-	-	-	-	-	-	-	-	-	-	-	-	-	-	-	-	-	-	-	-	77	37	22	105	31	16	144	18	151	248	35	249	217	46	40	18	44	16	80	35	310	36	108
8	-	-	-	-	-	-	-	-	-	-	-	-	-	-	-	-	-	-	-	-	-	-	-	-	-	-	27	20	5	17	4	31	79	54	24	142	161	48	50	81	25	55	53	13	63	52	116	35	67
29	-	-	-	-	-	-	-	-	-	-	-	-	-	-	-	-	-	-	-	-	-	-	-	-	-	-	67	22	19	46	13	95	117	86	21	337	326	146	109	192	29	86	149	59	56	43	276	24	283
16	-	-	-	-	-	-	-	-	-	-	-	-	-	-	-	-	-	-	-	-	-	-	-	-	-	-	55	23	13	11	13	47	99	48	22	312	267	160	78	155	19	54	127	58	236	63	223	89	260
34	-	-	-	-	-	-	-	-	-	-	-	-	-	-	-	-	-	-	-	-	-	-	-	-	-	-	72	74	58	48	35	114	248	95	95	538	655	216	154	202	30	168	204	80	162	116	407	67	682
[truncated: 206 more columns]
