# Supplementary material for: Association analyses of large-scale glycan microarray data reveal novel host-specific substructures in influenza A virus binding glycans
Source: Sci Rep. 2015 Oct 28;5:15778. doi: 10.1038/srep15778 (PMC4623813; doi:10.1038/srep15778)
Supplement: Supplementary Table S4 [file srep15778-s5.xls]

## Sheet: Table_S4.tds
0	(3-O-HOOC(CH3)CH)GlcNAcb1
1	(3OSO3)(4OSO3)Galb1
2	(3OSO3)(6OSO3)Galb1
3	(3OSO3)GalNAcb1
4	(3OSO3)Galb
5	(3OSO3)Galb1
6	(3S)GalNAcb1
7	(3S)Galb
8	(3S)Galb1
9	(3S)GlcAb1
10	(4OSO3)(6OSO3)GalNAcb1
11	(4OSO3)(6OSO3)Galb1
12	(4OSO3)GalNAcb
13	(4OSO3)Galb1
14	(4S)(6S)GalNAcb1
15	(4S)(6S)Galb1
16	(4S)GalNAcb
17	(4S)Galb1
18	(6H2PO3)Glcb
19	(6H2PO3)Mana
20	(6OPO3)Mana
21	(6OSO3)GalNAcb1
22	(6OSO3)Galb1
23	(6OSO3)GlcNAcb
24	(6OSO3)GlcNAcb1
25	(6P)Galb1
26	(6P)Glcb
27	(6P)Mana
28	(6PO3)Galb1
29	(6S)GalNAcb1
30	(6S)Galb1
31	(6S)GlcNAcb
32	(6S)GlcNAcb1
33	(6SO3)GlcNAcb1
34	(OCH2CH2)6NH2
35	2(6OSO3)Galb1
36	2(6S)Galb1
37	2,3,4Manb1
38	2,3Galb
39	2,3Galb1
40	2,4Galb
41	2,4Galb1
42	2,4Mana1
43	2,6Mana1
44	2Galb
45	2Galb1
46	2GlcNAcb
47	2Man
48	2Mana
49	2Mana1
50	3(6-O-Su)Galb1
51	3(6OSO3)GalNAca
52	3(6OSO3)Galb1
53	3(6OSO3)GlcNAc
54	3(6OSO3)GlcNAcb
55	3(6S)GalNAca
56	3(6S)Galb1
57	3(6S)GlcNAc
58	3(6S)GlcNAcb
59	3,4(6OSO3)Glc
60	3,4(6OSO3)GlcNAc
61	3,4(6OSO3)GlcNAcb
62	3,4(6S)Glc
63	3,4(6S)GlcNAc
64	3,4(6S)GlcNAcb
65	3,4,6GlcNAc
66	3,4,6Manb1
67	3,4GalNAca
68	3,4GalNAcb
69	3,4GalNAcb1
70	3,4Galb1
71	3,4Glc
72	3,4GlcNAc
73	3,4GlcNAca
74	3,4GlcNAcb
75	3,4GlcNAcb1
76	3,4Glcb
77	3,4Manb1
78	3,6GalNAc
79	3,6GalNAca
80	3,6GalNAcb
81	3,6Galb
82	3,6Galb1
83	3,6GlcNAca
84	3,6GlcNAcb1
85	3,6Mana
86	3,6Mana1
87	3,6Manb
88	3,6Manb1
89	3Fuca
90	3Fuca1
91	3Gal
92	3GalNAc
93	3GalNAca
94	3GalNAca1
95	3GalNAcb
96	3GalNAcb1
97	3Gala
98	3Gala1
99	3Galb
100	3Galb1
101	3GlcNAca
102	3GlcNAca1
103	3GlcNAcb
104	3GlcNAcb1
105	3Glcb1
106	3Man
107	3Mana
108	3Manb1
109	4(3OSO3)GlcNAc
110	4(3OSO3)Glcb
111	4(3S)GlcNAc
112	4(6OSO3)Glc
113	4(6OSO3)GlcNAc
114	4(6OSO3)GlcNAcb
115	4(6OSO3)Glcb
116	4(6P)GlcNAcb
117	4(6PO3)GlcNAcb
118	4(6S)Glc
119	4(6S)GlcNAc
120	4(6S)GlcNAcb
121	4(6S)Glcb
122	4,6GalNAca
123	4,6Galb1
124	4,6GlcNAc
125	4,6GlcNAcb
126	4GalNAca1
127	4GalNAcb
128	4GalNAcb1
129	4Galb
130	4Galb1
131	4Glc
132	4GlcNAc
133	4GlcNAca1
134	4GlcNAcb
135	4GlcNAcb1
136	4Glca
137	4Glca1
138	4Glcb
139	4Glcb1
140	4MDPLys
141	4Mana1
142	6AA
143	6GalNAc
144	6GalNAca
145	6GalNAcb
146	6GalNAcb1
147	6Galb
148	6Galb1
149	6GlcNAcb1
150	6Glca1
151	6Glcb
152	6Manb
153	6Manb1
154	8Neu5Aca
155	8Neu5Aca2
156	8Neu5Acb
157	8Neu5Gca2
158	8NeuAca2
159	9AcNeuAca2
160	9NAcNeu5Aca
161	9NAcNeu5Aca2
162	9mix
163	Asn
164	Fuca
165	Fuca1
166	Fucb1
167	G-ol
168	GalNAca
169	GalNAca1
170	GalNAcb
171	GalNAcb1
172	Gala
173	Gala1
174	Galb
175	Galb1
176	GlcAa
177	GlcAb
178	GlcAb1
179	GlcNAca1
180	GlcNAcb
181	GlcNAcb1
182	GlcNGcb
183	Glca
184	Glca1
185	Glcb
186	Glcb1
187	Gly
188	KDNa2
189	LVANKT
190	Man5
191	Mana
192	Mana1
193	Manb
194	Manb1
195	N
196	N(LT)AVL
197	Neu5Aca
198	Neu5Aca2
199	Neu5Acb
200	Neu5Acb1
201	Neu5Acb2
202	Neu5Gca
203	Neu5Gca2
204	Neu5Gcb2
205	NeuAca2
206	Rha
207	Rhaa
208	SP0
209	Sp0
210	Sp10
211	Sp11
212	Sp12
213	Sp13
214	Sp14
215	Sp15
216	Sp16
217	Sp17
218	Sp18
219	Sp19
220	Sp20
221	Sp21
222	Sp22
223	Sp23
224	Sp24
225	Sp25
226	Sp3
227	Sp4
228	Sp8
229	Sp9
230	SpSp0
231	Threonine
232	a-D-Gal
233	a-D-Glc
234	a-D-Man
235	a-GalNAc
236	a-L-Fuc
237	a-L-Rha
238	a-Neu5Ac
239	a-NeuAc
240	b-D-Gal
241	b-D-Glc
242	b-D-Man
243	b-GalNAc
244	b-GlcN(Gc)
245	b-GlcNAc
246	b-Neu5Ac
247	b-NeuAc
248	sp0
