# Supplementary material for: Association analyses of large-scale glycan microarray data reveal novel host-specific substructures in influenza A virus binding glycans
Source: Sci Rep. 2015 Oct 28;5:15778. doi: 10.1038/srep15778 (PMC4623813; doi:10.1038/srep15778)
Supplement: Supplementary Table S5 [file srep15778-s6.xls]

## Sheet: Table_S5.tds
0	((3-O-HOOC(CH3)CH)GlcNAcb1-4)-4GlcNAcb
1	((3OSO3)(4OSO3)Galb1-4)-4GlcNAcb
2	((3OSO3)(6OSO3)Galb1-4)-4(6OSO3)GlcNAcb
3	((3OSO3)(6OSO3)Galb1-4)-4GlcNAcb
4	((3OSO3)GalNAcb1-4)-3,4GlcNAcb
5	((3OSO3)GalNAcb1-4)-4(3OSO3)GlcNAc
6	((3OSO3)GalNAcb1-4)-4GlcNAc
7	((3OSO3)Galb1-3)-3,4GlcNAca
8	((3OSO3)Galb1-3)-3,4GlcNAcb
9	((3OSO3)Galb1-3)-3GalNAca
10	((3OSO3)Galb1-3)-3GlcNAcb
11	((3OSO3)Galb1-4)-3,4(6OSO3)Glc
12	((3OSO3)Galb1-4)-3,4(6OSO3)GlcNAc
13	((3OSO3)Galb1-4)-3,4Glc
14	((3OSO3)Galb1-4)-3,4GlcNAc
15	((3OSO3)Galb1-4)-3,4GlcNAcb
16	((3OSO3)Galb1-4)-4(3OSO3)Glcb
17	((3OSO3)Galb1-4)-4(6OSO3)GlcNAcb
18	((3OSO3)Galb1-4)-4(6OSO3)Glcb
19	((3OSO3)Galb1-4)-4GlcNAcb
20	((3OSO3)Galb1-4)-4Glcb
21	((3S)GalNAcb1-4)-3,4GlcNAcb
22	((3S)GalNAcb1-4)-4(3S)GlcNAc
23	((3S)GalNAcb1-4)-4GlcNAc
24	((3S)Galb1-3)-3,4GalNAca
25	((3S)Galb1-3)-3,4GlcNAcb
26	((3S)Galb1-3)-3GalNAca
27	((3S)Galb1-3)-3GlcNAcb
28	((3S)Galb1-4)-3,4(6S)Glc
29	((3S)Galb1-4)-3,4(6S)GlcNAc
30	((3S)Galb1-4)-3,4Glc
31	((3S)Galb1-4)-3,4GlcNAc
32	((3S)Galb1-4)-4(6S)GlcNAcb
33	((3S)Galb1-4)-4(6S)Glcb
34	((3S)Galb1-4)-4GlcNAcb
35	((3S)Galb1-4)-4Glcb
36	((3S)GlcAb1-3)-3Galb1
37	((4OSO3)(6OSO3)GalNAcb1-4)-4GlcNAc
38	((4OSO3)(6OSO3)Galb1-4)-4GlcNAcb
39	((4OSO3)Galb1-4)-4GlcNAcb
40	((4S)(6S)GalNAcb1-4)-4GlcNAc
41	((4S)(6S)Galb1-4)-4GlcNAcb
42	((4S)Galb1-4)-4GlcNAcb
43	((6OSO3)GalNAcb1-4)-4GlcNAc
44	((6OSO3)Galb1-3)-3(6OSO3)GlcNAc
45	((6OSO3)Galb1-3)-3GlcNAcb
46	((6OSO3)Galb1-4)-4(6OSO3)GlcNAcb
47	((6OSO3)Galb1-4)-4(6OSO3)Glcb
48	((6OSO3)Galb1-4)-4GlcNAcb
49	((6OSO3)Galb1-4)-4Glcb
50	((6OSO3)GlcNAcb1-3)-3Galb1
51	((6P)Galb1-4)-4GlcNAcb
52	((6PO3)Galb1-4)-4GlcNAcb
53	((6S)GalNAcb1-4)-4GlcNAc
54	((6S)Galb1-3)-3(6S)GlcNAc
55	((6S)Galb1-3)-3GlcNAcb
56	((6S)Galb1-4)-4(6S)GlcNAcb
57	((6S)Galb1-4)-4(6S)Glcb
58	((6S)Galb1-4)-4GlcNAcb
59	((6S)Galb1-4)-4Glcb
60	((6S)GlcNAcb1-3)-3Galb1
61	((6SO3)GlcNAcb1-3)-3Galb1
62	(2(6OSO3)Galb1-3)-3(6OSO3)GlcNAcb
63	(2(6OSO3)Galb1-3)-3GlcNAcb
64	(2(6OSO3)Galb1-4)-4(6OSO3)Glc
65	(2(6OSO3)Galb1-4)-4Glc
66	(2(6OSO3)Galb1-4)-4GlcNAc
67	(2(6S)Galb1-3)-3(6S)GlcNAcb
68	(2(6S)Galb1-3)-3GlcNAcb
69	(2(6S)Galb1-4)-4(6S)Glc
70	(2(6S)Galb1-4)-4Glc
71	(2(6S)Galb1-4)-4GlcNAc
72	(2,3,4Manb1-4)-4GlcNAcb1
73	(2,3Galb1-3)-3GalNAca
74	(2,3Galb1-3)-3GalNAca1
75	(2,3Galb1-3)-3GalNAcb
76	(2,3Galb1-3)-3GalNAcb1
77	(2,3Galb1-3)-3GlcNAcb
78	(2,3Galb1-3)-3GlcNAcb1
79	(2,3Galb1-4)-3,4GlcNAcb
80	(2,3Galb1-4)-3,4GlcNAcb1
81	(2,3Galb1-4)-3,4Glcb
82	(2,3Galb1-4)-4Glc
83	(2,3Galb1-4)-4GlcNAc
84	(2,3Galb1-4)-4GlcNAcb
85	(2,3Galb1-4)-4GlcNAcb1
86	(2,3Galb1-4)-4Glcb
87	(2,4Galb1-4)-4GalNAcb
88	(2,4Galb1-4)-4GlcNAcb
89	(2,4Mana1-3)-3,4,6Manb1
90	(2,4Mana1-3)-3,6Manb1
91	(2,6Mana1-3)-3,4,6Manb1
92	(2,6Mana1-6)-3,4,6Manb1
93	(2,6Mana1-6)-3,6Mana1
94	(2,6Mana1-6)-3,6Manb1
95	(2,6Mana1-6)-4,6Galb1
96	(2Galb1-3)-3(6OSO3)GlcNAcb
97	(2Galb1-3)-3(6S)GlcNAcb
98	(2Galb1-3)-3,4GlcNAcb
99	(2Galb1-3)-3,4GlcNAcb1
100	(2Galb1-3)-3GalNAca
101	(2Galb1-3)-3GalNAca1
102	(2Galb1-3)-3GalNAcb
103	(2Galb1-3)-3GalNAcb1
104	(2Galb1-3)-3GlcNAca
105	(2Galb1-3)-3GlcNAcb
106	(2Galb1-3)-3GlcNAcb1
107	(2Galb1-4)-3,4GalNAcb1
108	(2Galb1-4)-3,4GlcNAcb
109	(2Galb1-4)-3,4GlcNAcb1
110	(2Galb1-4)-4(6OSO3)Glc
111	(2Galb1-4)-4(6OSO3)GlcNAc
112	(2Galb1-4)-4(6S)Glc
113	(2Galb1-4)-4(6S)GlcNAc
114	(2Galb1-4)-4GlcNAcb
115	(2Galb1-4)-4GlcNAcb1
116	(2Galb1-4)-4Glcb
117	(2Mana1-2)-2Mana1
118	(2Mana1-3)-2,3,4Manb1
119	(2Mana1-3)-3,4,6Manb1
120	(2Mana1-3)-3,4Manb1
121	(2Mana1-3)-3,6Mana
122	(2Mana1-3)-3,6Mana1
123	(2Mana1-3)-3,6Manb1
124	(2Mana1-3)-3Mana
125	(2Mana1-3)-3Manb1
126	(2Mana1-6)-3,4,6Manb1
127	(2Mana1-6)-3,6Mana
128	(2Mana1-6)-3,6Mana1
129	(2Mana1-6)-3,6Manb1
130	(2Mana1-6)-6GalNAcb1
131	(2Mana1-6)-6Manb1
132	(3(6-O-Su)Galb1-4)-3,4GlcNAcb
133	(3(6OSO3)Galb1-4)-4GlcNAcb
134	(3(6S)Galb1-4)-3,4GlcNAcb
135	(3(6S)Galb1-4)-4GlcNAcb
136	(3,4,6Manb1-4)-4GlcNAcb1
137	(3,4,6Manb1-4)-4Glcb1
138	(3,4GalNAcb1-3)-3Galb1
139	(3,4Galb1-4)-4Glc
140	(3,4Galb1-4)-4GlcNAcb
141	(3,4Galb1-4)-4GlcNAcb1
142	(3,4Galb1-4)-4Glcb
143	(3,4GlcNAcb1-2)-2,4Mana1
144	(3,4GlcNAcb1-2)-2Mana
145	(3,4GlcNAcb1-2)-2Mana1
146	(3,4GlcNAcb1-3)-3,6Galb1
147	(3,4GlcNAcb1-3)-3GalNAc
148	(3,4GlcNAcb1-3)-3GalNAca
149	(3,4GlcNAcb1-3)-3Galb
150	(3,4GlcNAcb1-3)-3Galb1
151	(3,4GlcNAcb1-4)-2,4Mana1
152	(3,4GlcNAcb1-4)-4Galb1
153	(3,4GlcNAcb1-6)-3,6GalNAc
154	(3,4GlcNAcb1-6)-3,6GalNAca
155	(3,4GlcNAcb1-6)-3,6Galb1
156	(3,4GlcNAcb1-6)-6GalNAc
157	(3,4GlcNAcb1-6)-6GalNAca
158	(3,4Manb1-4)-4GlcNAcb1
159	(3,6Galb-4)-4Glc
160	(3,6Galb1-4)-4Glc
161	(3,6Galb1-4)-4GlcNAc
162	(3,6Galb1-4)-4GlcNAcb
163	(3,6Galb1-4)-4Glcb
164	(3,6GlcNAcb1-3)-3,6Galb1
165	(3,6GlcNAcb1-4)-4Galb1
166	(3,6GlcNAcb1-4)-4GlcNAc
167	(3,6Mana1-4)-4GlcNAcb1
168	(3,6Mana1-6)-3,6Mana
169	(3,6Mana1-6)-3,6Manb
170	(3,6Mana1-6)-3,6Manb1
171	(3,6Manb1-4)-4GlcNAcb1
172	(3Fuca1-2)-2Galb1
173	(3GalNAca1-3)-2,3Galb1
174	(3GalNAcb1-3)-3Gal
175	(3GalNAcb1-3)-3Gala
176	(3GalNAcb1-3)-3Gala1
177	(3GalNAcb1-3)-3Galb1
178	(3GalNAcb1-4)-3,4Galb1
179	(3GalNAcb1-4)-4Galb1
180	(3GalNAcb1-4)-4GlcNAcb
181	(3Gala1-4)-4Galb1
182	(3Gala1-6)-6Galb1
183	(3Galb1-3)-3(6OSO3)GalNAca
184	(3Galb1-3)-3(6OSO3)GlcNAc
185	(3Galb1-3)-3(6OSO3)GlcNAcb
186	(3Galb1-3)-3(6S)GalNAca
187	(3Galb1-3)-3(6S)GlcNAc
188	(3Galb1-3)-3,4GlcNAcb
189	(3Galb1-3)-3,4GlcNAcb1
190	(3Galb1-3)-3,6GalNAc
191	(3Galb1-3)-3,6GalNAca
192	(3Galb1-3)-3,6GalNAcb
193	(3Galb1-3)-3,6GlcNAcb1
194	(3Galb1-3)-3GalNAc
195	(3Galb1-3)-3GalNAca
196	(3Galb1-3)-3GalNAcb1
197	(3Galb1-3)-3GlcNAcb
198	(3Galb1-3)-3GlcNAcb1
199	(3Galb1-4)-3,4(6OSO3)GlcNAcb
200	(3Galb1-4)-3,4(6S)GlcNAcb
201	(3Galb1-4)-3,4GalNAcb
202	(3Galb1-4)-3,4GlcNAc
203	(3Galb1-4)-3,4GlcNAcb
204	(3Galb1-4)-3,4GlcNAcb1
205	(3Galb1-4)-4(6OSO3)GlcNAcb
206	(3Galb1-4)-4(6S)GlcNAcb
207	(3Galb1-4)-4,6Galb1
208	(3Galb1-4)-4Glc
209	(3Galb1-4)-4GlcNAc
210	(3Galb1-4)-4GlcNAcb
211	(3Galb1-4)-4GlcNAcb1
212	(3Galb1-4)-4Glcb
213	(3Galb1-4)-4Glcb1
214	(3GlcNAca1-3)-3Galb1
215	(3GlcNAca1-6)-6Galb1
216	(3GlcNAcb1-2)-2,6Mana1
217	(3GlcNAcb1-2)-2Mana
218	(3GlcNAcb1-2)-2Mana1
219	(3GlcNAcb1-3)-3,6GalNAca
220	(3GlcNAcb1-3)-3,6Galb
221	(3GlcNAcb1-3)-3,6Galb1
222	(3GlcNAcb1-3)-3GalNAc
223	(3GlcNAcb1-3)-3GalNAca
224	(3GlcNAcb1-3)-3Galb1
225	(3GlcNAcb1-4)-4Galb1
226	(3GlcNAcb1-6)-2,6Mana1
227	(3GlcNAcb1-6)-3,6GalNAc
228	(3GlcNAcb1-6)-3,6GalNAca
229	(3GlcNAcb1-6)-4,6Galb1
230	(3GlcNAcb1-6)-6GalNAc
231	(3GlcNAcb1-6)-6GalNAca
232	(3GlcNAcb1-6)-6Galb1
233	(3Glcb1-3)-3,6Galb1
234	(3Glcb1-3)-3Galb1
235	(3Manb1-4)-4GlcNAcb1
236	(3OSO3)Galb-Sp8
237	(3S)Galb-Sp8
238	(4,6Galb1-4)-4Glc
239	(4,6Galb1-4)-4GlcNAcb1
240	(4GalNAca1-3)-2,3Galb1
241	(4GalNAcb1-3)-2,3Galb1
242	(4Galb1-3)-3GalNAc
243	(4Galb1-3)-3GlcNAcb
244	(4Galb1-3)-3GlcNAcb1
245	(4Galb1-4)-3,4GlcNAcb
246	(4Galb1-4)-3,4GlcNAcb1
247	(4Galb1-4)-4GalNAcb
248	(4Galb1-4)-4Galb
249	(4Galb1-4)-4Glc
250	(4Galb1-4)-4GlcNAcb
251	(4Galb1-4)-4GlcNAcb1
252	(4Galb1-4)-4Glca
253	(4Galb1-4)-4Glcb
254	(4GlcNAca1-6)-6Galb1
255	(4GlcNAcb1-2)-2,3,4Manb1
256	(4GlcNAcb1-2)-2,4Mana1
257	(4GlcNAcb1-2)-2,6Mana1
258	(4GlcNAcb1-2)-2Man
259	(4GlcNAcb1-2)-2Mana
260	(4GlcNAcb1-2)-2Mana1
261	(4GlcNAcb1-3)-3,6GalNAc
262	(4GlcNAcb1-3)-3,6GalNAca
263	(4GlcNAcb1-3)-3,6Galb1
264	(4GlcNAcb1-3)-3GalNAc
265	(4GlcNAcb1-3)-3GalNAca
266	(4GlcNAcb1-3)-3GalNAcb1
267	(4GlcNAcb1-3)-3Galb
268	(4GlcNAcb1-3)-3Galb1
269	(4GlcNAcb1-4)-2,4Mana1
270	(4GlcNAcb1-4)-3,4,6Manb1
271	(4GlcNAcb1-4)-3,4Manb1
272	(4GlcNAcb1-4)-4,6GlcNAc
273	(4GlcNAcb1-4)-4,6GlcNAcb
274	(4GlcNAcb1-4)-4GlcNAc
275	(4GlcNAcb1-4)-4GlcNAcb
276	(4GlcNAcb1-4)-4GlcNAcb1
277	(4GlcNAcb1-4)-4Mana1
278	(4GlcNAcb1-6)-2,6Mana1
279	(4GlcNAcb1-6)-3,6GalNAc
280	(4GlcNAcb1-6)-3,6GalNAca
281	(4GlcNAcb1-6)-3,6Galb
282	(4GlcNAcb1-6)-3,6Galb1
283	(4GlcNAcb1-6)-3,6GlcNAca
284	(4GlcNAcb1-6)-6GalNAc
285	(4GlcNAcb1-6)-6GalNAca
286	(4GlcNAcb1-6)-6Galb1
287	(4Glca1-4)-4Glca1
288	(4Glca1-4)-4Glcb
289	(4Glcb1-2)-2,6Mana1
290	(4Glcb1-4)-4GlcNAc
291	(4Glcb1-6)-3,6GalNAc
292	(4Glcb1-6)-3,6GalNAca
293	(4Glcb1-6)-3,6Galb1
294	(4Mana1-6)-3,4,6Manb1
295	(4OSO3)GalNAcb-Sp10
296	(4S)GalNAcb-Sp10
297	(6GalNAcb1-4)-4(6OSO3)GlcNAcb
298	(6GalNAcb1-4)-4(6S)GlcNAcb
299	(6GalNAcb1-4)-4GlcNAcb
300	(6GalNAcb1-4)-4GlcNAcb1
301	(6Galb1-3)-3GlcNAcb1
302	(6Galb1-4)-4(6OSO3)GlcNAcb
303	(6Galb1-4)-4(6S)GlcNAcb
304	(6Galb1-4)-4GlcNAc
305	(6Galb1-4)-4GlcNAcb
306	(6Galb1-4)-4GlcNAcb1
307	(6Galb1-4)-4Glcb
308	(6GlcNAcb1-4)-4GlcNAc
309	(6GlcNAcb1-4)-4GlcNAcb1
310	(6Glca1-6)-6Glca1
311	(6Glca1-6)-6Glcb
312	(6H2PO3)Glcb-Sp10
313	(6H2PO3)Mana-Sp8
314	(6Manb1-4)-4GlcNAcb1
315	(6OPO3)Mana-Sp8
316	(6OSO3)GlcNAcb-Sp8
317	(6P)Glcb-Sp10
318	(6P)Mana-Sp8
319	(6S)GlcNAcb-Sp8
320	(8Neu5Aca2-3)-3,4Galb1
321	(8Neu5Aca2-3)-3Galb1
322	(8Neu5Aca2-8)-8Neu5Aca
323	(8Neu5Aca2-8)-8Neu5Aca2
324	(8Neu5Aca2-8)-8Neu5Acb
325	(8Neu5Gca2-3)-3Galb1
326	(8Neu5Gca2-6)-6Galb1
327	(8NeuAca2-3)-3,4Galb1
328	(8NeuAca2-8)-8NeuAca2
329	(9AcNeuAca2-3)-3Galb1
330	(9NAcNeu5Aca2-6)-6Galb1
331	(Fuca1-2)-2(6OSO3)Galb1
332	(Fuca1-2)-2(6S)Galb1
333	(Fuca1-2)-2,3Galb
334	(Fuca1-2)-2,3Galb1
335	(Fuca1-2)-2,4Galb
336	(Fuca1-2)-2,4Galb1
337	(Fuca1-2)-2Galb
338	(Fuca1-2)-2Galb1
339	(Fuca1-2)-2GlcNAcb
340	(Fuca1-3)-3,4(6OSO3)Glc
341	(Fuca1-3)-3,4(6OSO3)GlcNAc
342	(Fuca1-3)-3,4(6OSO3)GlcNAcb
343	(Fuca1-3)-3,4(6S)Glc
344	(Fuca1-3)-3,4(6S)GlcNAc
345	(Fuca1-3)-3,4(6S)GlcNAcb
346	(Fuca1-3)-3,4GalNAcb
347	(Fuca1-3)-3,4GalNAcb1
348	(Fuca1-3)-3,4Glc
349	(Fuca1-3)-3,4GlcNAc
350	(Fuca1-3)-3,4GlcNAcb
351	(Fuca1-3)-3,4GlcNAcb1
352	(Fuca1-3)-3,4Glcb
353	(Fuca1-3)-3GlcNAcb
354	(Fuca1-3)-3GlcNAcb1
355	(Fuca1-4)-3,4GalNAca
356	(Fuca1-4)-3,4GlcNAc
357	(Fuca1-4)-3,4GlcNAca
358	(Fuca1-4)-3,4GlcNAcb
359	(Fuca1-4)-3,4GlcNAcb1
360	(Fuca1-4)-4GlcNAcb
361	(Fuca1-6)-4,6GlcNAc
362	(Fuca1-6)-4,6GlcNAcb
363	(Fucb1-3)-3GlcNAcb
364	(GalNAca1-3)-2,3Galb
365	(GalNAca1-3)-2,3Galb1
366	(GalNAca1-3)-3Fuca1
367	(GalNAca1-3)-3GalNAca
368	(GalNAca1-3)-3GalNAcb
369	(GalNAca1-3)-3GalNAcb1
370	(GalNAca1-3)-3Galb
371	(GalNAca1-4)-2,4Galb1
372	(GalNAcb1-3)-2,3Galb
373	(GalNAcb1-3)-3GalNAca
374	(GalNAcb1-3)-3Gala1
375	(GalNAcb1-3)-3Galb
376	(GalNAcb1-3)-3GlcNAcb
377	(GalNAcb1-4)-2,4Galb
378	(GalNAcb1-4)-3,4(6OSO3)GlcNAcb
379	(GalNAcb1-4)-3,4(6S)GlcNAcb
380	(GalNAcb1-4)-3,4Galb1
381	(GalNAcb1-4)-3,4GlcNAcb
382	(GalNAcb1-4)-4(6OSO3)GlcNAc
383	(GalNAcb1-4)-4(6S)GlcNAc
384	(GalNAcb1-4)-4Galb1
385	(GalNAcb1-4)-4GlcNAcb
386	(GalNAcb1-4)-4GlcNAcb1
387	(GalNAcb1-6)-6GalNAcb
388	(Gala1-2)-2Galb
389	(Gala1-3)-2,3Galb
390	(Gala1-3)-2,3Galb1
391	(Gala1-3)-3,4Galb1
392	(Gala1-3)-3Fuca1
393	(Gala1-3)-3GalNAca
394	(Gala1-3)-3GalNAcb
395	(Gala1-3)-3Galb
396	(Gala1-3)-3Galb1
397	(Gala1-3)-3GlcNAca
398	(Gala1-3)-3GlcNAcb
399	(Gala1-4)-2,4Galb1
400	(Gala1-4)-3,4Galb1
401	(Gala1-4)-4Galb1
402	(Gala1-4)-4GlcNAcb
403	(Gala1-6)-6Glcb
404	(Galb1-2)-2Galb
405	(Galb1-3)-3(6OSO3)GlcNAcb
406	(Galb1-3)-3(6S)GlcNAcb
407	(Galb1-3)-3,4GlcNAc
408	(Galb1-3)-3,4GlcNAcb
409	(Galb1-3)-3,4GlcNAcb1
410	(Galb1-3)-3,6GalNAc
411	(Galb1-3)-3,6GalNAca
412	(Galb1-3)-3,6GlcNAca
413	(Galb1-3)-3,6GlcNAcb1
414	(Galb1-3)-3GalNAc
415	(Galb1-3)-3GalNAca
416	(Galb1-3)-3GalNAca1
417	(Galb1-3)-3GalNAcb
418	(Galb1-3)-3GalNAcb1
419	(Galb1-3)-3Galb
420	(Galb1-3)-3Galb1
421	(Galb1-3)-3GlcNAca1
422	(Galb1-3)-3GlcNAcb
423	(Galb1-3)-3GlcNAcb1
424	(Galb1-3)-3Glcb1
425	(Galb1-4)-3,4(6OSO3)Glc
426	(Galb1-4)-3,4(6OSO3)GlcNAc
427	(Galb1-4)-3,4(6S)Glc
428	(Galb1-4)-3,4(6S)GlcNAc
429	(Galb1-4)-3,4GlcNAcb
430	(Galb1-4)-3,4GlcNAcb1
431	(Galb1-4)-4(6OSO3)Glcb
432	(Galb1-4)-4(6P)GlcNAcb
433	(Galb1-4)-4(6PO3)GlcNAcb
434	(Galb1-4)-4(6S)Glcb
435	(Galb1-4)-4GalNAca1
436	(Galb1-4)-4GalNAcb1
437	(Galb1-4)-4Galb
438	(Galb1-4)-4GlcNAca1
439	(Galb1-4)-4GlcNAcb
440	(Galb1-4)-4GlcNAcb1
441	(Galb1-4)-4Glcb
442	(Galb1-4)-4Glcb1
443	(Galb1-6)-6Galb
444	(GlcAb1-3)-3Galb
445	(GlcAb1-3)-3GlcNAcb
446	(GlcAb1-6)-6Galb
447	(GlcNAca1-3)-3Galb1
448	(GlcNAca1-4)-4Galb1
449	(GlcNAca1-6)-6Galb1
450	(GlcNAcb1-2)-2,4Mana1
451	(GlcNAcb1-2)-2,6Mana1
452	(GlcNAcb1-2)-2Galb1
453	(GlcNAcb1-2)-2Mana1
454	(GlcNAcb1-3)-3,4,6GlcNAc
455	(GlcNAcb1-3)-3,6GalNAca
456	(GlcNAcb1-3)-3,6Galb1
457	(GlcNAcb1-3)-3,6GlcNAca
458	(GlcNAcb1-3)-3,6GlcNAcb1
459	(GlcNAcb1-3)-3Fuca
460	(GlcNAcb1-3)-3GalNAca
461	(GlcNAcb1-3)-3Galb
462	(GlcNAcb1-3)-3Galb1
463	(GlcNAcb1-3)-3Man
464	(GlcNAcb1-4)-2,3,4Manb1
465	(GlcNAcb1-4)-2,4Mana1
466	(GlcNAcb1-4)-3,4,6GlcNAc
467	(GlcNAcb1-4)-3,4,6Manb1
468	(GlcNAcb1-4)-4,6GalNAca
469	(GlcNAcb1-4)-4,6Galb1
470	(GlcNAcb1-4)-4Galb1
471	(GlcNAcb1-4)-4GlcNAcb
472	(GlcNAcb1-4)-4GlcNAcb1
473	(GlcNAcb1-6)-2,6Mana1
474	(GlcNAcb1-6)-3,4,6GlcNAc
475	(GlcNAcb1-6)-3,6GalNAc
476	(GlcNAcb1-6)-3,6GalNAca
477	(GlcNAcb1-6)-3,6Galb1
478	(GlcNAcb1-6)-3,6GlcNAca
479	(GlcNAcb1-6)-3,6GlcNAcb1
480	(GlcNAcb1-6)-4,6GalNAca
481	(GlcNAcb1-6)-6GalNAca
482	(GlcNAcb1-6)-6Galb1
483	(Glca1-4)-4Glca
484	(Glca1-4)-4Glca1
485	(Glca1-4)-4Glcb
486	(Glca1-6)-6Glca1
487	(Glcb1-3)-3Galb1
488	(Glcb1-4)-4Glcb
489	(Glcb1-6)-3,6GalNAc
490	(Glcb1-6)-6Glcb
491	(KDNa2-3)-3Galb1
492	(KDNa2-6)-6Galb1
493	(Mana1-2)-2Mana1
494	(Mana1-3)-3,6Mana
495	(Mana1-3)-3,6Mana1
496	(Mana1-3)-3,6Manb
497	(Mana1-3)-3,6Manb1
498	(Mana1-6)-3,6Mana
499	(Mana1-6)-3,6Mana1
500	(Mana1-6)-3,6Manb1
501	(Mana1-6)-6Manb
502	(Manb1-4)-4GlcNAcb
503	(Neu5Aca2-3)-3(6-O-Su)Galb1
504	(Neu5Aca2-3)-3(6OSO3)Galb1
505	(Neu5Aca2-3)-3(6S)Galb1
506	(Neu5Aca2-3)-3,4Galb1
507	(Neu5Aca2-3)-3,6GalNAca
508	(Neu5Aca2-3)-3GalNAca
509	(Neu5Aca2-3)-3GalNAcb1
510	(Neu5Aca2-3)-3Galb
511	(Neu5Aca2-3)-3Galb1
512	(Neu5Aca2-6)-3,6GalNAc
513	(Neu5Aca2-6)-3,6GalNAca
514	(Neu5Aca2-6)-3,6GalNAcb
515	(Neu5Aca2-6)-3,6GlcNAca
516	(Neu5Aca2-6)-3,6GlcNAcb1
517	(Neu5Aca2-6)-6GalNAca
518	(Neu5Aca2-6)-6GalNAcb1
519	(Neu5Aca2-6)-6Galb
520	(Neu5Aca2-6)-6Galb1
521	(Neu5Aca2-6)-6GlcNAcb1
522	(Neu5Aca2-8)-8Neu5Aca
523	(Neu5Aca2-8)-8Neu5Aca2
524	(Neu5Aca2-8)-8Neu5Acb
525	(Neu5Aca2-8)-8Neu5Gca2
526	(Neu5Acb1-6)-6GalNAca
527	(Neu5Acb2-6)-3,6GalNAca
528	(Neu5Acb2-6)-3,6GlcNAca
529	(Neu5Acb2-6)-6GalNAca
530	(Neu5Acb2-6)-6Galb1
531	(Neu5Gca2-3)-3Galb1
532	(Neu5Gca2-6)-6GalNAca
533	(Neu5Gca2-6)-6Galb1
534	(Neu5Gca2-8)-8Neu5Aca2
535	(Neu5Gca2-8)-8Neu5Gca2
536	(Neu5Gcb2-6)-6Galb1
537	(NeuAca2-3)-3(6OSO3)Galb1
538	(NeuAca2-3)-3,4Galb1
539	(NeuAca2-3)-3Galb1
540	(NeuAca2-6)-6Galb1
541	(NeuAca2-8)-8NeuAca2
542	2,3Galb-Sp18
543	2,3Galb-Sp8
544	2,4Galb-Sp8
545	2Galb-Sp8
546	2GlcNAcb-Sp8
547	2Man-Sp0
548	2Mana-Sp0
549	3(6OSO3)GalNAca-Sp8
550	3(6OSO3)GlcNAc-Sp0
551	3(6OSO3)GlcNAc-Sp8
552	3(6OSO3)GlcNAcb-Sp0
553	3(6OSO3)GlcNAcb-Sp8
554	3(6S)GalNAca-Sp8
555	3(6S)GlcNAc-Sp0
556	3(6S)GlcNAc-Sp8
557	3(6S)GlcNAcb-Sp0
558	3(6S)GlcNAcb-Sp8
559	3,4(6OSO3)Glc-Sp0
560	3,4(6OSO3)GlcNAc-Sp0
561	3,4(6OSO3)GlcNAc-Sp8
562	3,4(6OSO3)GlcNAcb-Sp8
563	3,4(6S)Glc-Sp0
564	3,4(6S)GlcNAc-Sp0
565	3,4(6S)GlcNAc-Sp8
566	3,4(6S)GlcNAcb-Sp8
567	3,4,6GlcNAc-Sp8
568	3,4GalNAca-Sp0
569	3,4GalNAcb-Sp0
570	3,4GalNAcb-Sp8
571	3,4Glc-Sp0
572	3,4GlcNAc-Sp0
573	3,4GlcNAc-Sp8
574	3,4GlcNAca-Sp0
575	3,4GlcNAcb-Sp0
576	3,4GlcNAcb-Sp8
577	3,4Glcb-Sp21
578	3,6GalNAc-Sp14
579	3,6GalNAc-Sp21
580	3,6GalNAc-Threonine
581	3,6GalNAca-Sp14
582	3,6GalNAca-Sp8
583	3,6GalNAcb-Sp8
584	3,6GlcNAca-Sp8
585	3,6Mana-Sp3
586	3,6Mana-Sp9
587	3,6Manb-Sp10
588	3Fuca-Sp21
589	3Gal-Sp21
590	3GalNAc-Sp14
591	3GalNAc-Sp21
592	3GalNAc-Threonine
593	3GalNAca-Sp14
594	3GalNAca-Sp16
595	3GalNAca-Sp8
596	3GalNAcb-Sp0
597	3GalNAcb-Sp8
598	3Gala-Sp3
599	3Gala-Sp9
600	3Galb-Sp8
601	3GlcNAca-Sp8
602	3GlcNAcb-Sp0
603	3GlcNAcb-Sp8
604	3Man-Sp10
605	3Mana-Sp9
606	4(3OSO3)GlcNAc-Sp8
607	4(3OSO3)Glcb-Sp8
608	4(3S)GlcNAc-Sp8
609	4(6OSO3)Glc-Sp0
610	4(6OSO3)GlcNAc-Sp8
611	4(6OSO3)GlcNAcb-Sp0
612	4(6OSO3)GlcNAcb-Sp8
613	4(6OSO3)Glcb-Sp0
614	4(6OSO3)Glcb-Sp8
615	4(6P)GlcNAcb-Sp0
616	4(6PO3)GlcNAcb-Sp0
617	4(6S)Glc-Sp0
618	4(6S)GlcNAc-Sp8
619	4(6S)GlcNAcb-Sp0
620	4(6S)GlcNAcb-Sp8
621	4(6S)Glcb-Sp0
622	4(6S)Glcb-Sp8
623	4,6GalNAca-Sp8
624	4,6GlcNAc-Sp21
625	4,6GlcNAcb-6AA
626	4,6GlcNAcb-Sp11
627	4,6GlcNAcb-Sp19
628	4,6GlcNAcb-Sp22
629	4,6GlcNAcb-Sp24
630	4GalNAcb-Sp0
631	4GalNAcb-Sp8
632	4Galb-Sp0
633	4Galb-Sp10
634	4Glc-Sp0
635	4Glc-Sp10
636	4Glc-Sp14
637	4Glc-Sp21
638	4GlcNAc-Sp0
639	4GlcNAc-Sp12
640	4GlcNAc-Sp14
641	4GlcNAc-Sp19
642	4GlcNAc-Sp21
643	4GlcNAc-Sp24
644	4GlcNAc-Sp25
645	4GlcNAc-Sp8
646	4GlcNAcb-(OCH2CH2)6NH2
647	4GlcNAcb-Asn
648	4GlcNAcb-Gly
649	4GlcNAcb-LVANKT
650	4GlcNAcb-N
651	4GlcNAcb-N(LT)AVL
652	4GlcNAcb-SP0
653	4GlcNAcb-Sp0
654	4GlcNAcb-Sp10
655	4GlcNAcb-Sp12
656	4GlcNAcb-Sp13
657	4GlcNAcb-Sp14
658	4GlcNAcb-Sp19
659	4GlcNAcb-Sp20
660	4GlcNAcb-Sp21
661	4GlcNAcb-Sp23
662	4GlcNAcb-Sp24
663	4GlcNAcb-Sp25
664	4GlcNAcb-Sp8
665	4GlcNAcb-SpSp0
666	4GlcNAcb1-Sp0
667	4GlcNAcb1-Sp8
668	4Glca-Sp8
669	4Glca-Sp9
670	4Glcb-Sp0
671	4Glcb-Sp10
672	4Glcb-Sp21
673	4Glcb-Sp3
674	4Glcb-Sp4
675	4Glcb-Sp8
676	4Glcb-Sp9
677	4Glcb-sp0
678	6GalNAc-Sp14
679	6GalNAca-Sp0
680	6GalNAca-Sp14
681	6GalNAca-Sp8
682	6GalNAcb-Sp8
683	6Galb-Sp10
684	6Galb-Sp8
685	6Glcb-Sp10
686	6Glcb-Sp8
687	6Manb-Sp10
688	8Neu5Aca-Sp8
689	8Neu5Acb-Sp17
690	8Neu5Acb-Sp8
691	9NAcNeu5Aca-Sp8
692	Fuca-Sp8
693	Fuca-Sp9
694	G-ol-Sp8
695	GalNAca-Sp15
696	GalNAca-Sp8
697	GalNAcb-Sp8
698	Gala-Sp8
699	Galb-Sp8
700	GlcAa-Sp8
701	GlcAb-Sp8
702	GlcNAcb-Sp0
703	GlcNAcb-Sp8
704	GlcNAcb1-4MDPLys
705	GlcNGcb-Sp8
706	Glca-Sp8
707	Glcb-Sp8
708	Man5-9mix
709	Man5-Asn
710	Mana-Sp8
711	Manb-Sp8
712	Neu5Aca-Sp11
713	Neu5Aca-Sp8
714	Neu5Acb-Sp8
715	Neu5Gca-Sp8
716	Rha-Sp8
717	Rhaa-Sp8
718	a-D-Gal-Sp8
719	a-D-Glc-Sp8
720	a-D-Man-Sp8
721	a-GalNAc-Sp8
722	a-L-Fuc-Sp3
723	a-L-Fuc-Sp8
724	a-L-Fuc-Sp9
725	a-L-Rha-Sp8
726	a-Neu5Ac-Sp11
727	a-Neu5Ac-Sp8
728	a-NeuAc-Sp8
729	b-D-Gal-Sp8
730	b-D-Glc-Sp8
731	b-D-Man-Sp8
732	b-GalNAc-Sp8
733	b-GlcN(Gc)-Sp8
734	b-GlcNAc-Sp0
735	b-GlcNAc-Sp8
736	b-Neu5Ac-Sp8
737	b-NeuAc-Sp8
