# Supplementary material for: Association analyses of large-scale glycan microarray data reveal novel host-specific substructures in influenza A virus binding glycans
Source: Sci Rep. 2015 Oct 28;5:15778. doi: 10.1038/srep15778 (PMC4623813; doi:10.1038/srep15778)
Supplement: Supplementary Table S6 [file srep15778-s7.xls]

## Sheet: Table_S6.tds
0	((3-O-HOOC(CH3)CH)GlcNAcb1-4)-4GlcNAcb-Sp10
1	((3OSO3)(4OSO3)Galb1-4)-4GlcNAcb-Sp0
2	((3OSO3)(4OSO3)Galb1-4)-4GlcNAcb-SpSp0
3	((3OSO3)(6OSO3)Galb1-4)-4(6OSO3)GlcNAcb-Sp0
4	((3OSO3)(6OSO3)Galb1-4)-4GlcNAcb-Sp0
5	((3OSO3)GalNAcb1-4)-3,4GlcNAcb-Sp8
6	((3OSO3)GalNAcb1-4)-4(3OSO3)GlcNAc-Sp8
7	((3OSO3)GalNAcb1-4)-4GlcNAc-Sp8
8	((3OSO3)Galb1-3)(Fuca1-4)-3,4GlcNAca
9	((3OSO3)Galb1-3)(Fuca1-4)-3,4GlcNAcb
10	((3OSO3)Galb1-3)-3,4GlcNAca-Sp0
11	((3OSO3)Galb1-3)-3,4GlcNAcb-Sp8
12	((3OSO3)Galb1-3)-3GalNAca-Sp8
13	((3OSO3)Galb1-3)-3GlcNAcb-Sp0
14	((3OSO3)Galb1-3)-3GlcNAcb-Sp8
15	((3OSO3)Galb1-4)-3,4(6OSO3)Glc-Sp0
16	((3OSO3)Galb1-4)-3,4(6OSO3)GlcNAc-Sp8
17	((3OSO3)Galb1-4)-3,4Glc-Sp0
18	((3OSO3)Galb1-4)-3,4GlcNAc-Sp0
19	((3OSO3)Galb1-4)-3,4GlcNAcb-Sp8
20	((3OSO3)Galb1-4)-4(3OSO3)Glcb-Sp8
21	((3OSO3)Galb1-4)-4(6OSO3)GlcNAcb-Sp0
22	((3OSO3)Galb1-4)-4(6OSO3)GlcNAcb-Sp8
23	((3OSO3)Galb1-4)-4(6OSO3)Glcb-Sp0
24	((3OSO3)Galb1-4)-4(6OSO3)Glcb-Sp8
25	((3OSO3)Galb1-4)-4GlcNAcb-Sp0
26	((3OSO3)Galb1-4)-4GlcNAcb-Sp8
27	((3OSO3)Galb1-4)-4Glcb-Sp8
28	((3S)GalNAcb1-4)-3,4GlcNAcb-Sp8
29	((3S)GalNAcb1-4)-4(3S)GlcNAc-Sp8
30	((3S)GalNAcb1-4)-4GlcNAc-Sp8
31	((3S)Galb1-3)(Fuca1-4)-3,4GalNAca
32	((3S)Galb1-3)(Fuca1-4)-3,4GlcNAcb
33	((3S)Galb1-3)-3,4GalNAca-Sp0
34	((3S)Galb1-3)-3,4GlcNAcb-Sp8
35	((3S)Galb1-3)-3GalNAca-Sp8
36	((3S)Galb1-3)-3GlcNAcb-Sp0
37	((3S)Galb1-3)-3GlcNAcb-Sp8
38	((3S)Galb1-4)-3,4(6S)Glc-Sp0
39	((3S)Galb1-4)-3,4(6S)GlcNAc-Sp8
40	((3S)Galb1-4)-3,4Glc-Sp0
41	((3S)Galb1-4)-3,4GlcNAc-Sp0
42	((3S)Galb1-4)-3,4GlcNAc-Sp8
43	((3S)Galb1-4)-4(6S)GlcNAcb-Sp0
44	((3S)Galb1-4)-4(6S)GlcNAcb-Sp8
45	((3S)Galb1-4)-4(6S)Glcb-Sp0
46	((3S)Galb1-4)-4(6S)Glcb-Sp8
47	((3S)Galb1-4)-4GlcNAcb-Sp0
48	((3S)Galb1-4)-4GlcNAcb-Sp8
49	((3S)Galb1-4)-4Glcb-Sp8
50	((3S)GlcAb1-3)-(3Galb1-4)-4GlcNAcb1
51	((4OSO3)(6OSO3)GalNAcb1-4)-4GlcNAc-Sp8
52	((4OSO3)(6OSO3)Galb1-4)-4GlcNAcb-Sp0
53	((4OSO3)Galb1-4)-4GlcNAcb-Sp8
54	((4S)(6S)GalNAcb1-4)-4GlcNAc-Sp8
55	((4S)(6S)Galb1-4)-4GlcNAcb-Sp0
56	((4S)Galb1-4)-4GlcNAcb-Sp8
57	((6OSO3)GalNAcb1-4)-4GlcNAc-Sp8
58	((6OSO3)Galb1-3)-3(6OSO3)GlcNAc-Sp0
59	((6OSO3)Galb1-3)-3GlcNAcb-Sp0
60	((6OSO3)Galb1-4)-4(6OSO3)GlcNAcb-Sp0
61	((6OSO3)Galb1-4)-4(6OSO3)Glcb-Sp8
62	((6OSO3)Galb1-4)-4GlcNAcb-Sp8
63	((6OSO3)Galb1-4)-4Glcb-Sp0
64	((6OSO3)Galb1-4)-4Glcb-Sp8
65	((6OSO3)GlcNAcb1-3)-(3Galb1-4)-4GlcNAcb
66	((6P)Galb1-4)-4GlcNAcb-SP0
67	((6PO3)Galb1-4)-4GlcNAcb-SP0
68	((6S)GalNAcb1-4)-4GlcNAc-Sp8
69	((6S)Galb1-3)-3(6S)GlcNAc-Sp0
70	((6S)Galb1-3)-3GlcNAcb-Sp0
71	((6S)Galb1-4)-4(6S)GlcNAcb-Sp0
72	((6S)Galb1-4)-4(6S)Glcb-Sp8
73	((6S)Galb1-4)-4GlcNAcb-Sp8
74	((6S)Galb1-4)-4Glcb-Sp0
75	((6S)Galb1-4)-4Glcb-Sp8
76	((6S)GlcNAcb1-3)-(3Galb1-4)-4GlcNAcb
77	((6SO3)GlcNAcb1-3)-(3Galb1-4)-4GlcNAcb
78	(2(6OSO3)Galb1-3)-3(6OSO3)GlcNAcb-Sp0
79	(2(6OSO3)Galb1-3)-3GlcNAcb-Sp0
80	(2(6OSO3)Galb1-4)-4(6OSO3)Glc-Sp0
81	(2(6OSO3)Galb1-4)-4Glc-Sp0
82	(2(6OSO3)Galb1-4)-4GlcNAc-Sp0
83	(2(6S)Galb1-3)-3(6S)GlcNAcb-Sp0
84	(2(6S)Galb1-3)-3GlcNAcb-Sp0
85	(2(6S)Galb1-4)-4(6S)Glc-Sp0
86	(2(6S)Galb1-4)-4Glc-Sp0
87	(2(6S)Galb1-4)-4GlcNAc-Sp0
88	(2,3,4Manb1-4)-(4GlcNAcb1-4)-4GlcNAc
89	(2,3Galb1-3)-(3GalNAca1-3)-2,3Galb1
90	(2,3Galb1-3)-(3GalNAcb1-3)-3Gala1
91	(2,3Galb1-3)-(3GlcNAcb1-2)-2Mana1
92	(2,3Galb1-3)-(3GlcNAcb1-3)-3GalNAc
93	(2,3Galb1-3)-(3GlcNAcb1-6)-6GalNAc
94	(2,3Galb1-3)-(3GlcNAcb1-6)-6GalNAca
95	(2,3Galb1-3)-3GalNAca-Sp8
96	(2,3Galb1-3)-3GalNAcb-Sp8
97	(2,3Galb1-3)-3GlcNAcb-Sp0
98	(2,3Galb1-3)-3GlcNAcb-Sp8
99	(2,3Galb1-4)-(3,4GlcNAcb1-3)-3GalNAc
100	(2,3Galb1-4)-(4GlcNAcb1-2)-2Mana
101	(2,3Galb1-4)-(4GlcNAcb1-2)-2Mana1
102	(2,3Galb1-4)-(4GlcNAcb1-3)-3,6GalNAc
103	(2,3Galb1-4)-(4GlcNAcb1-3)-3GalNAca
104	(2,3Galb1-4)-(4GlcNAcb1-3)-3Galb1
105	(2,3Galb1-4)-(4GlcNAcb1-6)-3,6GalNAc
106	(2,3Galb1-4)-(4GlcNAcb1-6)-6GalNAc
107	(2,3Galb1-4)-(4GlcNAcb1-6)-6GalNAca
108	(2,3Galb1-4)-3,4GlcNAcb-Sp0
109	(2,3Galb1-4)-3,4GlcNAcb-Sp8
110	(2,3Galb1-4)-3,4Glcb-Sp21
111	(2,3Galb1-4)-4Glc-Sp0
112	(2,3Galb1-4)-4Glc-Sp14
113	(2,3Galb1-4)-4GlcNAc-Sp0
114	(2,3Galb1-4)-4GlcNAc-Sp14
115	(2,3Galb1-4)-4GlcNAcb-Sp0
116	(2,3Galb1-4)-4GlcNAcb-Sp8
117	(2,3Galb1-4)-4Glcb-Sp0
118	(2,4Galb1-4)-4GalNAcb-Sp8
119	(2,4Galb1-4)-4GlcNAcb-Sp8
120	(2,4Mana1-3)(2,6Mana1-6)-3,4,6Manb1
121	(2,4Mana1-3)(2,6Mana1-6)-3,6Manb1
122	(2,4Mana1-3)(2Mana1-6)-3,4,6Manb1
123	(2,4Mana1-3)(2Mana1-6)-3,6Manb1
124	(2,4Mana1-3)(4Mana1-6)-3,4,6Manb1
125	(2,4Mana1-3)(GlcNAcb1-4)-3,4,6Manb1
126	(2,4Mana1-3)-(3,4,6Manb1-4)-4GlcNAcb1
127	(2,4Mana1-3)-(3,6Manb1-4)-4GlcNAcb1
128	(2,6Mana1-3)(2,6Mana1-6)-3,4,6Manb1
129	(2,6Mana1-3)(GlcNAcb1-4)-3,4,6Manb1
130	(2,6Mana1-3)-(3,4,6Manb1-4)-4GlcNAcb1
131	(2,6Mana1-6)-(3,4,6Manb1-4)-4GlcNAcb1
132	(2,6Mana1-6)-(3,6Mana1-4)-4GlcNAcb1
133	(2,6Mana1-6)-(3,6Manb1-4)-4GlcNAcb1
134	(2,6Mana1-6)-(4,6Galb1-4)-4GlcNAcb1
135	(2Galb1-3)(Fuca1-4)-3,4GlcNAcb
136	(2Galb1-3)(Fuca1-4)-3,4GlcNAcb1
137	(2Galb1-3)-(3,4GlcNAcb1-2)-2Mana1
138	(2Galb1-3)-(3,4GlcNAcb1-3)-3,6Galb1
139	(2Galb1-3)-(3GalNAca1-3)-2,3Galb1
140	(2Galb1-3)-(3GalNAcb1-3)-3Gala
141	(2Galb1-3)-(3GalNAcb1-3)-3Gala1
142	(2Galb1-3)-(3GalNAcb1-3)-3Galb1
143	(2Galb1-3)-(3GalNAcb1-4)-3,4Galb1
144	(2Galb1-3)-(3GlcNAcb1-2)-2Mana1
145	(2Galb1-3)-(3GlcNAcb1-3)-3,6GalNAca
146	(2Galb1-3)-(3GlcNAcb1-3)-3,6Galb
147	(2Galb1-3)-(3GlcNAcb1-3)-3,6Galb1
148	(2Galb1-3)-(3GlcNAcb1-3)-3GalNAc
149	(2Galb1-3)-(3GlcNAcb1-3)-3Galb1
150	(2Galb1-3)-(3GlcNAcb1-6)-3,6GalNAca
151	(2Galb1-3)-3(6OSO3)GlcNAcb-Sp0
152	(2Galb1-3)-3(6S)GlcNAcb-Sp0
153	(2Galb1-3)-3,4GlcNAcb-Sp8
154	(2Galb1-3)-3GalNAca-Sp14
155	(2Galb1-3)-3GalNAca-Sp8
156	(2Galb1-3)-3GalNAcb-Sp0
157	(2Galb1-3)-3GalNAcb-Sp8
158	(2Galb1-3)-3GlcNAca-Sp8
159	(2Galb1-3)-3GlcNAcb-Sp0
160	(2Galb1-3)-3GlcNAcb-Sp8
161	(2Galb1-4)-(3,4GalNAcb1-3)-3Galb1
162	(2Galb1-4)-(3,4GlcNAcb1-2)-2,4Mana1
163	(2Galb1-4)-(3,4GlcNAcb1-2)-2Mana1
164	(2Galb1-4)-(3,4GlcNAcb1-3)-3,6Galb1
165	(2Galb1-4)-(3,4GlcNAcb1-3)-3GalNAca
166	(2Galb1-4)-(3,4GlcNAcb1-3)-3Galb1
167	(2Galb1-4)-(3,4GlcNAcb1-4)-2,4Mana1
168	(2Galb1-4)-(4GlcNAcb1-2)-2,4Mana1
169	(2Galb1-4)-(4GlcNAcb1-2)-2Mana
170	(2Galb1-4)-(4GlcNAcb1-2)-2Mana1
171	(2Galb1-4)-(4GlcNAcb1-3)-3,6GalNAc
172	(2Galb1-4)-(4GlcNAcb1-3)-3,6Galb1
173	(2Galb1-4)-(4GlcNAcb1-3)-3GalNAca
174	(2Galb1-4)-(4GlcNAcb1-3)-3Galb1
175	(2Galb1-4)-(4GlcNAcb1-4)-2,4Mana1
176	(2Galb1-4)-(4GlcNAcb1-6)-3,6GalNAc
177	(2Galb1-4)-(4GlcNAcb1-6)-6GalNAca
178	(2Galb1-4)-3,4GlcNAcb-Sp0
179	(2Galb1-4)-3,4GlcNAcb-Sp8
180	(2Galb1-4)-4(6OSO3)Glc-Sp0
181	(2Galb1-4)-4(6OSO3)GlcNAc-Sp8
182	(2Galb1-4)-4(6S)Glc-Sp0
183	(2Galb1-4)-4(6S)GlcNAc-Sp8
184	(2Galb1-4)-4GlcNAcb-Sp0
185	(2Galb1-4)-4GlcNAcb-Sp8
186	(2Galb1-4)-4Glcb-Sp0
187	(2Mana1-2)-(2Mana1-3)-3,6Mana
188	(2Mana1-2)-(2Mana1-3)-3,6Manb1
189	(2Mana1-2)-(2Mana1-3)-3Mana
190	(2Mana1-2)-(2Mana1-6)-3,6Mana
191	(2Mana1-3)(2,6Mana1-6)-3,4,6Manb1
192	(2Mana1-3)(2,6Mana1-6)-3,6Mana1
193	(2Mana1-3)(2,6Mana1-6)-3,6Manb1
194	(2Mana1-3)(2Mana1-6)-3,4,6Manb1
195	(2Mana1-3)(2Mana1-6)-3,6Mana
196	(2Mana1-3)(2Mana1-6)-3,6Mana1
197	(2Mana1-3)(2Mana1-6)-3,6Manb1
198	(2Mana1-3)(3,6Mana1-6)-3,6Mana
199	(2Mana1-3)(3,6Mana1-6)-3,6Manb1
200	(2Mana1-3)(4GlcNAcb1-4)-3,4,6Manb1
201	(2Mana1-3)(4GlcNAcb1-4)-3,4Manb1
202	(2Mana1-3)(GlcNAcb1-4)-2,3,4Manb1
203	(2Mana1-3)(GlcNAcb1-4)-3,4,6Manb1
204	(2Mana1-3)(Mana1-6)-3,6Mana1
205	(2Mana1-3)(Mana1-6)-3,6Manb1
206	(2Mana1-3)-(2,3,4Manb1-4)-4GlcNAcb1
207	(2Mana1-3)-(3,4,6Manb1-4)-4GlcNAcb1
208	(2Mana1-3)-(3,4,6Manb1-4)-4Glcb1
209	(2Mana1-3)-(3,4Manb1-4)-4GlcNAcb1
210	(2Mana1-3)-(3,6Mana1-4)-4GlcNAcb1
211	(2Mana1-3)-(3,6Mana1-6)-3,6Mana
212	(2Mana1-3)-(3,6Mana1-6)-3,6Manb1
213	(2Mana1-3)-(3,6Manb1-4)-4GlcNAcb1
214	(2Mana1-3)-(3Manb1-4)-4GlcNAcb1
215	(2Mana1-3)-3,6Mana-Sp9
216	(2Mana1-3)-3Mana-Sp9
217	(2Mana1-6)-(3,4,6Manb1-4)-4GlcNAcb1
218	(2Mana1-6)-(3,4,6Manb1-4)-4Glcb1
219	(2Mana1-6)-(3,6Mana1-6)-3,6Mana
220	(2Mana1-6)-(3,6Mana1-6)-3,6Manb1
221	(2Mana1-6)-(3,6Manb1-4)-4GlcNAcb1
222	(2Mana1-6)-(6GalNAcb1-4)-4GlcNAcb1
223	(2Mana1-6)-(6Manb1-4)-4GlcNAcb1
224	(2Mana1-6)-3,6Mana-Sp9
225	(3(6-O-Su)Galb1-4)-3,4GlcNAcb-Sp8
226	(3(6OSO3)Galb1-4)-4GlcNAcb-Sp8
227	(3(6S)Galb1-4)-3,4GlcNAcb-Sp8
228	(3(6S)Galb1-4)-4GlcNAcb-Sp8
229	(3,4,6Manb1-4)-(4GlcNAcb1-4)-4,6GlcNAc
230	(3,4,6Manb1-4)-(4GlcNAcb1-4)-4GlcNAc
231	(3,4,6Manb1-4)-(4GlcNAcb1-4)-4GlcNAcb
232	(3,4,6Manb1-4)-(4Glcb1-4)-4GlcNAc
233	(3,4GalNAcb1-3)-(3Galb1-4)-3,4GlcNAcb
234	(3,4GalNAcb1-3)-(3Galb1-4)-3,4GlcNAcb1
235	(3,4Galb1-4)-(4GlcNAcb1-3)-3GalNAca
236	(3,4Galb1-4)-4Glc-Sp21
237	(3,4Galb1-4)-4GlcNAcb-Sp0
238	(3,4Galb1-4)-4GlcNAcb-Sp8
239	(3,4Galb1-4)-4Glcb-Sp0
240	(3,4Galb1-4)-4Glcb-Sp21
241	(3,4Galb1-4)-4Glcb-Sp3
242	(3,4Galb1-4)-4Glcb-Sp9
243	(3,4Galb1-4)-4Glcb-sp0
244	(3,4GlcNAcb1-2)(3,4GlcNAcb1-4)-2,4Mana1
245	(3,4GlcNAcb1-2)-(2,4Mana1-3)-3,6Manb1
246	(3,4GlcNAcb1-2)-(2Mana1-3)-3,6Manb1
247	(3,4GlcNAcb1-2)-(2Mana1-3)-3Manb1
248	(3,4GlcNAcb1-2)-(2Mana1-6)-3,6Manb1
249	(3,4GlcNAcb1-2)-2Mana-Sp0
250	(3,4GlcNAcb1-3)(3,4GlcNAcb1-6)-3,6Galb1
251	(3,4GlcNAcb1-3)(4GlcNAcb1-6)-3,6Galb1
252	(3,4GlcNAcb1-3)-(3,6Galb1-4)-4Glc
253	(3,4GlcNAcb1-3)-(3Galb1-3)-3,4GlcNAcb
254	(3,4GlcNAcb1-3)-(3Galb1-4)-3,4GalNAcb
255	(3,4GlcNAcb1-3)-(3Galb1-4)-3,4GlcNAcb
256	(3,4GlcNAcb1-3)-(3Galb1-4)-3,4GlcNAcb1
257	(3,4GlcNAcb1-3)-(3Galb1-4)-4GlcNAcb
258	(3,4GlcNAcb1-3)-3GalNAc-Sp14
259	(3,4GlcNAcb1-3)-3GalNAca-Sp14
260	(3,4GlcNAcb1-3)-3Galb-Sp8
261	(3,4GlcNAcb1-4)-(2,4Mana1-3)-3,6Manb1
262	(3,4GlcNAcb1-4)-(4Galb1-4)-3,4GlcNAcb
263	(3,4GlcNAcb1-4)-(4Galb1-4)-3,4GlcNAcb1
264	(3,4GlcNAcb1-6)-(3,6Galb1-4)-4Glc
265	(3,4GlcNAcb1-6)-3,6GalNAc-Sp14
266	(3,4GlcNAcb1-6)-3,6GalNAca-Sp14
267	(3,4GlcNAcb1-6)-6GalNAc-Sp14
268	(3,4GlcNAcb1-6)-6GalNAca-Sp14
269	(3,4Manb1-4)-(4GlcNAcb1-4)-4,6GlcNAc
270	(3,6Galb-4)-4Glc-Sp21
271	(3,6Galb1-4)-4Glc-Sp21
272	(3,6Galb1-4)-4GlcNAc-Sp0
273	(3,6Galb1-4)-4GlcNAcb-Sp8
274	(3,6Galb1-4)-4Glcb-Sp0
275	(3,6Galb1-4)-4Glcb-Sp21
276	(3,6GlcNAcb1-3)(3,4GlcNAcb1-6)-3,6Galb1
277	(3,6GlcNAcb1-3)-(3,6Galb1-4)-4Glc
278	(3,6GlcNAcb1-4)-(4Galb1-4)-4Glcb
279	(3,6GlcNAcb1-4)-4GlcNAc-Sp8
280	(3,6Mana1-4)-(4GlcNAcb1-4)-4GlcNAc
281	(3,6Mana1-6)-(3,6Manb1-4)-4GlcNAcb1
282	(3,6Mana1-6)-3,6Mana-Sp9
283	(3,6Mana1-6)-3,6Manb-Sp10
284	(3,6Manb1-4)-(4GlcNAcb1-4)-4,6GlcNAcb
285	(3,6Manb1-4)-(4GlcNAcb1-4)-4GlcNAc
286	(3,6Manb1-4)-(4GlcNAcb1-4)-4GlcNAcb
287	(3Fuca1-2)-(2Galb1-4)-4GlcNAcb1
288	(3GalNAca1-3)-(2,3Galb1-4)-4Glc
289	(3GalNAca1-3)-(2,3Galb1-4)-4GlcNAc
290	(3GalNAca1-3)-(2,3Galb1-4)-4GlcNAcb
291	(3GalNAca1-3)-(2,3Galb1-4)-4Glcb
292	(3GalNAcb1-3)-(3Gala1-4)-4Galb1
293	(3GalNAcb1-3)-(3Galb1-4)-4GlcNAcb
294	(3GalNAcb1-3)-(3Galb1-4)-4Glcb
295	(3GalNAcb1-3)-3Gal-Sp21
296	(3GalNAcb1-3)-3Gala-Sp3
297	(3GalNAcb1-3)-3Gala-Sp9
298	(3GalNAcb1-4)-(3,4Galb1-4)-4Glc
299	(3GalNAcb1-4)-(3,4Galb1-4)-4Glcb
300	(3GalNAcb1-4)-(4Galb1-4)-4Glcb
301	(3GalNAcb1-4)-4GlcNAcb-Sp0
302	(3Gala1-4)-(4Galb1-4)-4Glc
303	(3Gala1-4)-(4Galb1-4)-4GlcNAcb
304	(3Gala1-4)-(4Galb1-4)-4GlcNAcb1
305	(3Gala1-4)-(4Galb1-4)-4Glca
306	(3Gala1-4)-(4Galb1-4)-4Glcb
307	(3Gala1-6)-(6Galb1-4)-4Glcb
308	(3Galb1-3)(3,4GlcNAcb1-6)-3,6GalNAc
309	(3Galb1-3)(3Galb1-4)-3,4GlcNAcb
310	(3Galb1-3)(4GlcNAcb1-6)-3,6GalNAc
311	(3Galb1-3)(4GlcNAcb1-6)-3,6GalNAca
312	(3Galb1-3)(Fuca1-4)-3,4GlcNAcb
313	(3Galb1-3)(Fuca1-4)-3,4GlcNAcb1
314	(3Galb1-3)(GlcNAcb1-6)-3,6GalNAca
315	(3Galb1-3)(Neu5Aca2-6)-3,6GalNAc
316	(3Galb1-3)(Neu5Aca2-6)-3,6GalNAca
317	(3Galb1-3)(Neu5Aca2-6)-3,6GalNAcb
318	(3Galb1-3)(Neu5Aca2-6)-3,6GlcNAcb1
319	(3Galb1-3)-(3,4GlcNAcb1-2)-2Mana1
320	(3Galb1-3)-(3,4GlcNAcb1-3)-3Galb1
321	(3Galb1-3)-(3,6GlcNAcb1-3)-3,6Galb1
322	(3Galb1-3)-(3GalNAcb1-3)-3Gala1
323	(3Galb1-3)-(3GalNAcb1-4)-3,4Galb1
324	(3Galb1-3)-(3GlcNAcb1-2)-2Mana
325	(3Galb1-3)-(3GlcNAcb1-2)-2Mana1
326	(3Galb1-3)-(3GlcNAcb1-3)-3GalNAc
327	(3Galb1-3)-(3GlcNAcb1-3)-3GalNAca
328	(3Galb1-3)-(3GlcNAcb1-3)-3Galb1
329	(3Galb1-3)-(3GlcNAcb1-4)-4Galb1
330	(3Galb1-3)-(3GlcNAcb1-6)-2,6Mana1
331	(3Galb1-3)-(3GlcNAcb1-6)-6GalNAca
332	(3Galb1-3)-3(6OSO3)GalNAca-Sp8
333	(3Galb1-3)-3(6OSO3)GlcNAc-Sp8
334	(3Galb1-3)-3(6OSO3)GlcNAcb-Sp8
335	(3Galb1-3)-3(6S)GalNAca-Sp8
336	(3Galb1-3)-3(6S)GlcNAc-Sp8
337	(3Galb1-3)-3,4GlcNAcb-Sp0
338	(3Galb1-3)-3,4GlcNAcb-Sp8
339	(3Galb1-3)-3,6GalNAc-Sp14
340	(3Galb1-3)-3,6GalNAca-Sp14
341	(3Galb1-3)-3,6GalNAca-Sp8
342	(3Galb1-3)-3,6GalNAcb-Sp8
343	(3Galb1-3)-3GalNAc-Sp14
344	(3Galb1-3)-3GalNAc-Sp21
345	(3Galb1-3)-3GalNAca-Sp14
346	(3Galb1-3)-3GalNAca-Sp8
347	(3Galb1-3)-3GlcNAcb-Sp0
348	(3Galb1-3)-3GlcNAcb-Sp8
349	(3Galb1-4)(3GlcNAcb1-6)-4,6Galb1
350	(3Galb1-4)-(3,4GlcNAcb1-2)-2Mana
351	(3Galb1-4)-(3,4GlcNAcb1-2)-2Mana1
352	(3Galb1-4)-(3,4GlcNAcb1-3)-3GalNAca
353	(3Galb1-4)-(3,4GlcNAcb1-3)-3Galb
354	(3Galb1-4)-(3,4GlcNAcb1-3)-3Galb1
355	(3Galb1-4)-(3,4GlcNAcb1-6)-3,6GalNAc
356	(3Galb1-4)-(3,4GlcNAcb1-6)-3,6GalNAca
357	(3Galb1-4)-(3,4GlcNAcb1-6)-3,6Galb1
358	(3Galb1-4)-(4,6Galb1-4)-4Glc
359	(3Galb1-4)-(4GlcNAcb1-2)-2,4Mana1
360	(3Galb1-4)-(4GlcNAcb1-2)-2,6Mana1
361	(3Galb1-4)-(4GlcNAcb1-2)-2Mana
362	(3Galb1-4)-(4GlcNAcb1-2)-2Mana1
363	(3Galb1-4)-(4GlcNAcb1-3)-3,6GalNAca
364	(3Galb1-4)-(4GlcNAcb1-3)-3GalNAc
365	(3Galb1-4)-(4GlcNAcb1-3)-3GalNAca
366	(3Galb1-4)-(4GlcNAcb1-3)-3Galb
367	(3Galb1-4)-(4GlcNAcb1-3)-3Galb1
368	(3Galb1-4)-(4GlcNAcb1-4)-2,4Mana1
369	(3Galb1-4)-(4GlcNAcb1-4)-4Mana1
370	(3Galb1-4)-(4GlcNAcb1-6)-2,6Mana1
371	(3Galb1-4)-(4GlcNAcb1-6)-3,6GalNAc
372	(3Galb1-4)-(4GlcNAcb1-6)-3,6GalNAca
373	(3Galb1-4)-(4GlcNAcb1-6)-3,6Galb1
374	(3Galb1-4)-(4GlcNAcb1-6)-6GalNAca
375	(3Galb1-4)-(4Glcb1-2)-2,6Mana1
376	(3Galb1-4)-(4Glcb1-6)-3,6GalNAca
377	(3Galb1-4)-(4Glcb1-6)-3,6Galb1
378	(3Galb1-4)-3,4(6OSO3)GlcNAcb-Sp8
379	(3Galb1-4)-3,4(6S)GlcNAcb-Sp8
380	(3Galb1-4)-3,4GalNAcb-Sp0
381	(3Galb1-4)-3,4GalNAcb-Sp8
382	(3Galb1-4)-3,4GlcNAc-Sp0
383	(3Galb1-4)-3,4GlcNAcb-Sp0
384	(3Galb1-4)-3,4GlcNAcb-Sp8
385	(3Galb1-4)-4(6OSO3)GlcNAcb-Sp8
386	(3Galb1-4)-4(6S)GlcNAcb-Sp8
387	(3Galb1-4)-4Glc-Sp0
388	(3Galb1-4)-4Glc-Sp10
389	(3Galb1-4)-4GlcNAc-Sp0
390	(3Galb1-4)-4GlcNAcb-Sp0
391	(3Galb1-4)-4GlcNAcb-Sp8
392	(3Galb1-4)-4GlcNAcb1-Sp0
393	(3Galb1-4)-4Glcb-Sp0
394	(3Galb1-4)-4Glcb-Sp10
395	(3Galb1-4)-4Glcb-Sp4
396	(3Galb1-4)-4Glcb-Sp8
397	(3GlcNAca1-3)-(3Galb1-4)-4GlcNAcb
398	(3GlcNAca1-6)-(6Galb1-4)-4GlcNAcb
399	(3GlcNAcb1-2)(3GlcNAcb1-6)-2,6Mana1
400	(3GlcNAcb1-2)-(2,6Mana1-6)-3,6Manb1
401	(3GlcNAcb1-2)-(2Mana1-3)-3,4,6Manb1
402	(3GlcNAcb1-2)-(2Mana1-3)-3,6Manb1
403	(3GlcNAcb1-2)-(2Mana1-6)-3,4,6Manb1
404	(3GlcNAcb1-2)-(2Mana1-6)-3,6Manb1
405	(3GlcNAcb1-2)-2Mana-Sp0
406	(3GlcNAcb1-3)(3,4GlcNAcb1-6)-3,6Galb1
407	(3GlcNAcb1-3)(3GlcNAcb1-6)-3,6GalNAca
408	(3GlcNAcb1-3)(4GlcNAcb1-6)-3,6Galb
409	(3GlcNAcb1-3)(4GlcNAcb1-6)-3,6Galb1
410	(3GlcNAcb1-3)-(3,6Galb-4)-4Glc
411	(3GlcNAcb1-3)-(3,6Galb1-4)-4Glc
412	(3GlcNAcb1-3)-(3,6Galb1-4)-4Glcb
413	(3GlcNAcb1-3)-(3Galb1-3)-3GlcNAcb
414	(3GlcNAcb1-3)-(3Galb1-4)-3,4GlcNAcb1
415	(3GlcNAcb1-3)-(3Galb1-4)-4GlcNAcb
416	(3GlcNAcb1-3)-(3Galb1-4)-4GlcNAcb1
417	(3GlcNAcb1-3)-(3Galb1-4)-4Glcb
418	(3GlcNAcb1-3)-(3Galb1-4)-4Glcb1
419	(3GlcNAcb1-3)-3,6GalNAca-Sp14
420	(3GlcNAcb1-3)-3GalNAc-Sp14
421	(3GlcNAcb1-3)-3GalNAca-Sp14
422	(3GlcNAcb1-4)-(4Galb1-4)-4Glcb
423	(3GlcNAcb1-6)-(2,6Mana1-6)-3,6Manb1
424	(3GlcNAcb1-6)-(4,6Galb1-4)-4Glc
425	(3GlcNAcb1-6)-(6Galb1-4)-4GlcNAcb
426	(3GlcNAcb1-6)-3,6GalNAc-Sp21
427	(3GlcNAcb1-6)-3,6GalNAca-Sp14
428	(3GlcNAcb1-6)-6GalNAc-Sp14
429	(3GlcNAcb1-6)-6GalNAca-Sp14
430	(3Glcb1-3)(4Glcb1-6)-3,6Galb1
431	(3Glcb1-3)-(3,6Galb1-4)-4Glcb
432	(3Glcb1-3)-(3Galb1-4)-4Glcb1
433	(3Manb1-4)-(4GlcNAcb1-4)-4GlcNAc
434	(3Manb1-4)-(4GlcNAcb1-4)-4GlcNAcb
435	(4,6Galb1-4)-(4GlcNAcb1-4)-3,4Manb1
436	(4,6Galb1-4)-4Glc-Sp21
437	(4GalNAca1-3)-(2,3Galb1-4)-4GlcNAcb
438	(4GalNAcb1-3)-(2,3Galb1-4)-4GlcNAcb
439	(4Galb1-3)-(3GlcNAcb1-2)-2Mana1
440	(4Galb1-3)-3GalNAc-Sp14
441	(4Galb1-3)-3GlcNAcb-Sp0
442	(4Galb1-4)-(3,4GlcNAcb1-4)-4Galb1
443	(4Galb1-4)-(4GlcNAcb1-2)-2Mana1
444	(4Galb1-4)-(4GlcNAcb1-3)-3Galb1
445	(4Galb1-4)-3,4GlcNAcb-Sp0
446	(4Galb1-4)-4GalNAcb-Sp0
447	(4Galb1-4)-4GalNAcb-Sp8
448	(4Galb1-4)-4Galb-Sp0
449	(4Galb1-4)-4Glc-Sp21
450	(4Galb1-4)-4GlcNAcb-Sp0
451	(4Galb1-4)-4GlcNAcb-Sp8
452	(4Galb1-4)-4Glca-Sp9
453	(4Galb1-4)-4Glcb-Sp0
454	(4Galb1-4)-4Glcb-Sp10
455	(4Galb1-4)-4Glcb-Sp3
456	(4Galb1-4)-4Glcb-Sp4
457	(4Galb1-4)-4Glcb-Sp8
458	(4Galb1-4)-4Glcb-Sp9
459	(4Galb1-4)-4Glcb-sp0
460	(4GlcNAca1-6)-(6Galb1-4)-4GlcNAcb
461	(4GlcNAcb1-2)(2Mana1-3)-2,3,4Manb1
462	(4GlcNAcb1-2)(3GlcNAcb1-6)-2,6Mana1
463	(4GlcNAcb1-2)(4GlcNAcb1-4)-2,4Mana1
464	(4GlcNAcb1-2)(4GlcNAcb1-6)-2,6Mana1
465	(4GlcNAcb1-2)(GlcNAcb1-4)-2,3,4Manb1
466	(4GlcNAcb1-2)-(2,3,4Manb1-4)-4GlcNAcb1
467	(4GlcNAcb1-2)-(2,4Mana1-3)-3,4,6Manb1
468	(4GlcNAcb1-2)-(2,4Mana1-3)-3,6Manb1
469	(4GlcNAcb1-2)-(2,6Mana1-3)-3,4,6Manb1
470	(4GlcNAcb1-2)-(2,6Mana1-6)-3,4,6Manb1
471	(4GlcNAcb1-2)-(2,6Mana1-6)-3,6Mana1
472	(4GlcNAcb1-2)-(2,6Mana1-6)-3,6Manb1
473	(4GlcNAcb1-2)-(2,6Mana1-6)-4,6Galb1
474	(4GlcNAcb1-2)-(2Mana1-3)-2,3,4Manb1
475	(4GlcNAcb1-2)-(2Mana1-3)-3,4,6Manb1
476	(4GlcNAcb1-2)-(2Mana1-3)-3,4Manb1
477	(4GlcNAcb1-2)-(2Mana1-3)-3,6Mana1
478	(4GlcNAcb1-2)-(2Mana1-3)-3,6Manb1
479	(4GlcNAcb1-2)-(2Mana1-3)-3Manb1
480	(4GlcNAcb1-2)-(2Mana1-6)-3,4,6Manb1
481	(4GlcNAcb1-2)-(2Mana1-6)-3,6Manb1
482	(4GlcNAcb1-2)-(2Mana1-6)-6GalNAcb1
483	(4GlcNAcb1-2)-(2Mana1-6)-6Manb1
484	(4GlcNAcb1-2)-2Man-Sp0
485	(4GlcNAcb1-2)-2Mana-Sp0
486	(4GlcNAcb1-3)(3,4GlcNAcb1-6)-3,6Galb1
487	(4GlcNAcb1-3)(4GlcNAcb1-6)-3,6GalNAc
488	(4GlcNAcb1-3)(4GlcNAcb1-6)-3,6GalNAca
489	(4GlcNAcb1-3)(4GlcNAcb1-6)-3,6Galb1
490	(4GlcNAcb1-3)(GlcNAcb1-6)-3,6Galb1
491	(4GlcNAcb1-3)-(3,6Galb1-4)-4Glc
492	(4GlcNAcb1-3)-(3,6Galb1-4)-4GlcNAc
493	(4GlcNAcb1-3)-(3GalNAcb1-4)-4GlcNAcb
494	(4GlcNAcb1-3)-(3Galb1-3)-3GalNAca
495	(4GlcNAcb1-3)-(3Galb1-3)-3GlcNAcb
496	(4GlcNAcb1-3)-(3Galb1-4)-3,4GlcNAc
497	(4GlcNAcb1-3)-(3Galb1-4)-3,4GlcNAcb
498	(4GlcNAcb1-3)-(3Galb1-4)-3,4GlcNAcb1
499	(4GlcNAcb1-3)-(3Galb1-4)-4,6Galb1
500	(4GlcNAcb1-3)-(3Galb1-4)-4Glc
501	(4GlcNAcb1-3)-(3Galb1-4)-4GlcNAc
502	(4GlcNAcb1-3)-(3Galb1-4)-4GlcNAcb
503	(4GlcNAcb1-3)-(3Galb1-4)-4GlcNAcb1
504	(4GlcNAcb1-3)-(3Galb1-4)-4Glcb
505	(4GlcNAcb1-3)-(3Galb1-4)-4Glcb1
506	(4GlcNAcb1-3)-3,6GalNAc-Sp14
507	(4GlcNAcb1-3)-3,6GalNAca-Sp14
508	(4GlcNAcb1-3)-3,6GalNAca-Sp8
509	(4GlcNAcb1-3)-3GalNAc-Sp14
510	(4GlcNAcb1-3)-3GalNAca-Sp14
511	(4GlcNAcb1-3)-3GalNAca-Sp8
512	(4GlcNAcb1-3)-3Galb-Sp8
513	(4GlcNAcb1-4)(2Mana1-6)-3,4,6Manb1
514	(4GlcNAcb1-4)(Fuca1-6)-4,6GlcNAc
515	(4GlcNAcb1-4)(Fuca1-6)-4,6GlcNAcb
516	(4GlcNAcb1-4)-(2,4Mana1-3)-3,4,6Manb1
517	(4GlcNAcb1-4)-(2,4Mana1-3)-3,6Manb1
518	(4GlcNAcb1-4)-(3,4,6Manb1-4)-4GlcNAcb1
519	(4GlcNAcb1-4)-(3,4Manb1-4)-4GlcNAcb1
520	(4GlcNAcb1-4)-(4GlcNAcb1-4)-4GlcNAcb
521	(4GlcNAcb1-4)-(4GlcNAcb1-4)-4GlcNAcb1
522	(4GlcNAcb1-4)-(4Mana1-6)-3,4,6Manb1
523	(4GlcNAcb1-4)-4,6GlcNAc-Sp21
524	(4GlcNAcb1-4)-4,6GlcNAcb-6AA
525	(4GlcNAcb1-4)-4,6GlcNAcb-Sp11
526	(4GlcNAcb1-4)-4,6GlcNAcb-Sp19
527	(4GlcNAcb1-4)-4,6GlcNAcb-Sp22
528	(4GlcNAcb1-4)-4,6GlcNAcb-Sp24
529	(4GlcNAcb1-4)-4GlcNAc-Sp12
530	(4GlcNAcb1-4)-4GlcNAc-Sp19
531	(4GlcNAcb1-4)-4GlcNAc-Sp21
532	(4GlcNAcb1-4)-4GlcNAc-Sp24
533	(4GlcNAcb1-4)-4GlcNAc-Sp25
534	(4GlcNAcb1-4)-4GlcNAcb-Asn
535	(4GlcNAcb1-4)-4GlcNAcb-Gly
536	(4GlcNAcb1-4)-4GlcNAcb-LVANKT
537	(4GlcNAcb1-4)-4GlcNAcb-N
538	(4GlcNAcb1-4)-4GlcNAcb-N(LT)AVL
539	(4GlcNAcb1-4)-4GlcNAcb-Sp12
540	(4GlcNAcb1-4)-4GlcNAcb-Sp13
541	(4GlcNAcb1-4)-4GlcNAcb-Sp14
542	(4GlcNAcb1-4)-4GlcNAcb-Sp19
543	(4GlcNAcb1-4)-4GlcNAcb-Sp20
544	(4GlcNAcb1-4)-4GlcNAcb-Sp21
545	(4GlcNAcb1-4)-4GlcNAcb-Sp24
546	(4GlcNAcb1-4)-4GlcNAcb-Sp25
547	(4GlcNAcb1-4)-4GlcNAcb-Sp8
548	(4GlcNAcb1-4)-4GlcNAcb1-Sp8
549	(4GlcNAcb1-6)-(2,6Mana1-3)-3,4,6Manb1
550	(4GlcNAcb1-6)-(2,6Mana1-6)-3,4,6Manb1
551	(4GlcNAcb1-6)-(2,6Mana1-6)-3,6Mana1
552	(4GlcNAcb1-6)-(2,6Mana1-6)-3,6Manb1
553	(4GlcNAcb1-6)-(2,6Mana1-6)-4,6Galb1
554	(4GlcNAcb1-6)-(3,6Galb-4)-4Glc
555	(4GlcNAcb1-6)-(3,6Galb1-4)-4Glc
556	(4GlcNAcb1-6)-(3,6Galb1-4)-4GlcNAc
557	(4GlcNAcb1-6)-(3,6Galb1-4)-4Glcb
558	(4GlcNAcb1-6)-(6Galb1-4)-4GlcNAcb
559	(4GlcNAcb1-6)-3,6GalNAc-Sp14
560	(4GlcNAcb1-6)-3,6GalNAc-Threonine
561	(4GlcNAcb1-6)-3,6GalNAca-Sp14
562	(4GlcNAcb1-6)-3,6GalNAca-Sp8
563	(4GlcNAcb1-6)-3,6GlcNAca-Sp8
564	(4GlcNAcb1-6)-6GalNAc-Sp14
565	(4GlcNAcb1-6)-6GalNAca-Sp14
566	(4GlcNAcb1-6)-6GalNAca-Sp8
567	(4Glca1-4)-(4Glca1-4)-4Glcb
568	(4Glca1-4)-4Glcb-Sp10
569	(4Glcb1-2)(4GlcNAcb1-6)-2,6Mana1
570	(4Glcb1-2)-(2,6Mana1-6)-3,6Manb1
571	(4Glcb1-4)-4GlcNAc-Sp21
572	(4Glcb1-6)-(3,6Galb1-4)-4Glcb
573	(4Glcb1-6)-3,6GalNAc-Sp14
574	(4Glcb1-6)-3,6GalNAca-Sp14
575	(4Mana1-6)-(3,4,6Manb1-4)-4GlcNAcb1
576	(6GalNAcb1-4)-(4GlcNAcb1-2)-2Mana1
577	(6GalNAcb1-4)-4(6OSO3)GlcNAcb-Sp8
578	(6GalNAcb1-4)-4(6S)GlcNAcb-Sp8
579	(6GalNAcb1-4)-4GlcNAcb-Sp0
580	(6Galb1-3)-(3GlcNAcb1-3)-3,6Galb1
581	(6Galb1-4)-(4GlcNAcb1-2)-2,4Mana1
582	(6Galb1-4)-(4GlcNAcb1-2)-2,6Mana1
583	(6Galb1-4)-(4GlcNAcb1-2)-2Man
584	(6Galb1-4)-(4GlcNAcb1-2)-2Mana1
585	(6Galb1-4)-(4GlcNAcb1-3)-3,6GalNAca
586	(6Galb1-4)-(4GlcNAcb1-3)-3GalNAc
587	(6Galb1-4)-(4GlcNAcb1-3)-3Galb1
588	(6Galb1-4)-(4GlcNAcb1-4)-2,4Mana1
589	(6Galb1-4)-(4GlcNAcb1-4)-4Mana1
590	(6Galb1-4)-(4GlcNAcb1-6)-2,6Mana1
591	(6Galb1-4)-(4GlcNAcb1-6)-3,6GalNAca
592	(6Galb1-4)-(4GlcNAcb1-6)-3,6Galb
593	(6Galb1-4)-(4GlcNAcb1-6)-3,6Galb1
594	(6Galb1-4)-(4GlcNAcb1-6)-6GalNAca
595	(6Galb1-4)-4(6OSO3)GlcNAcb-Sp8
596	(6Galb1-4)-4(6S)GlcNAcb-Sp8
597	(6Galb1-4)-4GlcNAc-Sp0
598	(6Galb1-4)-4GlcNAc-Sp8
599	(6Galb1-4)-4GlcNAcb-Sp0
600	(6Galb1-4)-4GlcNAcb-Sp8
601	(6Galb1-4)-4Glcb-Sp0
602	(6Galb1-4)-4Glcb-Sp8
603	(6GlcNAcb1-4)-(4GlcNAcb1-4)-4GlcNAc
604	(6GlcNAcb1-4)-4GlcNAc-Sp21
605	(6Glca1-6)-(6Glca1-6)-6Glcb
606	(6Glca1-6)-6Glcb-Sp10
607	(6Glca1-6)-6Glcb-Sp8
608	(6Manb1-4)-(4GlcNAcb1-4)-4GlcNAc
609	(8Neu5Aca2-3)(3GalNAcb1-4)-3,4Galb1
610	(8Neu5Aca2-3)(GalNAcb1-4)-3,4Galb1
611	(8Neu5Aca2-3)-(3,4Galb1-4)-4Glcb
612	(8Neu5Aca2-3)-(3Galb1-3)-3GalNAcb1
613	(8Neu5Aca2-3)-(3Galb1-4)-4GlcNAc
614	(8Neu5Aca2-3)-(3Galb1-4)-4Glcb
615	(8Neu5Aca2-8)-(8Neu5Aca2-3)-3,4Galb1
616	(8Neu5Aca2-8)-(8Neu5Aca2-3)-3Galb1
617	(8Neu5Aca2-8)-8Neu5Aca-Sp8
618	(8Neu5Aca2-8)-8Neu5Acb-Sp8
619	(8Neu5Gca2-3)-(3Galb1-4)-4GlcNAc
620	(8Neu5Gca2-3)-(3Galb1-4)-4GlcNAcb1
621	(8Neu5Gca2-6)-(6Galb1-4)-4GlcNAc
622	(8NeuAca2-3)(GalNAcb1-4)-3,4Galb1
623	(8NeuAca2-3)-(3,4Galb1-4)-4Glcb
624	(8NeuAca2-8)-(8NeuAca2-3)-3,4Galb1
625	(9AcNeuAca2-3)-(3Galb1-3)-3GlcNAcb
626	(9AcNeuAca2-3)-(3Galb1-4)-4GlcNAcb
627	(9NAcNeu5Aca2-6)-(6Galb1-4)-4GlcNAcb
628	(Fuca1-2)(3GalNAca1-3)-2,3Galb1
629	(Fuca1-2)(4GalNAca1-3)-2,3Galb1
630	(Fuca1-2)(4GalNAcb1-3)-2,3Galb1
631	(Fuca1-2)(GalNAca1-3)-2,3Galb
632	(Fuca1-2)(GalNAca1-3)-2,3Galb1
633	(Fuca1-2)(GalNAca1-4)-2,4Galb1
634	(Fuca1-2)(GalNAcb1-3)-2,3Galb
635	(Fuca1-2)(GalNAcb1-4)-2,4Galb
636	(Fuca1-2)(Gala1-3)-2,3Galb
637	(Fuca1-2)(Gala1-3)-2,3Galb1
638	(Fuca1-2)(Gala1-4)-2,4Galb1
639	(Fuca1-2)-(2(6OSO3)Galb1-3)-3(6OSO3)GlcNAcb
640	(Fuca1-2)-(2(6OSO3)Galb1-3)-3GlcNAcb
641	(Fuca1-2)-(2(6OSO3)Galb1-4)-4(6OSO3)Glc
642	(Fuca1-2)-(2(6OSO3)Galb1-4)-4Glc
643	(Fuca1-2)-(2(6OSO3)Galb1-4)-4GlcNAc
644	(Fuca1-2)-(2(6S)Galb1-3)-3(6S)GlcNAcb
645	(Fuca1-2)-(2(6S)Galb1-3)-3GlcNAcb
646	(Fuca1-2)-(2(6S)Galb1-4)-4(6S)Glc
647	(Fuca1-2)-(2(6S)Galb1-4)-4Glc
648	(Fuca1-2)-(2(6S)Galb1-4)-4GlcNAc
649	(Fuca1-2)-(2,3Galb1-3)-3GalNAca
650	(Fuca1-2)-(2,3Galb1-3)-3GalNAca1
651	(Fuca1-2)-(2,3Galb1-3)-3GalNAcb
652	(Fuca1-2)-(2,3Galb1-3)-3GalNAcb1
653	(Fuca1-2)-(2,3Galb1-3)-3GlcNAcb
654	(Fuca1-2)-(2,3Galb1-3)-3GlcNAcb1
655	(Fuca1-2)-(2,3Galb1-4)-3,4GlcNAcb
656	(Fuca1-2)-(2,3Galb1-4)-3,4GlcNAcb1
657	(Fuca1-2)-(2,3Galb1-4)-3,4Glcb
658	(Fuca1-2)-(2,3Galb1-4)-4Glc
659	(Fuca1-2)-(2,3Galb1-4)-4GlcNAc
660	(Fuca1-2)-(2,3Galb1-4)-4GlcNAcb
661	(Fuca1-2)-(2,3Galb1-4)-4GlcNAcb1
662	(Fuca1-2)-(2,3Galb1-4)-4Glcb
663	(Fuca1-2)-(2,4Galb1-4)-4GalNAcb
664	(Fuca1-2)-(2,4Galb1-4)-4GlcNAcb
665	(Fuca1-2)-(2Galb1-3)-3(6OSO3)GlcNAcb
666	(Fuca1-2)-(2Galb1-3)-3(6S)GlcNAcb
667	(Fuca1-2)-(2Galb1-3)-3,4GlcNAcb
668	(Fuca1-2)-(2Galb1-3)-3,4GlcNAcb1
669	(Fuca1-2)-(2Galb1-3)-3GalNAca
670	(Fuca1-2)-(2Galb1-3)-3GalNAca1
671	(Fuca1-2)-(2Galb1-3)-3GalNAcb
672	(Fuca1-2)-(2Galb1-3)-3GalNAcb1
673	(Fuca1-2)-(2Galb1-3)-3GlcNAcb
674	(Fuca1-2)-(2Galb1-3)-3GlcNAcb1
675	(Fuca1-2)-(2Galb1-4)-3,4GalNAcb1
676	(Fuca1-2)-(2Galb1-4)-3,4GlcNAcb
677	(Fuca1-2)-(2Galb1-4)-3,4GlcNAcb1
678	(Fuca1-2)-(2Galb1-4)-4(6OSO3)Glc
679	(Fuca1-2)-(2Galb1-4)-4(6OSO3)GlcNAc
680	(Fuca1-2)-(2Galb1-4)-4(6S)Glc
681	(Fuca1-2)-(2Galb1-4)-4(6S)GlcNAc
682	(Fuca1-2)-(2Galb1-4)-4GlcNAcb
683	(Fuca1-2)-(2Galb1-4)-4GlcNAcb1
684	(Fuca1-2)-(2Galb1-4)-4Glcb
685	(Fuca1-2)-2,3Galb-Sp18
686	(Fuca1-2)-2,3Galb-Sp8
687	(Fuca1-2)-2,4Galb-Sp8
688	(Fuca1-2)-2Galb-Sp8
689	(Fuca1-2)-2GlcNAcb-Sp8
690	(Fuca1-3)((3OSO3)GalNAcb1-4)-3,4GlcNAcb
691	(Fuca1-3)((3OSO3)Galb1-4)-3,4(6OSO3)Glc
692	(Fuca1-3)((3OSO3)Galb1-4)-3,4(6OSO3)GlcNAc
693	(Fuca1-3)((3OSO3)Galb1-4)-3,4Glc
694	(Fuca1-3)((3OSO3)Galb1-4)-3,4GlcNAc
695	(Fuca1-3)((3OSO3)Galb1-4)-3,4GlcNAcb
696	(Fuca1-3)((3S)GalNAcb1-4)-3,4GlcNAcb
697	(Fuca1-3)((3S)Galb1-4)-3,4(6S)Glc
698	(Fuca1-3)((3S)Galb1-4)-3,4(6S)GlcNAc
699	(Fuca1-3)((3S)Galb1-4)-3,4Glc
700	(Fuca1-3)((3S)Galb1-4)-3,4GlcNAc
701	(Fuca1-3)(2,3Galb1-4)-3,4GlcNAcb
702	(Fuca1-3)(2,3Galb1-4)-3,4GlcNAcb1
703	(Fuca1-3)(2,3Galb1-4)-3,4Glcb
704	(Fuca1-3)(2Galb1-4)-3,4GalNAcb1
705	(Fuca1-3)(2Galb1-4)-3,4GlcNAcb
706	(Fuca1-3)(2Galb1-4)-3,4GlcNAcb1
707	(Fuca1-3)(3(6-O-Su)Galb1-4)-3,4GlcNAcb
708	(Fuca1-3)(3(6S)Galb1-4)-3,4GlcNAcb
709	(Fuca1-3)(3Galb1-4)-3,4(6OSO3)GlcNAcb
710	(Fuca1-3)(3Galb1-4)-3,4(6S)GlcNAcb
711	(Fuca1-3)(3Galb1-4)-3,4GalNAcb
712	(Fuca1-3)(3Galb1-4)-3,4GlcNAc
713	(Fuca1-3)(3Galb1-4)-3,4GlcNAcb
714	(Fuca1-3)(3Galb1-4)-3,4GlcNAcb1
715	(Fuca1-3)(4Galb1-4)-3,4GlcNAcb
716	(Fuca1-3)(4Galb1-4)-3,4GlcNAcb1
717	(Fuca1-3)(GalNAcb1-4)-3,4(6OSO3)GlcNAcb
718	(Fuca1-3)(GalNAcb1-4)-3,4(6S)GlcNAcb
719	(Fuca1-3)(GalNAcb1-4)-3,4GlcNAcb
720	(Fuca1-3)(Galb1-4)-3,4(6OSO3)Glc
721	(Fuca1-3)(Galb1-4)-3,4(6OSO3)GlcNAc
722	(Fuca1-3)(Galb1-4)-3,4(6S)Glc
723	(Fuca1-3)(Galb1-4)-3,4(6S)GlcNAc
724	(Fuca1-3)(Galb1-4)-3,4GlcNAcb
725	(Fuca1-3)(Galb1-4)-3,4GlcNAcb1
726	(Fuca1-3)-(3,4GalNAcb1-3)-3Galb1
727	(Fuca1-3)-(3,4GlcNAcb1-2)-2,4Mana1
728	(Fuca1-3)-(3,4GlcNAcb1-2)-2Mana
729	(Fuca1-3)-(3,4GlcNAcb1-2)-2Mana1
730	(Fuca1-3)-(3,4GlcNAcb1-3)-3,6Galb1
731	(Fuca1-3)-(3,4GlcNAcb1-3)-3GalNAc
732	(Fuca1-3)-(3,4GlcNAcb1-3)-3GalNAca
733	(Fuca1-3)-(3,4GlcNAcb1-3)-3Galb
734	(Fuca1-3)-(3,4GlcNAcb1-3)-3Galb1
735	(Fuca1-3)-(3,4GlcNAcb1-4)-2,4Mana1
736	(Fuca1-3)-(3,4GlcNAcb1-4)-4Galb1
737	(Fuca1-3)-(3,4GlcNAcb1-6)-3,6GalNAc
738	(Fuca1-3)-(3,4GlcNAcb1-6)-3,6GalNAca
739	(Fuca1-3)-(3,4GlcNAcb1-6)-3,6Galb1
740	(Fuca1-3)-(3,4GlcNAcb1-6)-6GalNAc
741	(Fuca1-3)-(3GlcNAcb1-6)-4,6Galb1
742	(Fuca1-3)-3,4(6OSO3)Glc-Sp0
743	(Fuca1-3)-3,4(6OSO3)GlcNAc-Sp0
744	(Fuca1-3)-3,4(6OSO3)GlcNAc-Sp8
745	(Fuca1-3)-3,4(6OSO3)GlcNAcb-Sp8
746	(Fuca1-3)-3,4(6S)Glc-Sp0
747	(Fuca1-3)-3,4(6S)GlcNAc-Sp0
748	(Fuca1-3)-3,4(6S)GlcNAc-Sp8
749	(Fuca1-3)-3,4(6S)GlcNAcb-Sp8
750	(Fuca1-3)-3,4GalNAcb-Sp0
751	(Fuca1-3)-3,4GalNAcb-Sp8
752	(Fuca1-3)-3,4Glc-Sp0
753	(Fuca1-3)-3,4GlcNAc-Sp0
754	(Fuca1-3)-3,4GlcNAc-Sp8
755	(Fuca1-3)-3,4GlcNAcb-Sp0
756	(Fuca1-3)-3,4GlcNAcb-Sp8
757	(Fuca1-3)-3,4Glcb-Sp21
758	(Fuca1-3)-3GlcNAcb-Sp8
759	(Fuca1-4)-(3,4GlcNAcb1-2)-2Mana
760	(Fuca1-4)-(3,4GlcNAcb1-2)-2Mana1
761	(Fuca1-4)-(3,4GlcNAcb1-3)-3,6Galb1
762	(Fuca1-4)-(3,4GlcNAcb1-3)-3Galb1
763	(Fuca1-4)-(3,4GlcNAcb1-6)-6GalNAca
764	(Fuca1-4)-3,4GalNAca-Sp0
765	(Fuca1-4)-3,4GlcNAc-Sp0
766	(Fuca1-4)-3,4GlcNAc-Sp8
767	(Fuca1-4)-3,4GlcNAca-Sp0
768	(Fuca1-4)-3,4GlcNAcb-Sp0
769	(Fuca1-4)-3,4GlcNAcb-Sp8
770	(Fuca1-4)-4GlcNAcb-Sp8
771	(Fuca1-6)-4,6GlcNAc-Sp21
772	(Fuca1-6)-4,6GlcNAcb-6AA
773	(Fuca1-6)-4,6GlcNAcb-Sp11
774	(Fuca1-6)-4,6GlcNAcb-Sp19
775	(Fuca1-6)-4,6GlcNAcb-Sp22
776	(Fuca1-6)-4,6GlcNAcb-Sp24
777	(Fucb1-3)-3GlcNAcb-Sp8
778	(GalNAca1-3)-(2,3Galb1-3)-3GalNAca1
779	(GalNAca1-3)-(2,3Galb1-3)-3GalNAcb1
780	(GalNAca1-3)-(2,3Galb1-3)-3GlcNAcb
781	(GalNAca1-3)-(2,3Galb1-3)-3GlcNAcb1
782	(GalNAca1-3)-(2,3Galb1-4)-3,4GlcNAcb
783	(GalNAca1-3)-(2,3Galb1-4)-3,4GlcNAcb1
784	(GalNAca1-3)-(2,3Galb1-4)-4GlcNAcb
785	(GalNAca1-3)-(2,3Galb1-4)-4GlcNAcb1
786	(GalNAca1-3)-(2,3Galb1-4)-4Glcb
787	(GalNAca1-3)-(3Fuca1-2)-2Galb1
788	(GalNAca1-3)-(3GalNAcb1-3)-3Gala1
789	(GalNAca1-3)-2,3Galb-Sp18
790	(GalNAca1-3)-2,3Galb-Sp8
791	(GalNAca1-3)-3GalNAca-Sp8
792	(GalNAca1-3)-3GalNAcb-Sp8
793	(GalNAca1-3)-3Galb-Sp8
794	(GalNAca1-4)-(2,4Galb1-4)-4GlcNAcb
795	(GalNAcb1-3)-(3Gala1-4)-4Galb1
796	(GalNAcb1-3)-(3Gala1-6)-6Galb1
797	(GalNAcb1-3)-2,3Galb-Sp8
798	(GalNAcb1-3)-3GalNAca-Sp8
799	(GalNAcb1-3)-3Galb-Sp8
800	(GalNAcb1-3)-3GlcNAcb-Sp0
801	(GalNAcb1-4)-(3,4Galb1-4)-4GlcNAcb
802	(GalNAcb1-4)-(3,4Galb1-4)-4GlcNAcb1
803	(GalNAcb1-4)-(3,4Galb1-4)-4Glcb
804	(GalNAcb1-4)-(4Galb1-4)-4Glcb
805	(GalNAcb1-4)-(4GlcNAcb1-2)-2Mana
806	(GalNAcb1-4)-(4GlcNAcb1-2)-2Mana1
807	(GalNAcb1-4)-(4GlcNAcb1-3)-3GalNAcb1
808	(GalNAcb1-4)-2,4Galb-Sp8
809	(GalNAcb1-4)-3,4(6OSO3)GlcNAcb-Sp8
810	(GalNAcb1-4)-3,4(6S)GlcNAcb-Sp8
811	(GalNAcb1-4)-3,4GlcNAcb-Sp0
812	(GalNAcb1-4)-4(6OSO3)GlcNAc-Sp8
813	(GalNAcb1-4)-4(6S)GlcNAc-Sp8
814	(GalNAcb1-4)-4GlcNAcb-Sp0
815	(GalNAcb1-4)-4GlcNAcb-Sp8
816	(GalNAcb1-6)-6GalNAcb-Sp8
817	(Gala1-2)-2Galb-Sp8
818	(Gala1-3)(Gala1-4)-3,4Galb1
819	(Gala1-3)-(2,3Galb1-3)-3GalNAca
820	(Gala1-3)-(2,3Galb1-3)-3GalNAcb
821	(Gala1-3)-(2,3Galb1-3)-3GalNAcb1
822	(Gala1-3)-(2,3Galb1-3)-3GlcNAcb
823	(Gala1-3)-(2,3Galb1-3)-3GlcNAcb1
824	(Gala1-3)-(2,3Galb1-4)-3,4GlcNAcb
825	(Gala1-3)-(2,3Galb1-4)-3,4GlcNAcb1
826	(Gala1-3)-(2,3Galb1-4)-3,4Glcb
827	(Gala1-3)-(2,3Galb1-4)-4GlcNAc
828	(Gala1-3)-(2,3Galb1-4)-4GlcNAcb
829	(Gala1-3)-(2,3Galb1-4)-4GlcNAcb1
830	(Gala1-3)-(2,3Galb1-4)-4Glcb
831	(Gala1-3)-(3,4Galb1-4)-4GlcNAcb
832	(Gala1-3)-(3Fuca1-2)-2Galb1
833	(Gala1-3)-(3Galb1-3)-3,4GlcNAcb1
834	(Gala1-3)-(3Galb1-3)-3GlcNAcb
835	(Gala1-3)-(3Galb1-3)-3GlcNAcb1
836	(Gala1-3)-(3Galb1-4)-3,4GalNAcb
837	(Gala1-3)-(3Galb1-4)-3,4GlcNAcb
838	(Gala1-3)-(3Galb1-4)-3,4GlcNAcb1
839	(Gala1-3)-(3Galb1-4)-4Glc
840	(Gala1-3)-(3Galb1-4)-4GlcNAcb
841	(Gala1-3)-(3Galb1-4)-4GlcNAcb1
842	(Gala1-3)-(3Galb1-4)-4Glcb
843	(Gala1-3)-2,3Galb-Sp18
844	(Gala1-3)-2,3Galb-Sp8
845	(Gala1-3)-3GalNAca-Sp16
846	(Gala1-3)-3GalNAca-Sp8
847	(Gala1-3)-3GalNAcb-Sp8
848	(Gala1-3)-3Galb-Sp8
849	(Gala1-3)-3GlcNAca-Sp8
850	(Gala1-3)-3GlcNAcb-Sp8
851	(Gala1-4)-(2,4Galb1-4)-4GalNAcb
852	(Gala1-4)-(2,4Galb1-4)-4GlcNAcb
853	(Gala1-4)-(3,4Galb1-4)-4GlcNAcb
854	(Gala1-4)-(4Galb1-3)-3GlcNAcb1
855	(Gala1-4)-(4Galb1-4)-4GalNAcb
856	(Gala1-4)-(4Galb1-4)-4Galb
857	(Gala1-4)-(4Galb1-4)-4GlcNAcb
858	(Gala1-4)-(4Galb1-4)-4GlcNAcb1
859	(Gala1-4)-(4Galb1-4)-4Glcb
860	(Gala1-4)-4GlcNAcb-Sp8
861	(Gala1-6)-6Glcb-Sp8
862	(Galb1-2)-2Galb-Sp8
863	(Galb1-3)(3,4GlcNAcb1-6)-3,6GalNAc
864	(Galb1-3)(3,4GlcNAcb1-6)-3,6GalNAca
865	(Galb1-3)(3GlcNAcb1-6)-3,6GalNAc
866	(Galb1-3)(4GlcNAcb1-6)-3,6GalNAc
867	(Galb1-3)(4GlcNAcb1-6)-3,6GalNAca
868	(Galb1-3)(4GlcNAcb1-6)-3,6GlcNAca
869	(Galb1-3)(4Glcb1-6)-3,6GalNAc
870	(Galb1-3)(4Glcb1-6)-3,6GalNAca
871	(Galb1-3)(Fuca1-4)-3,4GlcNAc
872	(Galb1-3)(Fuca1-4)-3,4GlcNAcb
873	(Galb1-3)(Fuca1-4)-3,4GlcNAcb1
874	(Galb1-3)(GlcNAcb1-6)-3,6GalNAc
875	(Galb1-3)(GlcNAcb1-6)-3,6GalNAca
876	(Galb1-3)(GlcNAcb1-6)-3,6GlcNAca
877	(Galb1-3)(Glcb1-6)-3,6GalNAc
878	(Galb1-3)(Neu5Aca2-6)-3,6GalNAca
879	(Galb1-3)(Neu5Aca2-6)-3,6GlcNAca
880	(Galb1-3)(Neu5Aca2-6)-3,6GlcNAcb1
881	(Galb1-3)(Neu5Acb2-6)-3,6GalNAca
882	(Galb1-3)(Neu5Acb2-6)-3,6GlcNAca
883	(Galb1-3)-(3,4GlcNAcb1-2)-2Mana
884	(Galb1-3)-(3,4GlcNAcb1-2)-2Mana1
885	(Galb1-3)-(3,4GlcNAcb1-3)-3Galb1
886	(Galb1-3)-(3,4GlcNAcb1-6)-6GalNAca
887	(Galb1-3)-(3,6GlcNAcb1-4)-4Galb1
888	(Galb1-3)-(3GalNAca1-3)-2,3Galb1
889	(Galb1-3)-(3GalNAcb1-3)-3Gal
890	(Galb1-3)-(3GalNAcb1-3)-3Gala1
891	(Galb1-3)-(3GalNAcb1-3)-3Galb1
892	(Galb1-3)-(3GalNAcb1-4)-3,4Galb1
893	(Galb1-3)-(3GalNAcb1-4)-4Galb1
894	(Galb1-3)-(3Galb1-4)-4GlcNAcb
895	(Galb1-3)-(3GlcNAca1-3)-3Galb1
896	(Galb1-3)-(3GlcNAca1-6)-6Galb1
897	(Galb1-3)-(3GlcNAcb1-2)-2,6Mana1
898	(Galb1-3)-(3GlcNAcb1-2)-2Mana
899	(Galb1-3)-(3GlcNAcb1-2)-2Mana1
900	(Galb1-3)-(3GlcNAcb1-3)-3,6Galb1
901	(Galb1-3)-(3GlcNAcb1-3)-3GalNAca
902	(Galb1-3)-(3GlcNAcb1-3)-3Galb1
903	(Galb1-3)-(3GlcNAcb1-6)-2,6Mana1
904	(Galb1-3)-(3GlcNAcb1-6)-3,6GalNAc
905	(Galb1-3)-(3GlcNAcb1-6)-6GalNAca
906	(Galb1-3)-(3GlcNAcb1-6)-6Galb1
907	(Galb1-3)-(3Glcb1-3)-3,6Galb1
908	(Galb1-3)-(3Glcb1-3)-3Galb1
909	(Galb1-3)-3(6OSO3)GlcNAcb-Sp8
910	(Galb1-3)-3(6S)GlcNAcb-Sp8
911	(Galb1-3)-3,4GlcNAc-Sp0
912	(Galb1-3)-3,4GlcNAc-Sp8
913	(Galb1-3)-3,4GlcNAcb-Sp0
914	(Galb1-3)-3,4GlcNAcb-Sp8
915	(Galb1-3)-3,6GalNAc-Sp14
916	(Galb1-3)-3,6GalNAc-Sp21
917	(Galb1-3)-3,6GalNAc-Threonine
918	(Galb1-3)-3,6GalNAca-Sp14
919	(Galb1-3)-3,6GalNAca-Sp8
920	(Galb1-3)-3,6GlcNAca-Sp8
921	(Galb1-3)-3GalNAc-Sp14
922	(Galb1-3)-3GalNAc-Threonine
923	(Galb1-3)-3GalNAca-Sp14
924	(Galb1-3)-3GalNAca-Sp16
925	(Galb1-3)-3GalNAca-Sp8
926	(Galb1-3)-3GalNAcb-Sp8
927	(Galb1-3)-3Galb-Sp8
928	(Galb1-3)-3GlcNAcb-Sp0
929	(Galb1-3)-3GlcNAcb-Sp8
930	(Galb1-4)-(3,4GlcNAcb1-2)-2Mana
931	(Galb1-4)-(3,4GlcNAcb1-2)-2Mana1
932	(Galb1-4)-(3,4GlcNAcb1-3)-3GalNAca
933	(Galb1-4)-(3,4GlcNAcb1-3)-3Galb1
934	(Galb1-4)-(3,4GlcNAcb1-4)-4Galb1
935	(Galb1-4)-(3,4GlcNAcb1-6)-3,6GalNAc
936	(Galb1-4)-(3,4GlcNAcb1-6)-3,6Galb1
937	(Galb1-4)-(3,4GlcNAcb1-6)-6GalNAc
938	(Galb1-4)-(4GalNAca1-3)-2,3Galb1
939	(Galb1-4)-(4GalNAcb1-3)-2,3Galb1
940	(Galb1-4)-(4GlcNAca1-6)-6Galb1
941	(Galb1-4)-(4GlcNAcb1-2)-2,3,4Manb1
942	(Galb1-4)-(4GlcNAcb1-2)-2,4Mana1
943	(Galb1-4)-(4GlcNAcb1-2)-2,6Mana1
944	(Galb1-4)-(4GlcNAcb1-2)-2Mana
945	(Galb1-4)-(4GlcNAcb1-2)-2Mana1
946	(Galb1-4)-(4GlcNAcb1-3)-3,6GalNAc
947	(Galb1-4)-(4GlcNAcb1-3)-3,6GalNAca
948	(Galb1-4)-(4GlcNAcb1-3)-3,6Galb1
949	(Galb1-4)-(4GlcNAcb1-3)-3GalNAc
950	(Galb1-4)-(4GlcNAcb1-3)-3GalNAca
951	(Galb1-4)-(4GlcNAcb1-3)-3Galb1
952	(Galb1-4)-(4GlcNAcb1-4)-2,4Mana1
953	(Galb1-4)-(4GlcNAcb1-4)-3,4,6Manb1
954	(Galb1-4)-(4GlcNAcb1-6)-2,6Mana1
955	(Galb1-4)-(4GlcNAcb1-6)-3,6GalNAc
956	(Galb1-4)-(4GlcNAcb1-6)-3,6GalNAca
957	(Galb1-4)-(4GlcNAcb1-6)-3,6Galb1
958	(Galb1-4)-(4GlcNAcb1-6)-3,6GlcNAca
959	(Galb1-4)-(4GlcNAcb1-6)-6GalNAc
960	(Galb1-4)-(4GlcNAcb1-6)-6GalNAca
961	(Galb1-4)-(4GlcNAcb1-6)-6Galb1
962	(Galb1-4)-(4Glcb1-6)-3,6GalNAc
963	(Galb1-4)-3,4(6OSO3)Glc-Sp0
964	(Galb1-4)-3,4(6OSO3)GlcNAc-Sp0
965	(Galb1-4)-3,4(6S)Glc-Sp0
966	(Galb1-4)-3,4(6S)GlcNAc-Sp0
967	(Galb1-4)-3,4GlcNAcb-Sp0
968	(Galb1-4)-3,4GlcNAcb-Sp8
969	(Galb1-4)-4(6OSO3)Glcb-Sp0
970	(Galb1-4)-4(6OSO3)Glcb-Sp8
971	(Galb1-4)-4(6P)GlcNAcb-Sp0
972	(Galb1-4)-4(6PO3)GlcNAcb-Sp0
973	(Galb1-4)-4(6S)Glcb-Sp0
974	(Galb1-4)-4(6S)Glcb-Sp8
975	(Galb1-4)-4Galb-Sp10
976	(Galb1-4)-4GlcNAcb-(OCH2CH2)6NH2
977	(Galb1-4)-4GlcNAcb-Sp0
978	(Galb1-4)-4GlcNAcb-Sp23
979	(Galb1-4)-4GlcNAcb-Sp8
980	(Galb1-4)-4Glcb-Sp0
981	(Galb1-4)-4Glcb-Sp8
982	(Galb1-6)-6Galb-Sp10
983	(GlcAb1-3)-3Galb-Sp8
984	(GlcAb1-3)-3GlcNAcb-Sp8
985	(GlcAb1-6)-6Galb-Sp8
986	(GlcNAca1-3)-(3Galb1-4)-4GlcNAcb
987	(GlcNAca1-4)-(4Galb1-3)-3GalNAc
988	(GlcNAca1-4)-(4Galb1-3)-3GlcNAcb
989	(GlcNAca1-4)-(4Galb1-4)-4GlcNAcb
990	(GlcNAca1-4)-(4Galb1-4)-4GlcNAcb1
991	(GlcNAca1-6)-(6Galb1-4)-4GlcNAcb
992	(GlcNAcb1-2)(GlcNAcb1-4)-2,4Mana1
993	(GlcNAcb1-2)(GlcNAcb1-6)-2,6Mana1
994	(GlcNAcb1-2)-(2,4Mana1-3)-3,4,6Manb1
995	(GlcNAcb1-2)-(2,4Mana1-3)-3,6Manb1
996	(GlcNAcb1-2)-(2,6Mana1-6)-3,4,6Manb1
997	(GlcNAcb1-2)-(2,6Mana1-6)-3,6Manb1
998	(GlcNAcb1-2)-(2Galb1-3)-3GalNAca
999	(GlcNAcb1-2)-(2Galb1-3)-3GlcNAca
1000	(GlcNAcb1-2)-(2Mana1-3)-3,4,6Manb1
1001	(GlcNAcb1-2)-(2Mana1-3)-3,6Manb1
1002	(GlcNAcb1-2)-(2Mana1-6)-3,4,6Manb1
1003	(GlcNAcb1-2)-(2Mana1-6)-3,6Manb1
1004	(GlcNAcb1-3)(4GlcNAcb1-6)-3,6Galb1
1005	(GlcNAcb1-3)(GlcNAcb1-4)-3,4,6GlcNAc
1006	(GlcNAcb1-3)(GlcNAcb1-6)-3,4,6GlcNAc
1007	(GlcNAcb1-3)(GlcNAcb1-6)-3,6GalNAca
1008	(GlcNAcb1-3)(GlcNAcb1-6)-3,6Galb1
1009	(GlcNAcb1-3)(GlcNAcb1-6)-3,6GlcNAca
1010	(GlcNAcb1-3)(GlcNAcb1-6)-3,6GlcNAcb1
1011	(GlcNAcb1-3)-(3,6Galb1-4)-4GlcNAc
1012	(GlcNAcb1-3)-(3,6Galb1-4)-4GlcNAcb
1013	(GlcNAcb1-3)-(3,6GlcNAcb1-4)-4GlcNAc
1014	(GlcNAcb1-3)-(3Galb1-3)-3,6GalNAca
1015	(GlcNAcb1-3)-(3Galb1-3)-3GalNAca
1016	(GlcNAcb1-3)-(3Galb1-4)-4GlcNAcb
1017	(GlcNAcb1-3)-(3Galb1-4)-4GlcNAcb1
1018	(GlcNAcb1-3)-(3Galb1-4)-4Glcb
1019	(GlcNAcb1-3)-3,4,6GlcNAc-Sp8
1020	(GlcNAcb1-3)-3,6GalNAca-Sp14
1021	(GlcNAcb1-3)-3,6GalNAca-Sp8
1022	(GlcNAcb1-3)-3,6GlcNAca-Sp8
1023	(GlcNAcb1-3)-3Fuca-Sp21
1024	(GlcNAcb1-3)-3GalNAca-Sp14
1025	(GlcNAcb1-3)-3GalNAca-Sp8
1026	(GlcNAcb1-3)-3Galb-Sp8
1027	(GlcNAcb1-3)-3Man-Sp10
1028	(GlcNAcb1-4)(2,6Mana1-6)-3,4,6Manb1
1029	(GlcNAcb1-4)(2,6Mana1-6)-4,6Galb1
1030	(GlcNAcb1-4)(2Mana1-6)-3,4,6Manb1
1031	(GlcNAcb1-4)(4Mana1-6)-3,4,6Manb1
1032	(GlcNAcb1-4)(GlcNAcb1-6)-3,4,6GlcNAc
1033	(GlcNAcb1-4)(GlcNAcb1-6)-4,6GalNAca
1034	(GlcNAcb1-4)-(2,3,4Manb1-4)-4GlcNAcb1
1035	(GlcNAcb1-4)-(2,4Mana1-3)-3,4,6Manb1
1036	(GlcNAcb1-4)-(2,4Mana1-3)-3,6Manb1
1037	(GlcNAcb1-4)-(3,4,6Manb1-4)-4GlcNAcb1
1038	(GlcNAcb1-4)-(3,4,6Manb1-4)-4Glcb1
1039	(GlcNAcb1-4)-(4,6Galb1-4)-4GlcNAcb1
1040	(GlcNAcb1-4)-(4Galb1-4)-4GlcNAcb
1041	(GlcNAcb1-4)-(4GlcNAcb1-4)-4GlcNAcb
1042	(GlcNAcb1-4)-(4GlcNAcb1-4)-4GlcNAcb1
1043	(GlcNAcb1-4)-3,4,6GlcNAc-Sp8
1044	(GlcNAcb1-4)-4,6GalNAca-Sp8
1045	(GlcNAcb1-4)-4GlcNAcb-Sp10
1046	(GlcNAcb1-4)-4GlcNAcb-Sp12
1047	(GlcNAcb1-4)-4GlcNAcb1-Sp8
1048	(GlcNAcb1-6)-(2,6Mana1-6)-3,4,6Manb1
1049	(GlcNAcb1-6)-(2,6Mana1-6)-3,6Manb1
1050	(GlcNAcb1-6)-(3,6Galb1-4)-4GlcNAc
1051	(GlcNAcb1-6)-(3,6Galb1-4)-4GlcNAcb
1052	(GlcNAcb1-6)-(3,6GlcNAcb1-4)-4GlcNAc
1053	(GlcNAcb1-6)-(6Galb1-4)-4GlcNAcb
1054	(GlcNAcb1-6)-3,4,6GlcNAc-Sp8
1055	(GlcNAcb1-6)-3,6GalNAc-Sp14
1056	(GlcNAcb1-6)-3,6GalNAc-Threonine
1057	(GlcNAcb1-6)-3,6GalNAca-Sp14
1058	(GlcNAcb1-6)-3,6GalNAca-Sp8
1059	(GlcNAcb1-6)-3,6GlcNAca-Sp8
1060	(GlcNAcb1-6)-4,6GalNAca-Sp8
1061	(GlcNAcb1-6)-6GalNAca-Sp14
1062	(GlcNAcb1-6)-6GalNAca-Sp8
1063	(Glca1-4)-(4Glca1-4)-4Glca1
1064	(Glca1-4)-4Glca-Sp8
1065	(Glca1-4)-4Glcb-Sp8
1066	(Glca1-6)-(6Glca1-6)-6Glca1
1067	(Glca1-6)-(6Glca1-6)-6Glcb
1068	(Glcb1-3)-(3Galb1-3)-3GalNAc
1069	(Glcb1-4)-4Glcb-Sp8
1070	(Glcb1-6)-3,6GalNAc-Sp14
1071	(Glcb1-6)-6Glcb-Sp8
1072	(KDNa2-3)-(3Galb1-3)-3GalNAca
1073	(KDNa2-3)-(3Galb1-3)-3GlcNAcb
1074	(KDNa2-3)-(3Galb1-4)-3,4GlcNAc
1075	(KDNa2-3)-(3Galb1-4)-4Glc
1076	(KDNa2-3)-(3Galb1-4)-4GlcNAcb
1077	(KDNa2-6)-(6Galb1-4)-4GlcNAc
1078	(Mana1-2)-(2Mana1-2)-2Mana1
1079	(Mana1-2)-(2Mana1-3)-3,6Mana
1080	(Mana1-2)-(2Mana1-3)-3,6Mana1
1081	(Mana1-2)-(2Mana1-3)-3,6Manb1
1082	(Mana1-2)-(2Mana1-3)-3Mana
1083	(Mana1-2)-(2Mana1-6)-3,6Mana
1084	(Mana1-2)-(2Mana1-6)-3,6Mana1
1085	(Mana1-3)(2Mana1-6)-3,6Mana
1086	(Mana1-3)(2Mana1-6)-3,6Mana1
1087	(Mana1-3)(2Mana1-6)-3,6Manb1
1088	(Mana1-3)(3,6Mana1-6)-3,6Manb
1089	(Mana1-3)(3,6Mana1-6)-3,6Manb1
1090	(Mana1-3)(Mana1-6)-3,6Mana
1091	(Mana1-3)(Mana1-6)-3,6Mana1
1092	(Mana1-3)(Mana1-6)-3,6Manb1
1093	(Mana1-3)-(3,6Mana1-6)-3,6Mana
1094	(Mana1-3)-(3,6Mana1-6)-3,6Manb
1095	(Mana1-3)-(3,6Mana1-6)-3,6Manb1
1096	(Mana1-3)-(3,6Manb1-4)-4GlcNAcb1
1097	(Mana1-3)-3,6Mana-Sp3
1098	(Mana1-3)-3,6Mana-Sp9
1099	(Mana1-3)-3,6Manb-Sp10
1100	(Mana1-6)-(3,6Mana1-6)-3,6Manb
1101	(Mana1-6)-(3,6Mana1-6)-3,6Manb1
1102	(Mana1-6)-(3,6Manb1-4)-4GlcNAcb1
1103	(Mana1-6)-3,6Mana-Sp3
1104	(Mana1-6)-3,6Mana-Sp9
1105	(Mana1-6)-6Manb-Sp10
1106	(Manb1-4)-4GlcNAcb-Sp0
1107	(Neu5Aca2-3)(3GalNAcb1-4)-3,4Galb1
1108	(Neu5Aca2-3)(GalNAcb1-4)-3,4Galb1
1109	(Neu5Aca2-3)(Neu5Aca2-6)-3,6GalNAca
1110	(Neu5Aca2-3)-(3(6-O-Su)Galb1-4)-3,4GlcNAcb
1111	(Neu5Aca2-3)-(3(6OSO3)Galb1-4)-4GlcNAcb
1112	(Neu5Aca2-3)-(3(6S)Galb1-4)-3,4GlcNAcb
1113	(Neu5Aca2-3)-(3(6S)Galb1-4)-4GlcNAcb
1114	(Neu5Aca2-3)-(3,4Galb1-4)-4Glc
1115	(Neu5Aca2-3)-(3,4Galb1-4)-4GlcNAcb
1116	(Neu5Aca2-3)-(3,4Galb1-4)-4GlcNAcb1
1117	(Neu5Aca2-3)-(3,4Galb1-4)-4Glcb
1118	(Neu5Aca2-3)-(3GalNAcb1-4)-4GlcNAcb
1119	(Neu5Aca2-3)-(3Galb1-3)-3(6OSO3)GalNAca
1120	(Neu5Aca2-3)-(3Galb1-3)-3(6OSO3)GlcNAc
1121	(Neu5Aca2-3)-(3Galb1-3)-3(6OSO3)GlcNAcb
1122	(Neu5Aca2-3)-(3Galb1-3)-3(6S)GalNAca
1123	(Neu5Aca2-3)-(3Galb1-3)-3(6S)GlcNAc
1124	(Neu5Aca2-3)-(3Galb1-3)-3,4GlcNAcb
1125	(Neu5Aca2-3)-(3Galb1-3)-3,4GlcNAcb1
1126	(Neu5Aca2-3)-(3Galb1-3)-3,6GalNAc
1127	(Neu5Aca2-3)-(3Galb1-3)-3,6GalNAca
1128	(Neu5Aca2-3)-(3Galb1-3)-3,6GalNAcb
1129	(Neu5Aca2-3)-(3Galb1-3)-3,6GlcNAcb1
1130	(Neu5Aca2-3)-(3Galb1-3)-3GalNAc
1131	(Neu5Aca2-3)-(3Galb1-3)-3GalNAca
1132	(Neu5Aca2-3)-(3Galb1-3)-3GalNAcb1
1133	(Neu5Aca2-3)-(3Galb1-3)-3GlcNAcb
1134	(Neu5Aca2-3)-(3Galb1-3)-3GlcNAcb1
1135	(Neu5Aca2-3)-(3Galb1-4)-3,4(6OSO3)GlcNAcb
1136	(Neu5Aca2-3)-(3Galb1-4)-3,4(6S)GlcNAcb
1137	(Neu5Aca2-3)-(3Galb1-4)-3,4GlcNAcb
1138	(Neu5Aca2-3)-(3Galb1-4)-3,4GlcNAcb1
1139	(Neu5Aca2-3)-(3Galb1-4)-4(6OSO3)GlcNAcb
1140	(Neu5Aca2-3)-(3Galb1-4)-4(6S)GlcNAcb
1141	(Neu5Aca2-3)-(3Galb1-4)-4GlcNAcb
1142	(Neu5Aca2-3)-(3Galb1-4)-4GlcNAcb1
1143	(Neu5Aca2-3)-(3Galb1-4)-4Glcb
1144	(Neu5Aca2-3)-(3Galb1-4)-4Glcb1
1145	(Neu5Aca2-3)-3,6GalNAca-Sp8
1146	(Neu5Aca2-3)-3GalNAca-Sp8
1147	(Neu5Aca2-3)-3Galb-Sp8
1148	(Neu5Aca2-6)-(3,6GlcNAcb1-3)-3,6Galb1
1149	(Neu5Aca2-6)-(3,6GlcNAcb1-4)-4Galb1
1150	(Neu5Aca2-6)-(6GalNAcb1-4)-4(6OSO3)GlcNAcb
1151	(Neu5Aca2-6)-(6GalNAcb1-4)-4(6S)GlcNAcb
1152	(Neu5Aca2-6)-(6GalNAcb1-4)-4GlcNAcb
1153	(Neu5Aca2-6)-(6Galb1-3)-3GlcNAcb1
1154	(Neu5Aca2-6)-(6Galb1-4)-4(6OSO3)GlcNAcb
1155	(Neu5Aca2-6)-(6Galb1-4)-4(6S)GlcNAcb
1156	(Neu5Aca2-6)-(6Galb1-4)-4GlcNAcb
1157	(Neu5Aca2-6)-(6Galb1-4)-4GlcNAcb1
1158	(Neu5Aca2-6)-(6Galb1-4)-4Glcb
1159	(Neu5Aca2-6)-(6GlcNAcb1-4)-4GlcNAc
1160	(Neu5Aca2-6)-(6GlcNAcb1-4)-4GlcNAcb1
1161	(Neu5Aca2-6)-3,6GalNAc-Sp14
1162	(Neu5Aca2-6)-3,6GalNAca-Sp14
1163	(Neu5Aca2-6)-3,6GalNAca-Sp8
1164	(Neu5Aca2-6)-3,6GalNAcb-Sp8
1165	(Neu5Aca2-6)-3,6GlcNAca-Sp8
1166	(Neu5Aca2-6)-6GalNAca-Sp8
1167	(Neu5Aca2-6)-6Galb-Sp8
1168	(Neu5Aca2-8)-(8Neu5Aca2-3)-3,4Galb1
1169	(Neu5Aca2-8)-(8Neu5Aca2-3)-3Galb1
1170	(Neu5Aca2-8)-(8Neu5Gca2-3)-3Galb1
1171	(Neu5Aca2-8)-8Neu5Aca-Sp8
1172	(Neu5Aca2-8)-8Neu5Acb-Sp17
1173	(Neu5Acb1-6)-6GalNAca-Sp8
1174	(Neu5Acb2-6)-(6Galb1-4)-4GlcNAcb
1175	(Neu5Acb2-6)-3,6GalNAca-Sp8
1176	(Neu5Acb2-6)-3,6GlcNAca-Sp8
1177	(Neu5Acb2-6)-6GalNAca-Sp8
1178	(Neu5Gca2-3)-(3Galb1-3)-3,4GlcNAcb
1179	(Neu5Gca2-3)-(3Galb1-3)-3GlcNAcb
1180	(Neu5Gca2-3)-(3Galb1-4)-3,4GlcNAcb
1181	(Neu5Gca2-3)-(3Galb1-4)-4GlcNAcb
1182	(Neu5Gca2-3)-(3Galb1-4)-4GlcNAcb1
1183	(Neu5Gca2-3)-(3Galb1-4)-4Glcb
1184	(Neu5Gca2-6)-(6Galb1-4)-4GlcNAcb
1185	(Neu5Gca2-6)-6GalNAca-Sp0
1186	(Neu5Gca2-8)-(8Neu5Aca2-3)-3Galb1
1187	(Neu5Gca2-8)-(8Neu5Gca2-3)-3Galb1
1188	(Neu5Gca2-8)-(8Neu5Gca2-6)-6Galb1
1189	(Neu5Gcb2-6)-(6Galb1-4)-4GlcNAc
1190	(NeuAca2-3)(3GalNAcb1-4)-3,4Galb1
1191	(NeuAca2-3)-(3(6OSO3)Galb1-4)-4GlcNAcb
1192	(NeuAca2-3)-(3,4Galb1-4)-4Glcb
1193	(NeuAca2-3)-(3Galb1-3)-3,4GlcNAcb1
1194	(NeuAca2-3)-(3Galb1-3)-3GalNAcb1
1195	(NeuAca2-3)-(3Galb1-3)-3GlcNAcb1
1196	(NeuAca2-3)-(3Galb1-4)-4GlcNAcb1
1197	(NeuAca2-6)-(6Galb1-4)-4GlcNAcb1
