# Supplementary material for: Association analyses of large-scale glycan microarray data reveal novel host-specific substructures in influenza A virus binding glycans
Source: Sci Rep. 2015 Oct 28;5:15778. doi: 10.1038/srep15778 (PMC4623813; doi:10.1038/srep15778)
Supplement: Supplementary Table S7 [file srep15778-s8.xls]

## Sheet: Table_S7.tds
0	((2,3Galb1-3)-3GalNAca1-3)(Fuca1-2)-2,3Galb1
1	((2,3Galb1-4)-4GlcNAcb1-3)(4GlcNAcb1-6)-3,6GalNAc
2	((2,3Galb1-4)-4GlcNAcb1-6)(4GlcNAcb1-3)-3,6GalNAc
3	((2Galb1-3)-3,4GlcNAcb1-3)(3,4GlcNAcb1-6)-3,6Galb1
4	((2Galb1-3)-3,4GlcNAcb1-3)(4GlcNAcb1-6)-3,6Galb1
5	((2Galb1-3)-3GalNAca1-3)(Fuca1-2)-2,3Galb1
6	((2Galb1-3)-3GalNAcb1-4)(Neu5Aca2-3)-3,4Galb1
7	((2Galb1-3)-3GlcNAcb1-3)(3,4GlcNAcb1-6)-3,6Galb1
8	((2Galb1-3)-3GlcNAcb1-3)(3GlcNAcb1-6)-3,6GalNAca
9	((2Galb1-3)-3GlcNAcb1-3)(4GlcNAcb1-6)-3,6Galb
10	((2Galb1-3)-3GlcNAcb1-3)(4GlcNAcb1-6)-3,6Galb1
11	((2Galb1-3)-3GlcNAcb1-6)(3GlcNAcb1-3)-3,6GalNAca
12	((2Galb1-4)-3,4GlcNAcb1-2)(3,4GlcNAcb1-4)-2,4Mana1
13	((2Galb1-4)-3,4GlcNAcb1-3)(4GlcNAcb1-6)-3,6Galb1
14	((2Galb1-4)-3,4GlcNAcb1-4)(3,4GlcNAcb1-2)-2,4Mana1
15	((2Galb1-4)-4GlcNAcb1-2)(4GlcNAcb1-4)-2,4Mana1
16	((2Galb1-4)-4GlcNAcb1-3)(3,4GlcNAcb1-6)-3,6Galb1
17	((2Galb1-4)-4GlcNAcb1-3)(4GlcNAcb1-6)-3,6GalNAc
18	((2Galb1-4)-4GlcNAcb1-4)(4GlcNAcb1-2)-2,4Mana1
19	((2Galb1-4)-4GlcNAcb1-6)(4GlcNAcb1-3)-3,6GalNAc
20	((2Mana1-2)-2Mana1-3)(3,6Mana1-6)-3,6Mana
21	((2Mana1-2)-2Mana1-3)(3,6Mana1-6)-3,6Manb1
22	((2Mana1-2)-2Mana1-6)(Mana1-3)-3,6Mana
23	((2Mana1-3)-3,6Mana1-6)(2Mana1-3)-3,6Mana
24	((2Mana1-3)-3,6Mana1-6)(2Mana1-3)-3,6Manb1
25	((2Mana1-3)-3,6Mana1-6)(Mana1-3)-3,6Manb1
26	((2Mana1-6)-3,6Mana1-6)(2Mana1-3)-3,6Mana
27	((2Mana1-6)-3,6Mana1-6)(2Mana1-3)-3,6Manb1
28	((2Mana1-6)-3,6Mana1-6)(Mana1-3)-3,6Manb1
29	((3,4,6Manb1-4)-4GlcNAcb1-4)(Fuca1-6)-4,6GlcNAc
30	((3,4GalNAcb1-3)-3Galb1-4)(Fuca1-3)-3,4GlcNAcb
31	((3,4GalNAcb1-3)-3Galb1-4)(Fuca1-3)-3,4GlcNAcb1
32	((3,4GlcNAcb1-2)-2,4Mana1-3)(2Mana1-6)-3,6Manb1
33	((3,4GlcNAcb1-2)-2Mana1-3)(2Mana1-6)-3,6Manb1
34	((3,4GlcNAcb1-2)-2Mana1-6)(2,4Mana1-3)-3,6Manb1
35	((3,4GlcNAcb1-2)-2Mana1-6)(2Mana1-3)-3,6Manb1
36	((3,4GlcNAcb1-3)-3Galb1-3)(Fuca1-4)-3,4GlcNAcb
37	((3,4GlcNAcb1-3)-3Galb1-4)(Fuca1-3)-3,4GalNAcb
38	((3,4GlcNAcb1-3)-3Galb1-4)(Fuca1-3)-3,4GlcNAcb
39	((3,4GlcNAcb1-3)-3Galb1-4)(Fuca1-3)-3,4GlcNAcb1
40	((3,4GlcNAcb1-4)-2,4Mana1-3)(2Mana1-6)-3,6Manb1
41	((3,4GlcNAcb1-4)-4Galb1-4)(Fuca1-3)-3,4GlcNAcb
42	((3,4GlcNAcb1-4)-4Galb1-4)(Fuca1-3)-3,4GlcNAcb1
43	((3,4Manb1-4)-4GlcNAcb1-4)(Fuca1-6)-4,6GlcNAc
44	((3,6Manb1-4)-4GlcNAcb1-4)(Fuca1-6)-4,6GlcNAcb
45	((3Galb1-3)-3,6GlcNAcb1-3)(3,4GlcNAcb1-6)-3,6Galb1
46	((3Galb1-3)-3GalNAcb1-4)(8Neu5Aca2-3)-3,4Galb1
47	((3Galb1-3)-3GalNAcb1-4)(Neu5Aca2-3)-3,4Galb1
48	((3Galb1-3)-3GalNAcb1-4)(NeuAca2-3)-3,4Galb1
49	((3Galb1-3)-3GlcNAcb1-6)(4GlcNAcb1-2)-2,6Mana1
50	((3Galb1-4)-3,4GlcNAcb1-6)(3Galb1-3)-3,6GalNAc
51	((3Galb1-4)-3,4GlcNAcb1-6)(3GlcNAcb1-3)-3,6Galb1
52	((3Galb1-4)-3,4GlcNAcb1-6)(Galb1-3)-3,6GalNAc
53	((3Galb1-4)-3,4GlcNAcb1-6)(Galb1-3)-3,6GalNAca
54	((3Galb1-4)-4GlcNAcb1-2)(3GlcNAcb1-6)-2,6Mana1
55	((3Galb1-4)-4GlcNAcb1-2)(4GlcNAcb1-4)-2,4Mana1
56	((3Galb1-4)-4GlcNAcb1-2)(4GlcNAcb1-6)-2,6Mana1
57	((3Galb1-4)-4GlcNAcb1-3)(4GlcNAcb1-6)-3,6GalNAca
58	((3Galb1-4)-4GlcNAcb1-4)(4GlcNAcb1-2)-2,4Mana1
59	((3Galb1-4)-4GlcNAcb1-6)(3Galb1-3)-3,6GalNAc
60	((3Galb1-4)-4GlcNAcb1-6)(3Galb1-3)-3,6GalNAca
61	((3Galb1-4)-4GlcNAcb1-6)(3GlcNAcb1-3)-3,6Galb1
62	((3Galb1-4)-4GlcNAcb1-6)(4GlcNAcb1-2)-2,6Mana1
63	((3Galb1-4)-4GlcNAcb1-6)(4GlcNAcb1-3)-3,6GalNAca
64	((3Galb1-4)-4GlcNAcb1-6)(4Glcb1-2)-2,6Mana1
65	((3Galb1-4)-4GlcNAcb1-6)(Galb1-3)-3,6GalNAc
66	((3Galb1-4)-4GlcNAcb1-6)(Galb1-3)-3,6GalNAca
67	((3Galb1-4)-4GlcNAcb1-6)(GlcNAcb1-3)-3,6Galb1
68	((3Galb1-4)-4Glcb1-2)(4GlcNAcb1-6)-2,6Mana1
69	((3Galb1-4)-4Glcb1-6)(3Glcb1-3)-3,6Galb1
70	((3Galb1-4)-4Glcb1-6)(Galb1-3)-3,6GalNAca
71	((3GlcNAcb1-2)-2,6Mana1-6)(2Mana1-3)-3,6Manb1
72	((3GlcNAcb1-2)-2Mana1-3)(2,6Mana1-6)-3,6Manb1
73	((3GlcNAcb1-2)-2Mana1-3)(2Mana1-6)-3,4,6Manb1
74	((3GlcNAcb1-2)-2Mana1-3)(2Mana1-6)-3,6Manb1
75	((3GlcNAcb1-2)-2Mana1-3)(GlcNAcb1-4)-3,4,6Manb1
76	((3GlcNAcb1-2)-2Mana1-6)(2Mana1-3)-3,4,6Manb1
77	((3GlcNAcb1-2)-2Mana1-6)(2Mana1-3)-3,6Manb1
78	((3GlcNAcb1-2)-2Mana1-6)(GlcNAcb1-4)-3,4,6Manb1
79	((3GlcNAcb1-3)-3Galb1-4)(Fuca1-3)-3,4GlcNAcb1
80	((3GlcNAcb1-6)-2,6Mana1-6)(2Mana1-3)-3,6Manb1
81	((3OSO3)Galb1-3)(Fuca1-4)-3,4GlcNAca-Sp0
82	((3OSO3)Galb1-3)(Fuca1-4)-3,4GlcNAcb-Sp8
83	((3S)Galb1-3)(Fuca1-4)-3,4GalNAca-Sp0
84	((3S)Galb1-3)(Fuca1-4)-3,4GlcNAcb-Sp8
85	((3S)GlcAb1-3)-(3Galb1-4)-(4GlcNAcb1-2)-2Mana
86	((3S)GlcAb1-3)-(3Galb1-4)-(4GlcNAcb1-3)-3Galb1
87	((4,6Galb1-4)-4GlcNAcb1-4)(2Mana1-3)-3,4Manb1
88	((4GlcNAcb1-2)-2,4Mana1-3)(2,6Mana1-6)-3,4,6Manb1
89	((4GlcNAcb1-2)-2,4Mana1-3)(2,6Mana1-6)-3,6Manb1
90	((4GlcNAcb1-2)-2,4Mana1-3)(2Mana1-6)-3,4,6Manb1
91	((4GlcNAcb1-2)-2,4Mana1-3)(2Mana1-6)-3,6Manb1
92	((4GlcNAcb1-2)-2,4Mana1-3)(4Mana1-6)-3,4,6Manb1
93	((4GlcNAcb1-2)-2,4Mana1-3)(GlcNAcb1-4)-3,4,6Manb1
94	((4GlcNAcb1-2)-2,6Mana1-3)(2,6Mana1-6)-3,4,6Manb1
95	((4GlcNAcb1-2)-2,6Mana1-3)(GlcNAcb1-4)-3,4,6Manb1
96	((4GlcNAcb1-2)-2,6Mana1-6)(2,4Mana1-3)-3,4,6Manb1
97	((4GlcNAcb1-2)-2,6Mana1-6)(2,4Mana1-3)-3,6Manb1
98	((4GlcNAcb1-2)-2,6Mana1-6)(2,6Mana1-3)-3,4,6Manb1
99	((4GlcNAcb1-2)-2,6Mana1-6)(2Mana1-3)-3,4,6Manb1
100	((4GlcNAcb1-2)-2,6Mana1-6)(2Mana1-3)-3,6Mana1
101	((4GlcNAcb1-2)-2,6Mana1-6)(2Mana1-3)-3,6Manb1
102	((4GlcNAcb1-2)-2,6Mana1-6)(GlcNAcb1-4)-3,4,6Manb1
103	((4GlcNAcb1-2)-2,6Mana1-6)(GlcNAcb1-4)-4,6Galb1
104	((4GlcNAcb1-2)-2Mana1-3)(2,6Mana1-6)-3,4,6Manb1
105	((4GlcNAcb1-2)-2Mana1-3)(2,6Mana1-6)-3,6Mana1
106	((4GlcNAcb1-2)-2Mana1-3)(2,6Mana1-6)-3,6Manb1
107	((4GlcNAcb1-2)-2Mana1-3)(2Mana1-6)-3,4,6Manb1
108	((4GlcNAcb1-2)-2Mana1-3)(2Mana1-6)-3,6Manb1
109	((4GlcNAcb1-2)-2Mana1-3)(4GlcNAcb1-2)-2,3,4Manb1
110	((4GlcNAcb1-2)-2Mana1-3)(4GlcNAcb1-4)-3,4,6Manb1
111	((4GlcNAcb1-2)-2Mana1-3)(4GlcNAcb1-4)-3,4Manb1
112	((4GlcNAcb1-2)-2Mana1-3)(GlcNAcb1-4)-2,3,4Manb1
113	((4GlcNAcb1-2)-2Mana1-3)(GlcNAcb1-4)-3,4,6Manb1
114	((4GlcNAcb1-2)-2Mana1-3)(Mana1-6)-3,6Manb1
115	((4GlcNAcb1-2)-2Mana1-6)(2,4Mana1-3)-3,4,6Manb1
116	((4GlcNAcb1-2)-2Mana1-6)(2,4Mana1-3)-3,6Manb1
117	((4GlcNAcb1-2)-2Mana1-6)(2Mana1-3)-3,4,6Manb1
118	((4GlcNAcb1-2)-2Mana1-6)(2Mana1-3)-3,6Manb1
119	((4GlcNAcb1-2)-2Mana1-6)(4GlcNAcb1-4)-3,4,6Manb1
120	((4GlcNAcb1-2)-2Mana1-6)(GlcNAcb1-4)-3,4,6Manb1
121	((4GlcNAcb1-2)-2Mana1-6)(Mana1-3)-3,6Manb1
122	((4GlcNAcb1-3)-3Galb1-4)(3GlcNAcb1-6)-4,6Galb1
123	((4GlcNAcb1-3)-3Galb1-4)(Fuca1-3)-3,4GlcNAc
124	((4GlcNAcb1-3)-3Galb1-4)(Fuca1-3)-3,4GlcNAcb
125	((4GlcNAcb1-3)-3Galb1-4)(Fuca1-3)-3,4GlcNAcb1
126	((4GlcNAcb1-4)-2,4Mana1-3)(2,6Mana1-6)-3,4,6Manb1
127	((4GlcNAcb1-4)-2,4Mana1-3)(2,6Mana1-6)-3,6Manb1
128	((4GlcNAcb1-4)-2,4Mana1-3)(2Mana1-6)-3,4,6Manb1
129	((4GlcNAcb1-4)-2,4Mana1-3)(2Mana1-6)-3,6Manb1
130	((4GlcNAcb1-4)-2,4Mana1-3)(4Mana1-6)-3,4,6Manb1
131	((4GlcNAcb1-4)-2,4Mana1-3)(GlcNAcb1-4)-3,4,6Manb1
132	((4GlcNAcb1-4)-4Mana1-6)(2,4Mana1-3)-3,4,6Manb1
133	((4GlcNAcb1-4)-4Mana1-6)(GlcNAcb1-4)-3,4,6Manb1
134	((4GlcNAcb1-6)-2,6Mana1-3)(2,6Mana1-6)-3,4,6Manb1
135	((4GlcNAcb1-6)-2,6Mana1-3)(GlcNAcb1-4)-3,4,6Manb1
136	((4GlcNAcb1-6)-2,6Mana1-6)(2,4Mana1-3)-3,4,6Manb1
137	((4GlcNAcb1-6)-2,6Mana1-6)(2,4Mana1-3)-3,6Manb1
138	((4GlcNAcb1-6)-2,6Mana1-6)(2,6Mana1-3)-3,4,6Manb1
139	((4GlcNAcb1-6)-2,6Mana1-6)(2Mana1-3)-3,4,6Manb1
140	((4GlcNAcb1-6)-2,6Mana1-6)(2Mana1-3)-3,6Mana1
141	((4GlcNAcb1-6)-2,6Mana1-6)(2Mana1-3)-3,6Manb1
142	((4GlcNAcb1-6)-2,6Mana1-6)(GlcNAcb1-4)-3,4,6Manb1
143	((4GlcNAcb1-6)-2,6Mana1-6)(GlcNAcb1-4)-4,6Galb1
144	((4Glcb1-2)-2,6Mana1-6)(2Mana1-3)-3,6Manb1
145	((6Galb1-3)-3GlcNAcb1-3)(4GlcNAcb1-6)-3,6Galb1
146	((6Galb1-4)-4GlcNAcb1-2)(4GlcNAcb1-4)-2,4Mana1
147	((6Galb1-4)-4GlcNAcb1-2)(4GlcNAcb1-6)-2,6Mana1
148	((6Galb1-4)-4GlcNAcb1-3)(4GlcNAcb1-6)-3,6GalNAca
149	((6Galb1-4)-4GlcNAcb1-4)(4GlcNAcb1-2)-2,4Mana1
150	((6Galb1-4)-4GlcNAcb1-6)(3,4GlcNAcb1-3)-3,6Galb1
151	((6Galb1-4)-4GlcNAcb1-6)(3GlcNAcb1-3)-3,6Galb
152	((6Galb1-4)-4GlcNAcb1-6)(3GlcNAcb1-3)-3,6Galb1
153	((6Galb1-4)-4GlcNAcb1-6)(4GlcNAcb1-2)-2,6Mana1
154	((6Galb1-4)-4GlcNAcb1-6)(4GlcNAcb1-3)-3,6GalNAca
155	((6Galb1-4)-4GlcNAcb1-6)(Galb1-3)-3,6GalNAca
156	((6OSO3)GlcNAcb1-3)-(3Galb1-4)-4GlcNAcb-Sp0
157	((6S)GlcNAcb1-3)-(3Galb1-4)-4GlcNAcb-Sp0
158	((6SO3)GlcNAcb1-3)-(3Galb1-4)-4GlcNAcb-Sp0
159	((8Neu5Aca2-8)-8Neu5Aca2-3)(3GalNAcb1-4)-3,4Galb1
160	((8Neu5Aca2-8)-8Neu5Aca2-3)(GalNAcb1-4)-3,4Galb1
161	((8NeuAca2-8)-8NeuAca2-3)(GalNAcb1-4)-3,4Galb1
162	((Fuca1-2)-2,3Galb1-4)(Fuca1-3)-3,4GlcNAcb
163	((Fuca1-2)-2,3Galb1-4)(Fuca1-3)-3,4GlcNAcb1
164	((Fuca1-2)-2,3Galb1-4)(Fuca1-3)-3,4Glcb
165	((Fuca1-2)-2Galb1-3)(Fuca1-4)-3,4GlcNAcb
166	((Fuca1-2)-2Galb1-3)(Fuca1-4)-3,4GlcNAcb1
167	((Fuca1-2)-2Galb1-4)(Fuca1-3)-3,4GalNAcb1
168	((Fuca1-2)-2Galb1-4)(Fuca1-3)-3,4GlcNAcb
169	((Fuca1-2)-2Galb1-4)(Fuca1-3)-3,4GlcNAcb1
170	((Fuca1-3)-3,4GlcNAcb1-2)(3,4GlcNAcb1-4)-2,4Mana1
171	((Fuca1-3)-3,4GlcNAcb1-3)(4GlcNAcb1-6)-3,6Galb1
172	((Fuca1-3)-3,4GlcNAcb1-4)(3,4GlcNAcb1-2)-2,4Mana1
173	((Fuca1-3)-3,4GlcNAcb1-6)(3,4GlcNAcb1-3)-3,6Galb1
174	((Fuca1-3)-3,4GlcNAcb1-6)(3,6GlcNAcb1-3)-3,6Galb1
175	((Fuca1-3)-3,4GlcNAcb1-6)(3Galb1-3)-3,6GalNAc
176	((Fuca1-3)-3,4GlcNAcb1-6)(3GlcNAcb1-3)-3,6Galb1
177	((Fuca1-3)-3,4GlcNAcb1-6)(4GlcNAcb1-3)-3,6Galb1
178	((Fuca1-3)-3,4GlcNAcb1-6)(Galb1-3)-3,6GalNAc
179	((Fuca1-3)-3,4GlcNAcb1-6)(Galb1-3)-3,6GalNAca
180	((Fuca1-3)-3GlcNAcb1-6)(3Galb1-4)-4,6Galb1
181	((Fuca1-4)-3,4GlcNAcb1-3)(3,4GlcNAcb1-6)-3,6Galb1
182	((Fuca1-4)-3,4GlcNAcb1-3)(4GlcNAcb1-6)-3,6Galb1
183	((GalNAca1-3)-2,3Galb1-4)(Fuca1-3)-3,4GlcNAcb
184	((GalNAca1-3)-2,3Galb1-4)(Fuca1-3)-3,4GlcNAcb1
185	((Gala1-3)-2,3Galb1-4)(Fuca1-3)-3,4GlcNAcb
186	((Gala1-3)-2,3Galb1-4)(Fuca1-3)-3,4GlcNAcb1
187	((Gala1-3)-2,3Galb1-4)(Fuca1-3)-3,4Glcb
188	((Gala1-3)-3Galb1-3)(Fuca1-4)-3,4GlcNAcb1
189	((Gala1-3)-3Galb1-4)(Fuca1-3)-3,4GalNAcb
190	((Gala1-3)-3Galb1-4)(Fuca1-3)-3,4GlcNAcb
191	((Gala1-3)-3Galb1-4)(Fuca1-3)-3,4GlcNAcb1
192	((Galb1-3)-3GalNAca1-3)(Fuca1-2)-2,3Galb1
193	((Galb1-3)-3GalNAcb1-4)(8Neu5Aca2-3)-3,4Galb1
194	((Galb1-3)-3GalNAcb1-4)(Neu5Aca2-3)-3,4Galb1
195	((Galb1-3)-3GlcNAcb1-2)(3GlcNAcb1-6)-2,6Mana1
196	((Galb1-3)-3GlcNAcb1-3)(3,4GlcNAcb1-6)-3,6Galb1
197	((Galb1-3)-3GlcNAcb1-3)(4GlcNAcb1-6)-3,6Galb1
198	((Galb1-3)-3GlcNAcb1-6)(3GlcNAcb1-2)-2,6Mana1
199	((Galb1-3)-3GlcNAcb1-6)(Galb1-3)-3,6GalNAc
200	((Galb1-3)-3Glcb1-3)(4Glcb1-6)-3,6Galb1
201	((Galb1-4)-3,4GlcNAcb1-6)(3,4GlcNAcb1-3)-3,6Galb1
202	((Galb1-4)-3,4GlcNAcb1-6)(3,6GlcNAcb1-3)-3,6Galb1
203	((Galb1-4)-3,4GlcNAcb1-6)(3Galb1-3)-3,6GalNAc
204	((Galb1-4)-3,4GlcNAcb1-6)(3GlcNAcb1-3)-3,6Galb1
205	((Galb1-4)-3,4GlcNAcb1-6)(4GlcNAcb1-3)-3,6Galb1
206	((Galb1-4)-4GalNAca1-3)(Fuca1-2)-2,3Galb1
207	((Galb1-4)-4GalNAcb1-3)(Fuca1-2)-2,3Galb1
208	((Galb1-4)-4GlcNAcb1-2)(2Mana1-3)-2,3,4Manb1
209	((Galb1-4)-4GlcNAcb1-2)(4GlcNAcb1-4)-2,4Mana1
210	((Galb1-4)-4GlcNAcb1-2)(4GlcNAcb1-6)-2,6Mana1
211	((Galb1-4)-4GlcNAcb1-2)(GlcNAcb1-4)-2,3,4Manb1
212	((Galb1-4)-4GlcNAcb1-3)(4GlcNAcb1-6)-3,6GalNAc
213	((Galb1-4)-4GlcNAcb1-3)(4GlcNAcb1-6)-3,6GalNAca
214	((Galb1-4)-4GlcNAcb1-3)(4GlcNAcb1-6)-3,6Galb1
215	((Galb1-4)-4GlcNAcb1-3)(GlcNAcb1-6)-3,6Galb1
216	((Galb1-4)-4GlcNAcb1-4)(2Mana1-3)-3,4,6Manb1
217	((Galb1-4)-4GlcNAcb1-4)(2Mana1-6)-3,4,6Manb1
218	((Galb1-4)-4GlcNAcb1-4)(4GlcNAcb1-2)-2,4Mana1
219	((Galb1-4)-4GlcNAcb1-6)(3,4GlcNAcb1-3)-3,6Galb1
220	((Galb1-4)-4GlcNAcb1-6)(3GlcNAcb1-3)-3,6Galb1
221	((Galb1-4)-4GlcNAcb1-6)(4GlcNAcb1-2)-2,6Mana1
222	((Galb1-4)-4GlcNAcb1-6)(4GlcNAcb1-3)-3,6GalNAc
223	((Galb1-4)-4GlcNAcb1-6)(4GlcNAcb1-3)-3,6GalNAca
224	((Galb1-4)-4GlcNAcb1-6)(4GlcNAcb1-3)-3,6Galb1
225	((Galb1-4)-4GlcNAcb1-6)(Galb1-3)-3,6GalNAc
226	((Galb1-4)-4GlcNAcb1-6)(Galb1-3)-3,6GalNAca
227	((Galb1-4)-4GlcNAcb1-6)(Galb1-3)-3,6GlcNAca
228	((Galb1-4)-4Glcb1-6)(Galb1-3)-3,6GalNAc
229	((GlcNAcb1-2)-2,4Mana1-3)(2,6Mana1-6)-3,4,6Manb1
230	((GlcNAcb1-2)-2,4Mana1-3)(2Mana1-6)-3,4,6Manb1
231	((GlcNAcb1-2)-2,4Mana1-3)(2Mana1-6)-3,6Manb1
232	((GlcNAcb1-2)-2,4Mana1-3)(GlcNAcb1-4)-3,4,6Manb1
233	((GlcNAcb1-2)-2,6Mana1-6)(2,4Mana1-3)-3,4,6Manb1
234	((GlcNAcb1-2)-2,6Mana1-6)(2Mana1-3)-3,4,6Manb1
235	((GlcNAcb1-2)-2,6Mana1-6)(2Mana1-3)-3,6Manb1
236	((GlcNAcb1-2)-2,6Mana1-6)(GlcNAcb1-4)-3,4,6Manb1
237	((GlcNAcb1-2)-2Mana1-3)(2,6Mana1-6)-3,4,6Manb1
238	((GlcNAcb1-2)-2Mana1-3)(2,6Mana1-6)-3,6Manb1
239	((GlcNAcb1-2)-2Mana1-3)(2Mana1-6)-3,4,6Manb1
240	((GlcNAcb1-2)-2Mana1-3)(2Mana1-6)-3,6Manb1
241	((GlcNAcb1-2)-2Mana1-3)(GlcNAcb1-4)-3,4,6Manb1
242	((GlcNAcb1-2)-2Mana1-6)(2,4Mana1-3)-3,4,6Manb1
243	((GlcNAcb1-2)-2Mana1-6)(2,4Mana1-3)-3,6Manb1
244	((GlcNAcb1-2)-2Mana1-6)(2Mana1-3)-3,4,6Manb1
245	((GlcNAcb1-2)-2Mana1-6)(2Mana1-3)-3,6Manb1
246	((GlcNAcb1-2)-2Mana1-6)(GlcNAcb1-4)-3,4,6Manb1
247	((GlcNAcb1-3)-3Galb1-3)(4GlcNAcb1-6)-3,6GalNAca
248	((GlcNAcb1-4)-2,4Mana1-3)(2,6Mana1-6)-3,4,6Manb1
249	((GlcNAcb1-4)-2,4Mana1-3)(2Mana1-6)-3,4,6Manb1
250	((GlcNAcb1-4)-2,4Mana1-3)(2Mana1-6)-3,6Manb1
251	((GlcNAcb1-4)-2,4Mana1-3)(GlcNAcb1-4)-3,4,6Manb1
252	((GlcNAcb1-6)-2,6Mana1-6)(2,4Mana1-3)-3,4,6Manb1
253	((GlcNAcb1-6)-2,6Mana1-6)(2Mana1-3)-3,4,6Manb1
254	((GlcNAcb1-6)-2,6Mana1-6)(2Mana1-3)-3,6Manb1
255	((GlcNAcb1-6)-2,6Mana1-6)(GlcNAcb1-4)-3,4,6Manb1
256	((KDNa2-3)-3Galb1-4)(Fuca1-3)-3,4GlcNAc
257	((Mana1-2)-2Mana1-3)(2Mana1-6)-3,6Mana
258	((Mana1-2)-2Mana1-3)(2Mana1-6)-3,6Mana1
259	((Mana1-2)-2Mana1-3)(3,6Mana1-6)-3,6Manb1
260	((Mana1-2)-2Mana1-3)(Mana1-6)-3,6Mana1
261	((Mana1-2)-2Mana1-6)(2Mana1-3)-3,6Mana
262	((Mana1-2)-2Mana1-6)(2Mana1-3)-3,6Mana1
263	((Mana1-2)-2Mana1-6)(Mana1-3)-3,6Mana1
264	((Mana1-3)-3,6Mana1-6)(2Mana1-3)-3,6Mana
265	((Mana1-3)-3,6Mana1-6)(2Mana1-3)-3,6Manb1
266	((Mana1-3)-3,6Mana1-6)(Mana1-3)-3,6Manb
267	((Mana1-3)-3,6Mana1-6)(Mana1-3)-3,6Manb1
268	((Mana1-6)-3,6Mana1-6)(2Mana1-3)-3,6Manb1
269	((Mana1-6)-3,6Mana1-6)(Mana1-3)-3,6Manb
270	((Mana1-6)-3,6Mana1-6)(Mana1-3)-3,6Manb1
271	((Neu5Aca2-3)-3(6-O-Su)Galb1-4)(Fuca1-3)-3,4GlcNAcb
272	((Neu5Aca2-3)-3(6S)Galb1-4)(Fuca1-3)-3,4GlcNAcb
273	((Neu5Aca2-3)-3Galb1-3)(3,4GlcNAcb1-6)-3,6GalNAc
274	((Neu5Aca2-3)-3Galb1-3)(3Galb1-4)-3,4GlcNAcb
275	((Neu5Aca2-3)-3Galb1-3)(4GlcNAcb1-6)-3,6GalNAc
276	((Neu5Aca2-3)-3Galb1-3)(4GlcNAcb1-6)-3,6GalNAca
277	((Neu5Aca2-3)-3Galb1-3)(Fuca1-4)-3,4GlcNAcb
278	((Neu5Aca2-3)-3Galb1-3)(Fuca1-4)-3,4GlcNAcb1
279	((Neu5Aca2-3)-3Galb1-3)(GlcNAcb1-6)-3,6GalNAca
280	((Neu5Aca2-3)-3Galb1-3)(Neu5Aca2-6)-3,6GalNAc
281	((Neu5Aca2-3)-3Galb1-3)(Neu5Aca2-6)-3,6GalNAca
282	((Neu5Aca2-3)-3Galb1-3)(Neu5Aca2-6)-3,6GalNAcb
283	((Neu5Aca2-3)-3Galb1-3)(Neu5Aca2-6)-3,6GlcNAcb1
284	((Neu5Aca2-3)-3Galb1-4)(3Galb1-3)-3,4GlcNAcb
285	((Neu5Aca2-3)-3Galb1-4)(Fuca1-3)-3,4(6OSO3)GlcNAcb
286	((Neu5Aca2-3)-3Galb1-4)(Fuca1-3)-3,4(6S)GlcNAcb
287	((Neu5Aca2-3)-3Galb1-4)(Fuca1-3)-3,4GlcNAcb
288	((Neu5Aca2-3)-3Galb1-4)(Fuca1-3)-3,4GlcNAcb1
289	((Neu5Aca2-6)-3,6GlcNAcb1-3)(3,4GlcNAcb1-6)-3,6Galb1
290	((Neu5Aca2-8)-8Neu5Aca2-3)(3GalNAcb1-4)-3,4Galb1
291	((Neu5Aca2-8)-8Neu5Aca2-3)(GalNAcb1-4)-3,4Galb1
292	((Neu5Gca2-3)-3Galb1-3)(Fuca1-4)-3,4GlcNAcb
293	((Neu5Gca2-3)-3Galb1-4)(Fuca1-3)-3,4GlcNAcb
294	((NeuAca2-3)-3Galb1-3)(Fuca1-4)-3,4GlcNAcb1
295	(2,3,4Manb1-4)-(4GlcNAcb1-4)-4GlcNAc-Sp21
296	(2,3Galb1-3)-(3GalNAca1-3)-(2,3Galb1-4)-4GlcNAcb
297	(2,3Galb1-3)-(3GalNAcb1-3)-(3Gala1-4)-4Galb1
298	(2,3Galb1-3)-(3GlcNAcb1-2)-(2Mana1-3)-3,6Manb1
299	(2,3Galb1-3)-(3GlcNAcb1-2)-(2Mana1-6)-3,6Manb1
300	(2,3Galb1-3)-(3GlcNAcb1-3)-3GalNAc-Sp14
301	(2,3Galb1-3)-(3GlcNAcb1-6)-6GalNAc-Sp14
302	(2,3Galb1-3)-(3GlcNAcb1-6)-6GalNAca-Sp14
303	(2,3Galb1-4)(Fuca1-3)-(3,4GlcNAcb1-3)-3GalNAc
304	(2,3Galb1-4)-(3,4GlcNAcb1-3)-3GalNAc-Sp14
305	(2,3Galb1-4)-(4GlcNAcb1-2)-(2Mana1-3)-3,6Manb1
306	(2,3Galb1-4)-(4GlcNAcb1-2)-(2Mana1-6)-3,6Manb1
307	(2,3Galb1-4)-(4GlcNAcb1-2)-2Mana-Sp0
308	(2,3Galb1-4)-(4GlcNAcb1-3)-(3Galb1-4)-4GlcNAcb
309	(2,3Galb1-4)-(4GlcNAcb1-3)-(3Galb1-4)-4GlcNAcb1
310	(2,3Galb1-4)-(4GlcNAcb1-3)-3,6GalNAc-Sp14
311	(2,3Galb1-4)-(4GlcNAcb1-3)-3GalNAca-Sp14
312	(2,3Galb1-4)-(4GlcNAcb1-6)-3,6GalNAc-Sp14
313	(2,3Galb1-4)-(4GlcNAcb1-6)-6GalNAc-Sp14
314	(2,3Galb1-4)-(4GlcNAcb1-6)-6GalNAca-Sp14
315	(2,4Mana1-3)(GlcNAcb1-4)(2,6Mana1-6)-3,4,6Manb1
316	(2,4Mana1-3)(GlcNAcb1-4)(2Mana1-6)-3,4,6Manb1
317	(2,4Mana1-3)(GlcNAcb1-4)(4Mana1-6)-3,4,6Manb1
318	(2,4Mana1-3)-(3,4,6Manb1-4)-(4GlcNAcb1-4)-4,6GlcNAc
319	(2,4Mana1-3)-(3,4,6Manb1-4)-(4GlcNAcb1-4)-4GlcNAc
320	(2,4Mana1-3)-(3,4,6Manb1-4)-(4GlcNAcb1-4)-4GlcNAcb
321	(2,4Mana1-3)-(3,6Manb1-4)-(4GlcNAcb1-4)-4GlcNAc
322	(2,4Mana1-3)-(3,6Manb1-4)-(4GlcNAcb1-4)-4GlcNAcb
323	(2,6Mana1-3)(GlcNAcb1-4)(2,6Mana1-6)-3,4,6Manb1
324	(2,6Mana1-3)-(3,4,6Manb1-4)-(4GlcNAcb1-4)-4GlcNAcb
325	(2,6Mana1-6)(2,4Mana1-3)-(3,4,6Manb1-4)-4GlcNAcb1
326	(2,6Mana1-6)(2,4Mana1-3)-(3,6Manb1-4)-4GlcNAcb1
327	(2,6Mana1-6)(2,6Mana1-3)-(3,4,6Manb1-4)-4GlcNAcb1
328	(2,6Mana1-6)(2Mana1-3)-(3,4,6Manb1-4)-4GlcNAcb1
329	(2,6Mana1-6)(2Mana1-3)-(3,6Mana1-4)-4GlcNAcb1
330	(2,6Mana1-6)(2Mana1-3)-(3,6Manb1-4)-4GlcNAcb1
331	(2,6Mana1-6)(GlcNAcb1-4)-(3,4,6Manb1-4)-4GlcNAcb1
332	(2,6Mana1-6)(GlcNAcb1-4)-(4,6Galb1-4)-4GlcNAcb1
333	(2,6Mana1-6)-(3,4,6Manb1-4)-(4GlcNAcb1-4)-4,6GlcNAc
334	(2,6Mana1-6)-(3,4,6Manb1-4)-(4GlcNAcb1-4)-4GlcNAc
335	(2,6Mana1-6)-(3,4,6Manb1-4)-(4GlcNAcb1-4)-4GlcNAcb
336	(2,6Mana1-6)-(3,6Mana1-4)-(4GlcNAcb1-4)-4GlcNAc
337	(2,6Mana1-6)-(3,6Manb1-4)-(4GlcNAcb1-4)-4,6GlcNAcb
338	(2,6Mana1-6)-(3,6Manb1-4)-(4GlcNAcb1-4)-4GlcNAc
339	(2,6Mana1-6)-(3,6Manb1-4)-(4GlcNAcb1-4)-4GlcNAcb
340	(2,6Mana1-6)-(4,6Galb1-4)-(4GlcNAcb1-4)-3,4Manb1
341	(2Galb1-3)(Fuca1-4)-3,4GlcNAcb-Sp8
342	(2Galb1-3)-(3,4GlcNAcb1-2)-(2Mana1-3)-3,6Manb1
343	(2Galb1-3)-(3,4GlcNAcb1-2)-(2Mana1-3)-3Manb1
344	(2Galb1-3)-(3,4GlcNAcb1-2)-(2Mana1-6)-3,6Manb1
345	(2Galb1-3)-(3,4GlcNAcb1-3)-(3,6Galb1-4)-4Glc
346	(2Galb1-3)-(3GalNAca1-3)-(2,3Galb1-4)-4GlcNAcb
347	(2Galb1-3)-(3GalNAca1-3)-(2,3Galb1-4)-4Glcb
348	(2Galb1-3)-(3GalNAcb1-3)-(3Gala1-4)-4Galb1
349	(2Galb1-3)-(3GalNAcb1-3)-(3Galb1-4)-4Glcb
350	(2Galb1-3)-(3GalNAcb1-3)-3Gala-Sp3
351	(2Galb1-3)-(3GalNAcb1-3)-3Gala-Sp9
352	(2Galb1-3)-(3GalNAcb1-4)-(3,4Galb1-4)-4Glcb
353	(2Galb1-3)-(3GlcNAcb1-2)-(2Mana1-3)-3,6Manb1
354	(2Galb1-3)-(3GlcNAcb1-2)-(2Mana1-6)-3,6Manb1
355	(2Galb1-3)-(3GlcNAcb1-3)-(3,6Galb-4)-4Glc
356	(2Galb1-3)-(3GlcNAcb1-3)-(3,6Galb1-4)-4Glc
357	(2Galb1-3)-(3GlcNAcb1-3)-(3Galb1-4)-4Glcb
358	(2Galb1-3)-(3GlcNAcb1-3)-3,6GalNAca-Sp14
359	(2Galb1-3)-(3GlcNAcb1-3)-3GalNAc-Sp14
360	(2Galb1-3)-(3GlcNAcb1-6)-3,6GalNAca-Sp14
361	(2Galb1-4)(Fuca1-3)-(3,4GalNAcb1-3)-3Galb1
362	(2Galb1-4)(Fuca1-3)-(3,4GlcNAcb1-2)-2,4Mana1
363	(2Galb1-4)(Fuca1-3)-(3,4GlcNAcb1-2)-2Mana1
364	(2Galb1-4)(Fuca1-3)-(3,4GlcNAcb1-3)-3,6Galb1
365	(2Galb1-4)(Fuca1-3)-(3,4GlcNAcb1-3)-3GalNAca
366	(2Galb1-4)(Fuca1-3)-(3,4GlcNAcb1-3)-3Galb1
367	(2Galb1-4)(Fuca1-3)-(3,4GlcNAcb1-4)-2,4Mana1
368	(2Galb1-4)-(3,4GalNAcb1-3)-(3Galb1-4)-3,4GlcNAcb
369	(2Galb1-4)-(3,4GalNAcb1-3)-(3Galb1-4)-3,4GlcNAcb1
370	(2Galb1-4)-(3,4GlcNAcb1-2)-(2,4Mana1-3)-3,6Manb1
371	(2Galb1-4)-(3,4GlcNAcb1-2)-(2Mana1-3)-3,6Manb1
372	(2Galb1-4)-(3,4GlcNAcb1-2)-(2Mana1-6)-3,6Manb1
373	(2Galb1-4)-(3,4GlcNAcb1-3)-(3,6Galb1-4)-4Glc
374	(2Galb1-4)-(3,4GlcNAcb1-3)-(3Galb1-4)-3,4GlcNAcb
375	(2Galb1-4)-(3,4GlcNAcb1-3)-(3Galb1-4)-3,4GlcNAcb1
376	(2Galb1-4)-(3,4GlcNAcb1-3)-3GalNAca-Sp14
377	(2Galb1-4)-(3,4GlcNAcb1-4)-(2,4Mana1-3)-3,6Manb1
378	(2Galb1-4)-(4GlcNAcb1-2)-(2,4Mana1-3)-3,6Manb1
379	(2Galb1-4)-(4GlcNAcb1-2)-(2Mana1-3)-3,6Manb1
380	(2Galb1-4)-(4GlcNAcb1-2)-(2Mana1-6)-3,6Manb1
381	(2Galb1-4)-(4GlcNAcb1-2)-2Mana-Sp0
382	(2Galb1-4)-(4GlcNAcb1-3)-(3,6Galb1-4)-4Glc
383	(2Galb1-4)-(4GlcNAcb1-3)-(3Galb1-4)-4GlcNAc
384	(2Galb1-4)-(4GlcNAcb1-3)-(3Galb1-4)-4GlcNAcb
385	(2Galb1-4)-(4GlcNAcb1-3)-(3Galb1-4)-4GlcNAcb1
386	(2Galb1-4)-(4GlcNAcb1-3)-3,6GalNAc-Sp14
387	(2Galb1-4)-(4GlcNAcb1-3)-3GalNAca-Sp14
388	(2Galb1-4)-(4GlcNAcb1-4)-(2,4Mana1-3)-3,6Manb1
389	(2Galb1-4)-(4GlcNAcb1-6)-3,6GalNAc-Sp14
390	(2Galb1-4)-(4GlcNAcb1-6)-6GalNAca-Sp14
391	(2Mana1-2)-(2Mana1-3)-(3,6Manb1-4)-4GlcNAcb1
392	(2Mana1-2)-(2Mana1-3)-3,6Mana-Sp9
393	(2Mana1-2)-(2Mana1-3)-3Mana-Sp9
394	(2Mana1-2)-(2Mana1-6)-3,6Mana-Sp9
395	(2Mana1-3)(2Mana1-6)-3,6Mana-Sp9
396	(2Mana1-3)(3,6Mana1-6)-3,6Mana-Sp9
397	(2Mana1-3)(4GlcNAcb1-2)-(2,3,4Manb1-4)-4GlcNAcb1
398	(2Mana1-3)(4GlcNAcb1-4)(2Mana1-6)-3,4,6Manb1
399	(2Mana1-3)(GlcNAcb1-4)(2,6Mana1-6)-3,4,6Manb1
400	(2Mana1-3)(GlcNAcb1-4)(2Mana1-6)-3,4,6Manb1
401	(2Mana1-3)-(2,3,4Manb1-4)-(4GlcNAcb1-4)-4GlcNAc
402	(2Mana1-3)-(3,4,6Manb1-4)-(4GlcNAcb1-4)-4,6GlcNAc
403	(2Mana1-3)-(3,4,6Manb1-4)-(4GlcNAcb1-4)-4GlcNAc
404	(2Mana1-3)-(3,4,6Manb1-4)-(4GlcNAcb1-4)-4GlcNAcb
405	(2Mana1-3)-(3,4,6Manb1-4)-(4Glcb1-4)-4GlcNAc
406	(2Mana1-3)-(3,4Manb1-4)-(4GlcNAcb1-4)-4,6GlcNAc
407	(2Mana1-3)-(3,6Mana1-4)-(4GlcNAcb1-4)-4GlcNAc
408	(2Mana1-3)-(3,6Mana1-6)-(3,6Manb1-4)-4GlcNAcb1
409	(2Mana1-3)-(3,6Mana1-6)-3,6Mana-Sp9
410	(2Mana1-3)-(3,6Manb1-4)-(4GlcNAcb1-4)-4,6GlcNAcb
411	(2Mana1-3)-(3,6Manb1-4)-(4GlcNAcb1-4)-4GlcNAc
412	(2Mana1-3)-(3,6Manb1-4)-(4GlcNAcb1-4)-4GlcNAcb
413	(2Mana1-3)-(3Manb1-4)-(4GlcNAcb1-4)-4GlcNAc
414	(2Mana1-3)-(3Manb1-4)-(4GlcNAcb1-4)-4GlcNAcb
415	(2Mana1-6)(2,4Mana1-3)-(3,4,6Manb1-4)-4GlcNAcb1
416	(2Mana1-6)(2,4Mana1-3)-(3,6Manb1-4)-4GlcNAcb1
417	(2Mana1-6)(2Mana1-3)-(3,4,6Manb1-4)-4GlcNAcb1
418	(2Mana1-6)(2Mana1-3)-(3,4,6Manb1-4)-4Glcb1
419	(2Mana1-6)(2Mana1-3)-(3,6Mana1-6)-3,6Mana
420	(2Mana1-6)(2Mana1-3)-(3,6Mana1-6)-3,6Manb1
421	(2Mana1-6)(2Mana1-3)-(3,6Manb1-4)-4GlcNAcb1
422	(2Mana1-6)(4GlcNAcb1-4)-(3,4,6Manb1-4)-4GlcNAcb1
423	(2Mana1-6)(GlcNAcb1-4)-(3,4,6Manb1-4)-4GlcNAcb1
424	(2Mana1-6)(GlcNAcb1-4)-(3,4,6Manb1-4)-4Glcb1
425	(2Mana1-6)(Mana1-3)-(3,6Mana1-6)-3,6Mana
426	(2Mana1-6)(Mana1-3)-(3,6Mana1-6)-3,6Manb1
427	(2Mana1-6)(Mana1-3)-(3,6Manb1-4)-4GlcNAcb1
428	(2Mana1-6)-(3,4,6Manb1-4)-(4GlcNAcb1-4)-4,6GlcNAc
429	(2Mana1-6)-(3,4,6Manb1-4)-(4GlcNAcb1-4)-4GlcNAc
430	(2Mana1-6)-(3,4,6Manb1-4)-(4GlcNAcb1-4)-4GlcNAcb
431	(2Mana1-6)-(3,4,6Manb1-4)-(4Glcb1-4)-4GlcNAc
432	(2Mana1-6)-(3,6Mana1-6)-(3,6Manb1-4)-4GlcNAcb1
433	(2Mana1-6)-(3,6Mana1-6)-3,6Mana-Sp9
434	(2Mana1-6)-(3,6Manb1-4)-(4GlcNAcb1-4)-4,6GlcNAcb
435	(2Mana1-6)-(3,6Manb1-4)-(4GlcNAcb1-4)-4GlcNAc
436	(2Mana1-6)-(3,6Manb1-4)-(4GlcNAcb1-4)-4GlcNAcb
437	(2Mana1-6)-(6GalNAcb1-4)-(4GlcNAcb1-2)-2Mana1
438	(2Mana1-6)-(6Manb1-4)-(4GlcNAcb1-4)-4GlcNAc
439	(3,4,6Manb1-4)-(4GlcNAcb1-4)-4,6GlcNAc-Sp21
440	(3,4,6Manb1-4)-(4GlcNAcb1-4)-4GlcNAc-Sp21
441	(3,4,6Manb1-4)-(4GlcNAcb1-4)-4GlcNAcb-Sp21
442	(3,4,6Manb1-4)-(4Glcb1-4)-4GlcNAc-Sp21
443	(3,4GalNAcb1-3)-(3Galb1-4)-(3,4GlcNAcb1-3)-3Galb1
444	(3,4GalNAcb1-3)-(3Galb1-4)-3,4GlcNAcb-Sp0
445	(3,4Galb1-4)-(4GlcNAcb1-3)-3GalNAca-Sp14
446	(3,4GlcNAcb1-2)-(2,4Mana1-3)-(3,6Manb1-4)-4GlcNAcb1
447	(3,4GlcNAcb1-2)-(2Mana1-3)-(3,6Manb1-4)-4GlcNAcb1
448	(3,4GlcNAcb1-2)-(2Mana1-3)-(3Manb1-4)-4GlcNAcb1
449	(3,4GlcNAcb1-2)-(2Mana1-6)-(3,6Manb1-4)-4GlcNAcb1
450	(3,4GlcNAcb1-3)-(3,6Galb1-4)-4Glc-Sp21
451	(3,4GlcNAcb1-3)-(3Galb1-3)-3,4GlcNAcb-Sp0
452	(3,4GlcNAcb1-3)-(3Galb1-4)-(3,4GlcNAcb1-3)-3Galb1
453	(3,4GlcNAcb1-3)-(3Galb1-4)-3,4GalNAcb-Sp0
454	(3,4GlcNAcb1-3)-(3Galb1-4)-3,4GlcNAcb-Sp0
455	(3,4GlcNAcb1-3)-(3Galb1-4)-4GlcNAcb-Sp0
456	(3,4GlcNAcb1-3)-(3Galb1-4)-4GlcNAcb-Sp8
457	(3,4GlcNAcb1-4)(3,4GlcNAcb1-2)-(2,4Mana1-3)-3,6Manb1
458	(3,4GlcNAcb1-4)-(2,4Mana1-3)-(3,6Manb1-4)-4GlcNAcb1
459	(3,4GlcNAcb1-4)-(4Galb1-4)-(3,4GlcNAcb1-4)-4Galb1
460	(3,4GlcNAcb1-4)-(4Galb1-4)-3,4GlcNAcb-Sp0
461	(3,4GlcNAcb1-6)(3,4GlcNAcb1-3)-(3,6Galb1-4)-4Glc
462	(3,4GlcNAcb1-6)(3,6GlcNAcb1-3)-(3,6Galb1-4)-4Glc
463	(3,4GlcNAcb1-6)(3GlcNAcb1-3)-(3,6Galb1-4)-4Glc
464	(3,4GlcNAcb1-6)(4GlcNAcb1-3)-(3,6Galb1-4)-4Glc
465	(3,4GlcNAcb1-6)-(3,6Galb1-4)-4Glc-Sp21
466	(3,4Manb1-4)-(4GlcNAcb1-4)-4,6GlcNAc-Sp21
467	(3,6GlcNAcb1-3)-(3,6Galb1-4)-4Glc-Sp21
468	(3,6GlcNAcb1-4)-(4Galb1-4)-4Glcb-Sp10
469	(3,6GlcNAcb1-4)-(4Galb1-4)-4Glcb-Sp4
470	(3,6Mana1-4)-(4GlcNAcb1-4)-4GlcNAc-Sp24
471	(3,6Mana1-6)(2Mana1-3)-(3,6Manb1-4)-4GlcNAcb1
472	(3,6Mana1-6)(Mana1-3)-(3,6Manb1-4)-4GlcNAcb1
473	(3,6Mana1-6)-(3,6Manb1-4)-(4GlcNAcb1-4)-4GlcNAcb
474	(3,6Manb1-4)-(4GlcNAcb1-4)-4,6GlcNAcb-6AA
475	(3,6Manb1-4)-(4GlcNAcb1-4)-4,6GlcNAcb-Sp11
476	(3,6Manb1-4)-(4GlcNAcb1-4)-4,6GlcNAcb-Sp19
477	(3,6Manb1-4)-(4GlcNAcb1-4)-4,6GlcNAcb-Sp22
478	(3,6Manb1-4)-(4GlcNAcb1-4)-4,6GlcNAcb-Sp24
479	(3,6Manb1-4)-(4GlcNAcb1-4)-4GlcNAc-Sp12
480	(3,6Manb1-4)-(4GlcNAcb1-4)-4GlcNAc-Sp19
481	(3,6Manb1-4)-(4GlcNAcb1-4)-4GlcNAc-Sp21
482	(3,6Manb1-4)-(4GlcNAcb1-4)-4GlcNAc-Sp24
483	(3,6Manb1-4)-(4GlcNAcb1-4)-4GlcNAc-Sp25
484	(3,6Manb1-4)-(4GlcNAcb1-4)-4GlcNAcb-Asn
485	(3,6Manb1-4)-(4GlcNAcb1-4)-4GlcNAcb-Gly
486	(3,6Manb1-4)-(4GlcNAcb1-4)-4GlcNAcb-LVANKT
487	(3,6Manb1-4)-(4GlcNAcb1-4)-4GlcNAcb-N
488	(3,6Manb1-4)-(4GlcNAcb1-4)-4GlcNAcb-N(LT)AVL
489	(3,6Manb1-4)-(4GlcNAcb1-4)-4GlcNAcb-Sp12
490	(3,6Manb1-4)-(4GlcNAcb1-4)-4GlcNAcb-Sp13
491	(3,6Manb1-4)-(4GlcNAcb1-4)-4GlcNAcb-Sp14
492	(3,6Manb1-4)-(4GlcNAcb1-4)-4GlcNAcb-Sp19
493	(3,6Manb1-4)-(4GlcNAcb1-4)-4GlcNAcb-Sp20
494	(3,6Manb1-4)-(4GlcNAcb1-4)-4GlcNAcb-Sp21
495	(3,6Manb1-4)-(4GlcNAcb1-4)-4GlcNAcb-Sp24
496	(3,6Manb1-4)-(4GlcNAcb1-4)-4GlcNAcb-Sp25
497	(3,6Manb1-4)-(4GlcNAcb1-4)-4GlcNAcb-Sp8
498	(3Fuca1-2)-(2Galb1-4)-(4GlcNAcb1-3)-3,6GalNAc
499	(3Fuca1-2)-(2Galb1-4)-(4GlcNAcb1-6)-3,6GalNAc
500	(3GalNAca1-3)(Fuca1-2)-(2,3Galb1-4)-4Glc
501	(3GalNAca1-3)(Fuca1-2)-(2,3Galb1-4)-4GlcNAc
502	(3GalNAca1-3)(Fuca1-2)-(2,3Galb1-4)-4GlcNAcb
503	(3GalNAca1-3)(Fuca1-2)-(2,3Galb1-4)-4Glcb
504	(3GalNAca1-3)-(2,3Galb1-4)-4Glc-Sp0
505	(3GalNAca1-3)-(2,3Galb1-4)-4Glc-Sp14
506	(3GalNAca1-3)-(2,3Galb1-4)-4GlcNAc-Sp0
507	(3GalNAca1-3)-(2,3Galb1-4)-4GlcNAc-Sp14
508	(3GalNAca1-3)-(2,3Galb1-4)-4GlcNAcb-Sp0
509	(3GalNAca1-3)-(2,3Galb1-4)-4Glcb-Sp0
510	(3GalNAcb1-3)-(3Gala1-4)-(4Galb1-4)-4Glc
511	(3GalNAcb1-3)-(3Gala1-4)-(4Galb1-4)-4GlcNAcb
512	(3GalNAcb1-3)-(3Gala1-4)-(4Galb1-4)-4Glca
513	(3GalNAcb1-3)-(3Gala1-4)-(4Galb1-4)-4Glcb
514	(3GalNAcb1-3)-(3Galb1-4)-4GlcNAcb-Sp0
515	(3GalNAcb1-3)-(3Galb1-4)-4Glcb-Sp10
516	(3GalNAcb1-3)-(3Galb1-4)-4Glcb-Sp8
517	(3GalNAcb1-4)(8Neu5Aca2-3)-(3,4Galb1-4)-4Glcb
518	(3GalNAcb1-4)(Neu5Aca2-3)-(3,4Galb1-4)-4Glc
519	(3GalNAcb1-4)(Neu5Aca2-3)-(3,4Galb1-4)-4Glcb
520	(3GalNAcb1-4)(NeuAca2-3)-(3,4Galb1-4)-4Glcb
521	(3GalNAcb1-4)-(3,4Galb1-4)-4Glc-Sp21
522	(3GalNAcb1-4)-(3,4Galb1-4)-4Glcb-Sp0
523	(3GalNAcb1-4)-(3,4Galb1-4)-4Glcb-Sp21
524	(3GalNAcb1-4)-(3,4Galb1-4)-4Glcb-Sp3
525	(3GalNAcb1-4)-(3,4Galb1-4)-4Glcb-Sp9
526	(3GalNAcb1-4)-(3,4Galb1-4)-4Glcb-sp0
527	(3GalNAcb1-4)-(4Galb1-4)-4Glcb-Sp8
528	(3Gala1-4)-(4Galb1-4)-(4GlcNAcb1-3)-3Galb1
529	(3Gala1-4)-(4Galb1-4)-4Glc-Sp21
530	(3Gala1-4)-(4Galb1-4)-4GlcNAcb-Sp0
531	(3Gala1-4)-(4Galb1-4)-4Glca-Sp9
532	(3Gala1-4)-(4Galb1-4)-4Glcb-Sp0
533	(3Gala1-4)-(4Galb1-4)-4Glcb-Sp3
534	(3Gala1-4)-(4Galb1-4)-4Glcb-Sp9
535	(3Gala1-6)-(6Galb1-4)-4Glcb-Sp8
536	(3Galb1-3)(3,4GlcNAcb1-6)-3,6GalNAc-Sp14
537	(3Galb1-3)(3Galb1-4)-3,4GlcNAcb-Sp8
538	(3Galb1-3)(4GlcNAcb1-6)-3,6GalNAc-Sp14
539	(3Galb1-3)(4GlcNAcb1-6)-3,6GalNAca-Sp14
540	(3Galb1-3)(Fuca1-4)-3,4GlcNAcb-Sp0
541	(3Galb1-3)(Fuca1-4)-3,4GlcNAcb-Sp8
542	(3Galb1-3)(GlcNAcb1-6)-3,6GalNAca-Sp14
543	(3Galb1-3)(Neu5Aca2-6)-3,6GalNAc-Sp14
544	(3Galb1-3)(Neu5Aca2-6)-3,6GalNAca-Sp14
545	(3Galb1-3)(Neu5Aca2-6)-3,6GalNAca-Sp8
546	(3Galb1-3)(Neu5Aca2-6)-3,6GalNAcb-Sp8
547	(3Galb1-3)-(3,4GlcNAcb1-2)-(2Mana1-3)-3,6Manb1
548	(3Galb1-3)-(3,4GlcNAcb1-2)-(2Mana1-6)-3,6Manb1
549	(3Galb1-3)-(3,4GlcNAcb1-3)-(3Galb1-3)-3,4GlcNAcb
550	(3Galb1-3)-(3,4GlcNAcb1-3)-(3Galb1-4)-3,4GlcNAcb
551	(3Galb1-3)-(3,6GlcNAcb1-3)-(3,6Galb1-4)-4Glc
552	(3Galb1-3)-(3GalNAcb1-3)-(3Gala1-4)-4Galb1
553	(3Galb1-3)-(3GalNAcb1-4)-(3,4Galb1-4)-4Glc
554	(3Galb1-3)-(3GalNAcb1-4)-(3,4Galb1-4)-4Glcb
555	(3Galb1-3)-(3GlcNAcb1-2)-(2Mana1-3)-3,4,6Manb1
556	(3Galb1-3)-(3GlcNAcb1-2)-(2Mana1-3)-3,6Manb1
557	(3Galb1-3)-(3GlcNAcb1-2)-(2Mana1-6)-3,4,6Manb1
558	(3Galb1-3)-(3GlcNAcb1-2)-(2Mana1-6)-3,6Manb1
559	(3Galb1-3)-(3GlcNAcb1-2)-2Mana-Sp0
560	(3Galb1-3)-(3GlcNAcb1-3)-(3Galb1-3)-3GlcNAcb
561	(3Galb1-3)-(3GlcNAcb1-3)-(3Galb1-4)-4GlcNAcb
562	(3Galb1-3)-(3GlcNAcb1-3)-3GalNAc-Sp14
563	(3Galb1-3)-(3GlcNAcb1-3)-3GalNAca-Sp14
564	(3Galb1-3)-(3GlcNAcb1-4)-(4Galb1-4)-4Glcb
565	(3Galb1-3)-(3GlcNAcb1-6)-(2,6Mana1-6)-3,6Manb1
566	(3Galb1-3)-(3GlcNAcb1-6)-6GalNAca-Sp14
567	(3Galb1-4)(Fuca1-3)-(3,4GlcNAcb1-2)-2Mana
568	(3Galb1-4)(Fuca1-3)-(3,4GlcNAcb1-2)-2Mana1
569	(3Galb1-4)(Fuca1-3)-(3,4GlcNAcb1-3)-3GalNAca
570	(3Galb1-4)(Fuca1-3)-(3,4GlcNAcb1-3)-3Galb
571	(3Galb1-4)(Fuca1-3)-(3,4GlcNAcb1-3)-3Galb1
572	(3Galb1-4)(Fuca1-3)-(3,4GlcNAcb1-6)-3,6GalNAc
573	(3Galb1-4)(Fuca1-3)-(3,4GlcNAcb1-6)-3,6GalNAca
574	(3Galb1-4)(Fuca1-3)-(3,4GlcNAcb1-6)-3,6Galb1
575	(3Galb1-4)-(3,4GlcNAcb1-2)-(2Mana1-3)-3,6Manb1
576	(3Galb1-4)-(3,4GlcNAcb1-2)-(2Mana1-6)-3,6Manb1
577	(3Galb1-4)-(3,4GlcNAcb1-2)-2Mana-Sp0
578	(3Galb1-4)-(3,4GlcNAcb1-3)-(3Galb1-4)-3,4GalNAcb
579	(3Galb1-4)-(3,4GlcNAcb1-3)-(3Galb1-4)-3,4GlcNAcb
580	(3Galb1-4)-(3,4GlcNAcb1-3)-(3Galb1-4)-3,4GlcNAcb1
581	(3Galb1-4)-(3,4GlcNAcb1-3)-(3Galb1-4)-4GlcNAcb
582	(3Galb1-4)-(3,4GlcNAcb1-3)-3GalNAca-Sp14
583	(3Galb1-4)-(3,4GlcNAcb1-3)-3Galb-Sp8
584	(3Galb1-4)-(3,4GlcNAcb1-6)-(3,6Galb1-4)-4Glc
585	(3Galb1-4)-(3,4GlcNAcb1-6)-3,6GalNAc-Sp14
586	(3Galb1-4)-(3,4GlcNAcb1-6)-3,6GalNAca-Sp14
587	(3Galb1-4)-(4,6Galb1-4)-4Glc-Sp21
588	(3Galb1-4)-(4GlcNAcb1-2)-(2,4Mana1-3)-3,4,6Manb1
589	(3Galb1-4)-(4GlcNAcb1-2)-(2,6Mana1-6)-3,4,6Manb1
590	(3Galb1-4)-(4GlcNAcb1-2)-(2,6Mana1-6)-3,6Mana1
591	(3Galb1-4)-(4GlcNAcb1-2)-(2,6Mana1-6)-3,6Manb1
592	(3Galb1-4)-(4GlcNAcb1-2)-(2Mana1-3)-3,4,6Manb1
593	(3Galb1-4)-(4GlcNAcb1-2)-(2Mana1-3)-3,6Mana1
594	(3Galb1-4)-(4GlcNAcb1-2)-(2Mana1-3)-3,6Manb1
595	(3Galb1-4)-(4GlcNAcb1-2)-(2Mana1-6)-3,4,6Manb1
596	(3Galb1-4)-(4GlcNAcb1-2)-(2Mana1-6)-3,6Manb1
597	(3Galb1-4)-(4GlcNAcb1-2)-2Mana-Sp0
598	(3Galb1-4)-(4GlcNAcb1-3)-(3Galb1-3)-3GlcNAcb
599	(3Galb1-4)-(4GlcNAcb1-3)-(3Galb1-4)-3,4GlcNAc
600	(3Galb1-4)-(4GlcNAcb1-3)-(3Galb1-4)-3,4GlcNAcb
601	(3Galb1-4)-(4GlcNAcb1-3)-(3Galb1-4)-4Glc
602	(3Galb1-4)-(4GlcNAcb1-3)-(3Galb1-4)-4GlcNAc
603	(3Galb1-4)-(4GlcNAcb1-3)-(3Galb1-4)-4GlcNAcb
604	(3Galb1-4)-(4GlcNAcb1-3)-(3Galb1-4)-4GlcNAcb1
605	(3Galb1-4)-(4GlcNAcb1-3)-(3Galb1-4)-4Glcb1
606	(3Galb1-4)-(4GlcNAcb1-3)-3,6GalNAca-Sp14
607	(3Galb1-4)-(4GlcNAcb1-3)-3GalNAc-Sp14
608	(3Galb1-4)-(4GlcNAcb1-3)-3GalNAca-Sp14
609	(3Galb1-4)-(4GlcNAcb1-3)-3Galb-Sp8
610	(3Galb1-4)-(4GlcNAcb1-4)-(2,4Mana1-3)-3,4,6Manb1
611	(3Galb1-4)-(4GlcNAcb1-4)-(4Mana1-6)-3,4,6Manb1
612	(3Galb1-4)-(4GlcNAcb1-6)-(2,6Mana1-6)-3,4,6Manb1
613	(3Galb1-4)-(4GlcNAcb1-6)-(2,6Mana1-6)-3,6Mana1
614	(3Galb1-4)-(4GlcNAcb1-6)-(2,6Mana1-6)-3,6Manb1
615	(3Galb1-4)-(4GlcNAcb1-6)-(3,6Galb1-4)-4GlcNAc
616	(3Galb1-4)-(4GlcNAcb1-6)-(3,6Galb1-4)-4Glcb
617	(3Galb1-4)-(4GlcNAcb1-6)-3,6GalNAc-Sp14
618	(3Galb1-4)-(4GlcNAcb1-6)-3,6GalNAc-Threonine
619	(3Galb1-4)-(4GlcNAcb1-6)-3,6GalNAca-Sp14
620	(3Galb1-4)-(4GlcNAcb1-6)-6GalNAca-Sp14
621	(3Galb1-4)-(4Glcb1-2)-(2,6Mana1-6)-3,6Manb1
622	(3Galb1-4)-(4Glcb1-6)-(3,6Galb1-4)-4Glcb
623	(3Galb1-4)-(4Glcb1-6)-3,6GalNAca-Sp14
624	(3GlcNAca1-3)-(3Galb1-4)-4GlcNAcb-Sp8
625	(3GlcNAca1-6)-(6Galb1-4)-4GlcNAcb-Sp0
626	(3GlcNAcb1-2)-(2,6Mana1-6)-(3,6Manb1-4)-4GlcNAcb1
627	(3GlcNAcb1-2)-(2Mana1-3)-(3,4,6Manb1-4)-4GlcNAcb1
628	(3GlcNAcb1-2)-(2Mana1-3)-(3,6Manb1-4)-4GlcNAcb1
629	(3GlcNAcb1-2)-(2Mana1-6)-(3,4,6Manb1-4)-4GlcNAcb1
630	(3GlcNAcb1-2)-(2Mana1-6)-(3,6Manb1-4)-4GlcNAcb1
631	(3GlcNAcb1-3)(3GlcNAcb1-6)-3,6GalNAca-Sp14
632	(3GlcNAcb1-3)-(3,6Galb-4)-4Glc-Sp21
633	(3GlcNAcb1-3)-(3,6Galb1-4)-4Glc-Sp21
634	(3GlcNAcb1-3)-(3,6Galb1-4)-4Glcb-Sp0
635	(3GlcNAcb1-3)-(3,6Galb1-4)-4Glcb-Sp21
636	(3GlcNAcb1-3)-(3Galb1-3)-3GlcNAcb-Sp0
637	(3GlcNAcb1-3)-(3Galb1-4)-(3,4GlcNAcb1-6)-3,6Galb1
638	(3GlcNAcb1-3)-(3Galb1-4)-(4GlcNAcb1-2)-2Mana1
639	(3GlcNAcb1-3)-(3Galb1-4)-(4GlcNAcb1-3)-3Galb1
640	(3GlcNAcb1-3)-(3Galb1-4)-(4GlcNAcb1-6)-2,6Mana1
641	(3GlcNAcb1-3)-(3Galb1-4)-(4GlcNAcb1-6)-3,6Galb1
642	(3GlcNAcb1-3)-(3Galb1-4)-(4Glcb1-2)-2,6Mana1
643	(3GlcNAcb1-3)-(3Galb1-4)-4GlcNAcb-Sp0
644	(3GlcNAcb1-3)-(3Galb1-4)-4Glcb-Sp10
645	(3GlcNAcb1-3)-(3Galb1-4)-4Glcb-Sp4
646	(3GlcNAcb1-3)-(3Galb1-4)-4Glcb-Sp8
647	(3GlcNAcb1-4)-(4Galb1-4)-4Glcb-Sp0
648	(3GlcNAcb1-6)(3Galb1-4)-(4,6Galb1-4)-4Glc
649	(3GlcNAcb1-6)(3GlcNAcb1-2)-(2,6Mana1-6)-3,6Manb1
650	(3GlcNAcb1-6)(4GlcNAcb1-2)-(2,6Mana1-6)-3,6Manb1
651	(3GlcNAcb1-6)-(2,6Mana1-6)-(3,6Manb1-4)-4GlcNAcb1
652	(3GlcNAcb1-6)-(4,6Galb1-4)-4Glc-Sp21
653	(3GlcNAcb1-6)-(6Galb1-4)-4GlcNAcb-Sp0
654	(3Glcb1-3)-(3,6Galb1-4)-4Glcb-Sp0
655	(3Glcb1-3)-(3Galb1-4)-(4Glcb1-6)-3,6Galb1
656	(3Manb1-4)-(4GlcNAcb1-4)-4GlcNAc-Sp12
657	(3Manb1-4)-(4GlcNAcb1-4)-4GlcNAcb-Sp19
658	(4,6Galb1-4)-(4GlcNAcb1-4)-(3,4Manb1-4)-4GlcNAcb1
659	(4GalNAca1-3)(Fuca1-2)-(2,3Galb1-4)-4GlcNAcb
660	(4GalNAca1-3)-(2,3Galb1-4)-4GlcNAcb-Sp8
661	(4GalNAcb1-3)(Fuca1-2)-(2,3Galb1-4)-4GlcNAcb
662	(4GalNAcb1-3)-(2,3Galb1-4)-4GlcNAcb-Sp8
663	(4Galb1-3)-(3GlcNAcb1-2)-(2Mana1-3)-3,6Manb1
664	(4Galb1-3)-(3GlcNAcb1-2)-(2Mana1-6)-3,6Manb1
665	(4Galb1-4)(Fuca1-3)-(3,4GlcNAcb1-4)-4Galb1
666	(4Galb1-4)-(3,4GlcNAcb1-4)-(4Galb1-4)-3,4GlcNAcb
667	(4Galb1-4)-(4GlcNAcb1-2)-(2Mana1-3)-3,6Manb1
668	(4Galb1-4)-(4GlcNAcb1-2)-(2Mana1-6)-3,6Manb1
669	(4Galb1-4)-(4GlcNAcb1-3)-(3Galb1-4)-3,4GlcNAcb1
670	(4Galb1-4)-(4GlcNAcb1-3)-(3Galb1-4)-4GlcNAcb
671	(4Galb1-4)-(4GlcNAcb1-3)-(3Galb1-4)-4GlcNAcb1
672	(4Galb1-4)-(4GlcNAcb1-3)-(3Galb1-4)-4Glcb
673	(4GlcNAca1-6)-(6Galb1-4)-4GlcNAcb-Sp0
674	(4GlcNAcb1-2)(2Mana1-3)(GlcNAcb1-4)-2,3,4Manb1
675	(4GlcNAcb1-2)-(2,3,4Manb1-4)-(4GlcNAcb1-4)-4GlcNAc
676	(4GlcNAcb1-2)-(2,4Mana1-3)-(3,4,6Manb1-4)-4GlcNAcb1
677	(4GlcNAcb1-2)-(2,4Mana1-3)-(3,6Manb1-4)-4GlcNAcb1
678	(4GlcNAcb1-2)-(2,6Mana1-3)-(3,4,6Manb1-4)-4GlcNAcb1
679	(4GlcNAcb1-2)-(2,6Mana1-6)-(3,4,6Manb1-4)-4GlcNAcb1
680	(4GlcNAcb1-2)-(2,6Mana1-6)-(3,6Mana1-4)-4GlcNAcb1
681	(4GlcNAcb1-2)-(2,6Mana1-6)-(3,6Manb1-4)-4GlcNAcb1
682	(4GlcNAcb1-2)-(2,6Mana1-6)-(4,6Galb1-4)-4GlcNAcb1
683	(4GlcNAcb1-2)-(2Mana1-3)-(2,3,4Manb1-4)-4GlcNAcb1
684	(4GlcNAcb1-2)-(2Mana1-3)-(3,4,6Manb1-4)-4GlcNAcb1
685	(4GlcNAcb1-2)-(2Mana1-3)-(3,4Manb1-4)-4GlcNAcb1
686	(4GlcNAcb1-2)-(2Mana1-3)-(3,6Mana1-4)-4GlcNAcb1
687	(4GlcNAcb1-2)-(2Mana1-3)-(3,6Manb1-4)-4GlcNAcb1
688	(4GlcNAcb1-2)-(2Mana1-3)-(3Manb1-4)-4GlcNAcb1
689	(4GlcNAcb1-2)-(2Mana1-6)-(3,4,6Manb1-4)-4GlcNAcb1
690	(4GlcNAcb1-2)-(2Mana1-6)-(3,6Manb1-4)-4GlcNAcb1
691	(4GlcNAcb1-2)-(2Mana1-6)-(6GalNAcb1-4)-4GlcNAcb1
692	(4GlcNAcb1-2)-(2Mana1-6)-(6Manb1-4)-4GlcNAcb1
693	(4GlcNAcb1-3)(4GlcNAcb1-6)-3,6GalNAc-Sp14
694	(4GlcNAcb1-3)(4GlcNAcb1-6)-3,6GalNAca-Sp14
695	(4GlcNAcb1-3)(4GlcNAcb1-6)-3,6GalNAca-Sp8
696	(4GlcNAcb1-3)-(3,6Galb1-4)-4Glc-Sp21
697	(4GlcNAcb1-3)-(3,6Galb1-4)-4GlcNAc-Sp0
698	(4GlcNAcb1-3)-(3GalNAcb1-4)-4GlcNAcb-Sp0
699	(4GlcNAcb1-3)-(3Galb1-3)-3GalNAca-Sp14
700	(4GlcNAcb1-3)-(3Galb1-3)-3GlcNAcb-Sp0
701	(4GlcNAcb1-3)-(3Galb1-4)-(3,4GlcNAcb1-3)-3Galb1
702	(4GlcNAcb1-3)-(3Galb1-4)-(4,6Galb1-4)-4Glc
703	(4GlcNAcb1-3)-(3Galb1-4)-(4GlcNAcb1-2)-2,6Mana1
704	(4GlcNAcb1-3)-(3Galb1-4)-(4GlcNAcb1-2)-2Mana1
705	(4GlcNAcb1-3)-(3Galb1-4)-(4GlcNAcb1-3)-3,6GalNAca
706	(4GlcNAcb1-3)-(3Galb1-4)-(4GlcNAcb1-3)-3GalNAca
707	(4GlcNAcb1-3)-(3Galb1-4)-(4GlcNAcb1-3)-3Galb1
708	(4GlcNAcb1-3)-(3Galb1-4)-(4GlcNAcb1-6)-2,6Mana1
709	(4GlcNAcb1-3)-(3Galb1-4)-(4GlcNAcb1-6)-3,6GalNAca
710	(4GlcNAcb1-3)-(3Galb1-4)-(4Glcb1-2)-2,6Mana1
711	(4GlcNAcb1-3)-(3Galb1-4)-3,4GlcNAc-Sp0
712	(4GlcNAcb1-3)-(3Galb1-4)-3,4GlcNAcb-Sp0
713	(4GlcNAcb1-3)-(3Galb1-4)-4Glc-Sp0
714	(4GlcNAcb1-3)-(3Galb1-4)-4GlcNAc-Sp0
715	(4GlcNAcb1-3)-(3Galb1-4)-4GlcNAcb-Sp0
716	(4GlcNAcb1-3)-(3Galb1-4)-4GlcNAcb1-Sp0
717	(4GlcNAcb1-3)-(3Galb1-4)-4Glcb-Sp0
718	(4GlcNAcb1-3)-(3Galb1-4)-4Glcb-Sp8
719	(4GlcNAcb1-4)(2Mana1-3)-(3,4,6Manb1-4)-4GlcNAcb1
720	(4GlcNAcb1-4)(2Mana1-3)-(3,4Manb1-4)-4GlcNAcb1
721	(4GlcNAcb1-4)(4GlcNAcb1-2)-(2,4Mana1-3)-3,4,6Manb1
722	(4GlcNAcb1-4)(4GlcNAcb1-2)-(2,4Mana1-3)-3,6Manb1
723	(4GlcNAcb1-4)(Fuca1-6)-4,6GlcNAc-Sp21
724	(4GlcNAcb1-4)(Fuca1-6)-4,6GlcNAcb-6AA
725	(4GlcNAcb1-4)(Fuca1-6)-4,6GlcNAcb-Sp11
726	(4GlcNAcb1-4)(Fuca1-6)-4,6GlcNAcb-Sp19
727	(4GlcNAcb1-4)(Fuca1-6)-4,6GlcNAcb-Sp22
728	(4GlcNAcb1-4)(Fuca1-6)-4,6GlcNAcb-Sp24
729	(4GlcNAcb1-4)-(2,4Mana1-3)-(3,4,6Manb1-4)-4GlcNAcb1
730	(4GlcNAcb1-4)-(2,4Mana1-3)-(3,6Manb1-4)-4GlcNAcb1
731	(4GlcNAcb1-4)-(3,4,6Manb1-4)-(4GlcNAcb1-4)-4,6GlcNAc
732	(4GlcNAcb1-4)-(3,4Manb1-4)-(4GlcNAcb1-4)-4,6GlcNAc
733	(4GlcNAcb1-4)-(4GlcNAcb1-4)-(4GlcNAcb1-4)-4GlcNAcb
734	(4GlcNAcb1-4)-(4GlcNAcb1-4)-(4GlcNAcb1-4)-4GlcNAcb1
735	(4GlcNAcb1-4)-(4GlcNAcb1-4)-4GlcNAcb-Sp8
736	(4GlcNAcb1-4)-(4GlcNAcb1-4)-4GlcNAcb1-Sp8
737	(4GlcNAcb1-4)-(4Mana1-6)-(3,4,6Manb1-4)-4GlcNAcb1
738	(4GlcNAcb1-6)(3,4GlcNAcb1-3)-(3,6Galb1-4)-4Glc
739	(4GlcNAcb1-6)(3GlcNAcb1-3)-(3,6Galb-4)-4Glc
740	(4GlcNAcb1-6)(3GlcNAcb1-3)-(3,6Galb1-4)-4Glc
741	(4GlcNAcb1-6)(3GlcNAcb1-3)-(3,6Galb1-4)-4Glcb
742	(4GlcNAcb1-6)(4GlcNAcb1-2)-(2,6Mana1-3)-3,4,6Manb1
743	(4GlcNAcb1-6)(4GlcNAcb1-2)-(2,6Mana1-6)-3,4,6Manb1
744	(4GlcNAcb1-6)(4GlcNAcb1-2)-(2,6Mana1-6)-3,6Mana1
745	(4GlcNAcb1-6)(4GlcNAcb1-2)-(2,6Mana1-6)-3,6Manb1
746	(4GlcNAcb1-6)(4GlcNAcb1-2)-(2,6Mana1-6)-4,6Galb1
747	(4GlcNAcb1-6)(4GlcNAcb1-3)-(3,6Galb1-4)-4GlcNAc
748	(4GlcNAcb1-6)(4Glcb1-2)-(2,6Mana1-6)-3,6Manb1
749	(4GlcNAcb1-6)(GlcNAcb1-3)-(3,6Galb1-4)-4GlcNAc
750	(4GlcNAcb1-6)-(2,6Mana1-3)-(3,4,6Manb1-4)-4GlcNAcb1
751	(4GlcNAcb1-6)-(2,6Mana1-6)-(3,4,6Manb1-4)-4GlcNAcb1
752	(4GlcNAcb1-6)-(2,6Mana1-6)-(3,6Mana1-4)-4GlcNAcb1
753	(4GlcNAcb1-6)-(2,6Mana1-6)-(3,6Manb1-4)-4GlcNAcb1
754	(4GlcNAcb1-6)-(2,6Mana1-6)-(4,6Galb1-4)-4GlcNAcb1
755	(4GlcNAcb1-6)-(3,6Galb-4)-4Glc-Sp21
756	(4GlcNAcb1-6)-(3,6Galb1-4)-4Glc-Sp21
757	(4GlcNAcb1-6)-(3,6Galb1-4)-4GlcNAc-Sp0
758	(4GlcNAcb1-6)-(3,6Galb1-4)-4Glcb-Sp0
759	(4GlcNAcb1-6)-(3,6Galb1-4)-4Glcb-Sp21
760	(4GlcNAcb1-6)-(6Galb1-4)-4GlcNAcb-Sp0
761	(4Glca1-4)-(4Glca1-4)-4Glcb-Sp10
762	(4Glcb1-2)-(2,6Mana1-6)-(3,6Manb1-4)-4GlcNAcb1
763	(4Glcb1-6)(3Glcb1-3)-(3,6Galb1-4)-4Glcb
764	(4Glcb1-6)-(3,6Galb1-4)-4Glcb-Sp0
765	(4Mana1-6)(2,4Mana1-3)-(3,4,6Manb1-4)-4GlcNAcb1
766	(4Mana1-6)(GlcNAcb1-4)-(3,4,6Manb1-4)-4GlcNAcb1
767	(4Mana1-6)-(3,4,6Manb1-4)-(4GlcNAcb1-4)-4GlcNAcb
768	(6GalNAcb1-4)-(4GlcNAcb1-2)-(2Mana1-3)-3Manb1
769	(6Galb1-3)-(3GlcNAcb1-3)-(3,6Galb1-4)-4Glc
770	(6Galb1-4)-(4GlcNAcb1-2)-(2,4Mana1-3)-3,4,6Manb1
771	(6Galb1-4)-(4GlcNAcb1-2)-(2,6Mana1-3)-3,4,6Manb1
772	(6Galb1-4)-(4GlcNAcb1-2)-(2,6Mana1-6)-3,4,6Manb1
773	(6Galb1-4)-(4GlcNAcb1-2)-(2Mana1-3)-3,4,6Manb1
774	(6Galb1-4)-(4GlcNAcb1-2)-(2Mana1-3)-3,6Manb1
775	(6Galb1-4)-(4GlcNAcb1-2)-(2Mana1-3)-3Manb1
776	(6Galb1-4)-(4GlcNAcb1-2)-(2Mana1-6)-3,4,6Manb1
777	(6Galb1-4)-(4GlcNAcb1-2)-(2Mana1-6)-3,6Manb1
778	(6Galb1-4)-(4GlcNAcb1-2)-(2Mana1-6)-6Manb1
779	(6Galb1-4)-(4GlcNAcb1-2)-2Man-Sp0
780	(6Galb1-4)-(4GlcNAcb1-3)-(3Galb1-3)-3GlcNAcb
781	(6Galb1-4)-(4GlcNAcb1-3)-(3Galb1-4)-3,4GlcNAcb1
782	(6Galb1-4)-(4GlcNAcb1-3)-(3Galb1-4)-4GlcNAcb
783	(6Galb1-4)-(4GlcNAcb1-3)-(3Galb1-4)-4GlcNAcb1
784	(6Galb1-4)-(4GlcNAcb1-3)-3,6GalNAca-Sp14
785	(6Galb1-4)-(4GlcNAcb1-3)-3GalNAc-Sp14
786	(6Galb1-4)-(4GlcNAcb1-4)-(2,4Mana1-3)-3,4,6Manb1
787	(6Galb1-4)-(4GlcNAcb1-4)-(4Mana1-6)-3,4,6Manb1
788	(6Galb1-4)-(4GlcNAcb1-6)-(2,6Mana1-3)-3,4,6Manb1
789	(6Galb1-4)-(4GlcNAcb1-6)-(2,6Mana1-6)-3,4,6Manb1
790	(6Galb1-4)-(4GlcNAcb1-6)-(3,6Galb-4)-4Glc
791	(6Galb1-4)-(4GlcNAcb1-6)-(3,6Galb1-4)-4Glc
792	(6Galb1-4)-(4GlcNAcb1-6)-(3,6Galb1-4)-4Glcb
793	(6Galb1-4)-(4GlcNAcb1-6)-3,6GalNAca-Sp14
794	(6Galb1-4)-(4GlcNAcb1-6)-6GalNAca-Sp14
795	(6GlcNAcb1-4)-(4GlcNAcb1-4)-4GlcNAc-Sp21
796	(6Glca1-6)-(6Glca1-6)-6Glcb-Sp10
797	(6Manb1-4)-(4GlcNAcb1-4)-4GlcNAc-Sp12
798	(8Neu5Aca2-3)-(3,4Galb1-4)-4Glcb-Sp0
799	(8Neu5Aca2-3)-(3,4Galb1-4)-4Glcb-Sp21
800	(8Neu5Aca2-3)-(3,4Galb1-4)-4Glcb-sp0
801	(8Neu5Aca2-3)-(3Galb1-3)-(3GalNAcb1-4)-3,4Galb1
802	(8Neu5Aca2-3)-(3Galb1-4)-4GlcNAc-Sp0
803	(8Neu5Aca2-3)-(3Galb1-4)-4Glcb-Sp0
804	(8Neu5Aca2-8)-(8Neu5Aca2-3)-(3,4Galb1-4)-4Glcb
805	(8Neu5Aca2-8)-(8Neu5Aca2-3)-(3Galb1-4)-4Glcb
806	(8Neu5Gca2-3)-(3Galb1-4)-(4GlcNAcb1-3)-3Galb1
807	(8Neu5Gca2-3)-(3Galb1-4)-4GlcNAc-Sp0
808	(8Neu5Gca2-6)-(6Galb1-4)-4GlcNAc-Sp0
809	(8NeuAca2-3)-(3,4Galb1-4)-4Glcb-Sp0
810	(8NeuAca2-8)-(8NeuAca2-3)-(3,4Galb1-4)-4Glcb
811	(9AcNeuAca2-3)-(3Galb1-3)-3GlcNAcb-Sp0
812	(9AcNeuAca2-3)-(3Galb1-4)-4GlcNAcb-Sp0
813	(9NAcNeu5Aca2-6)-(6Galb1-4)-4GlcNAcb-Sp8
814	(Fuca1-2)(GalNAca1-3)-2,3Galb-Sp18
815	(Fuca1-2)(GalNAca1-3)-2,3Galb-Sp8
816	(Fuca1-2)(GalNAcb1-3)-2,3Galb-Sp8
817	(Fuca1-2)(GalNAcb1-4)-2,4Galb-Sp8
818	(Fuca1-2)(Gala1-3)-2,3Galb-Sp18
819	(Fuca1-2)(Gala1-3)-2,3Galb-Sp8
820	(Fuca1-2)-(2(6OSO3)Galb1-3)-3(6OSO3)GlcNAcb-Sp0
821	(Fuca1-2)-(2(6OSO3)Galb1-3)-3GlcNAcb-Sp0
822	(Fuca1-2)-(2(6OSO3)Galb1-4)-4(6OSO3)Glc-Sp0
823	(Fuca1-2)-(2(6OSO3)Galb1-4)-4Glc-Sp0
824	(Fuca1-2)-(2(6OSO3)Galb1-4)-4GlcNAc-Sp0
825	(Fuca1-2)-(2(6S)Galb1-3)-3(6S)GlcNAcb-Sp0
826	(Fuca1-2)-(2(6S)Galb1-3)-3GlcNAcb-Sp0
827	(Fuca1-2)-(2(6S)Galb1-4)-4(6S)Glc-Sp0
828	(Fuca1-2)-(2(6S)Galb1-4)-4Glc-Sp0
829	(Fuca1-2)-(2(6S)Galb1-4)-4GlcNAc-Sp0
830	(Fuca1-2)-(2,3Galb1-3)-(3GalNAca1-3)-2,3Galb1
831	(Fuca1-2)-(2,3Galb1-3)-(3GalNAcb1-3)-3Gala1
832	(Fuca1-2)-(2,3Galb1-3)-(3GlcNAcb1-2)-2Mana1
833	(Fuca1-2)-(2,3Galb1-3)-(3GlcNAcb1-3)-3GalNAc
834	(Fuca1-2)-(2,3Galb1-3)-(3GlcNAcb1-6)-6GalNAc
835	(Fuca1-2)-(2,3Galb1-3)-(3GlcNAcb1-6)-6GalNAca
836	(Fuca1-2)-(2,3Galb1-3)-3GalNAca-Sp8
837	(Fuca1-2)-(2,3Galb1-3)-3GalNAcb-Sp8
838	(Fuca1-2)-(2,3Galb1-3)-3GlcNAcb-Sp0
839	(Fuca1-2)-(2,3Galb1-3)-3GlcNAcb-Sp8
840	(Fuca1-2)-(2,3Galb1-4)-(3,4GlcNAcb1-3)-3GalNAc
841	(Fuca1-2)-(2,3Galb1-4)-(4GlcNAcb1-2)-2Mana
842	(Fuca1-2)-(2,3Galb1-4)-(4GlcNAcb1-2)-2Mana1
843	(Fuca1-2)-(2,3Galb1-4)-(4GlcNAcb1-3)-3,6GalNAc
844	(Fuca1-2)-(2,3Galb1-4)-(4GlcNAcb1-3)-3GalNAca
845	(Fuca1-2)-(2,3Galb1-4)-(4GlcNAcb1-3)-3Galb1
846	(Fuca1-2)-(2,3Galb1-4)-(4GlcNAcb1-6)-3,6GalNAc
847	(Fuca1-2)-(2,3Galb1-4)-(4GlcNAcb1-6)-6GalNAc
848	(Fuca1-2)-(2,3Galb1-4)-(4GlcNAcb1-6)-6GalNAca
849	(Fuca1-2)-(2,3Galb1-4)-3,4GlcNAcb-Sp0
850	(Fuca1-2)-(2,3Galb1-4)-3,4GlcNAcb-Sp8
851	(Fuca1-2)-(2,3Galb1-4)-3,4Glcb-Sp21
852	(Fuca1-2)-(2,3Galb1-4)-4Glc-Sp0
853	(Fuca1-2)-(2,3Galb1-4)-4Glc-Sp14
854	(Fuca1-2)-(2,3Galb1-4)-4GlcNAc-Sp0
855	(Fuca1-2)-(2,3Galb1-4)-4GlcNAc-Sp14
856	(Fuca1-2)-(2,3Galb1-4)-4GlcNAcb-Sp0
857	(Fuca1-2)-(2,3Galb1-4)-4GlcNAcb-Sp8
858	(Fuca1-2)-(2,3Galb1-4)-4Glcb-Sp0
859	(Fuca1-2)-(2,4Galb1-4)-4GalNAcb-Sp8
860	(Fuca1-2)-(2,4Galb1-4)-4GlcNAcb-Sp8
861	(Fuca1-2)-(2Galb1-3)-(3,4GlcNAcb1-2)-2Mana1
862	(Fuca1-2)-(2Galb1-3)-(3,4GlcNAcb1-3)-3,6Galb1
863	(Fuca1-2)-(2Galb1-3)-(3GalNAca1-3)-2,3Galb1
864	(Fuca1-2)-(2Galb1-3)-(3GalNAcb1-3)-3Gala
865	(Fuca1-2)-(2Galb1-3)-(3GalNAcb1-3)-3Gala1
866	(Fuca1-2)-(2Galb1-3)-(3GalNAcb1-3)-3Galb1
867	(Fuca1-2)-(2Galb1-3)-(3GalNAcb1-4)-3,4Galb1
868	(Fuca1-2)-(2Galb1-3)-(3GlcNAcb1-2)-2Mana1
869	(Fuca1-2)-(2Galb1-3)-(3GlcNAcb1-3)-3,6GalNAca
870	(Fuca1-2)-(2Galb1-3)-(3GlcNAcb1-3)-3,6Galb
871	(Fuca1-2)-(2Galb1-3)-(3GlcNAcb1-3)-3,6Galb1
872	(Fuca1-2)-(2Galb1-3)-(3GlcNAcb1-3)-3GalNAc
873	(Fuca1-2)-(2Galb1-3)-(3GlcNAcb1-3)-3Galb1
874	(Fuca1-2)-(2Galb1-3)-(3GlcNAcb1-6)-3,6GalNAca
875	(Fuca1-2)-(2Galb1-3)-3(6OSO3)GlcNAcb-Sp0
876	(Fuca1-2)-(2Galb1-3)-3(6S)GlcNAcb-Sp0
877	(Fuca1-2)-(2Galb1-3)-3,4GlcNAcb-Sp8
878	(Fuca1-2)-(2Galb1-3)-3GalNAca-Sp14
879	(Fuca1-2)-(2Galb1-3)-3GalNAca-Sp8
880	(Fuca1-2)-(2Galb1-3)-3GalNAcb-Sp0
881	(Fuca1-2)-(2Galb1-3)-3GalNAcb-Sp8
882	(Fuca1-2)-(2Galb1-3)-3GlcNAcb-Sp0
883	(Fuca1-2)-(2Galb1-3)-3GlcNAcb-Sp8
884	(Fuca1-2)-(2Galb1-4)-(3,4GalNAcb1-3)-3Galb1
885	(Fuca1-2)-(2Galb1-4)-(3,4GlcNAcb1-2)-2,4Mana1
886	(Fuca1-2)-(2Galb1-4)-(3,4GlcNAcb1-2)-2Mana1
887	(Fuca1-2)-(2Galb1-4)-(3,4GlcNAcb1-3)-3,6Galb1
888	(Fuca1-2)-(2Galb1-4)-(3,4GlcNAcb1-3)-3GalNAca
889	(Fuca1-2)-(2Galb1-4)-(3,4GlcNAcb1-3)-3Galb1
890	(Fuca1-2)-(2Galb1-4)-(3,4GlcNAcb1-4)-2,4Mana1
891	(Fuca1-2)-(2Galb1-4)-(4GlcNAcb1-2)-2,4Mana1
892	(Fuca1-2)-(2Galb1-4)-(4GlcNAcb1-2)-2Mana
893	(Fuca1-2)-(2Galb1-4)-(4GlcNAcb1-2)-2Mana1
894	(Fuca1-2)-(2Galb1-4)-(4GlcNAcb1-3)-3,6GalNAc
895	(Fuca1-2)-(2Galb1-4)-(4GlcNAcb1-3)-3,6Galb1
896	(Fuca1-2)-(2Galb1-4)-(4GlcNAcb1-3)-3GalNAca
897	(Fuca1-2)-(2Galb1-4)-(4GlcNAcb1-3)-3Galb1
898	(Fuca1-2)-(2Galb1-4)-(4GlcNAcb1-4)-2,4Mana1
899	(Fuca1-2)-(2Galb1-4)-(4GlcNAcb1-6)-3,6GalNAc
900	(Fuca1-2)-(2Galb1-4)-(4GlcNAcb1-6)-6GalNAca
901	(Fuca1-2)-(2Galb1-4)-3,4GlcNAcb-Sp0
902	(Fuca1-2)-(2Galb1-4)-3,4GlcNAcb-Sp8
903	(Fuca1-2)-(2Galb1-4)-4(6OSO3)Glc-Sp0
904	(Fuca1-2)-(2Galb1-4)-4(6OSO3)GlcNAc-Sp8
905	(Fuca1-2)-(2Galb1-4)-4(6S)Glc-Sp0
906	(Fuca1-2)-(2Galb1-4)-4(6S)GlcNAc-Sp8
907	(Fuca1-2)-(2Galb1-4)-4GlcNAcb-Sp0
908	(Fuca1-2)-(2Galb1-4)-4GlcNAcb-Sp8
909	(Fuca1-2)-(2Galb1-4)-4Glcb-Sp0
910	(Fuca1-3)((3OSO3)GalNAcb1-4)-3,4GlcNAcb-Sp8
911	(Fuca1-3)((3OSO3)Galb1-4)-3,4(6OSO3)Glc-Sp0
912	(Fuca1-3)((3OSO3)Galb1-4)-3,4(6OSO3)GlcNAc-Sp8
913	(Fuca1-3)((3OSO3)Galb1-4)-3,4Glc-Sp0
914	(Fuca1-3)((3OSO3)Galb1-4)-3,4GlcNAc-Sp0
915	(Fuca1-3)((3OSO3)Galb1-4)-3,4GlcNAcb-Sp8
916	(Fuca1-3)((3S)GalNAcb1-4)-3,4GlcNAcb-Sp8
917	(Fuca1-3)((3S)Galb1-4)-3,4(6S)Glc-Sp0
918	(Fuca1-3)((3S)Galb1-4)-3,4(6S)GlcNAc-Sp8
919	(Fuca1-3)((3S)Galb1-4)-3,4Glc-Sp0
920	(Fuca1-3)((3S)Galb1-4)-3,4GlcNAc-Sp0
921	(Fuca1-3)((3S)Galb1-4)-3,4GlcNAc-Sp8
922	(Fuca1-3)(2,3Galb1-4)-3,4GlcNAcb-Sp0
923	(Fuca1-3)(2,3Galb1-4)-3,4GlcNAcb-Sp8
924	(Fuca1-3)(2,3Galb1-4)-3,4Glcb-Sp21
925	(Fuca1-3)(2Galb1-4)-3,4GlcNAcb-Sp0
926	(Fuca1-3)(2Galb1-4)-3,4GlcNAcb-Sp8
927	(Fuca1-3)(3(6-O-Su)Galb1-4)-3,4GlcNAcb-Sp8
928	(Fuca1-3)(3(6S)Galb1-4)-3,4GlcNAcb-Sp8
929	(Fuca1-3)(3Galb1-4)-3,4(6OSO3)GlcNAcb-Sp8
930	(Fuca1-3)(3Galb1-4)-3,4(6S)GlcNAcb-Sp8
931	(Fuca1-3)(3Galb1-4)-3,4GalNAcb-Sp0
932	(Fuca1-3)(3Galb1-4)-3,4GalNAcb-Sp8
933	(Fuca1-3)(3Galb1-4)-3,4GlcNAc-Sp0
934	(Fuca1-3)(3Galb1-4)-3,4GlcNAcb-Sp0
935	(Fuca1-3)(3Galb1-4)-3,4GlcNAcb-Sp8
936	(Fuca1-3)(4Galb1-4)-3,4GlcNAcb-Sp0
937	(Fuca1-3)(GalNAcb1-4)-3,4(6OSO3)GlcNAcb-Sp8
938	(Fuca1-3)(GalNAcb1-4)-3,4(6S)GlcNAcb-Sp8
939	(Fuca1-3)(GalNAcb1-4)-3,4GlcNAcb-Sp0
940	(Fuca1-3)(Galb1-4)-3,4(6OSO3)Glc-Sp0
941	(Fuca1-3)(Galb1-4)-3,4(6OSO3)GlcNAc-Sp0
942	(Fuca1-3)(Galb1-4)-3,4(6S)Glc-Sp0
943	(Fuca1-3)(Galb1-4)-3,4(6S)GlcNAc-Sp0
944	(Fuca1-3)(Galb1-4)-3,4GlcNAcb-Sp0
945	(Fuca1-3)(Galb1-4)-3,4GlcNAcb-Sp8
946	(Fuca1-3)-(3,4GalNAcb1-3)-(3Galb1-4)-3,4GlcNAcb
947	(Fuca1-3)-(3,4GalNAcb1-3)-(3Galb1-4)-3,4GlcNAcb1
948	(Fuca1-3)-(3,4GlcNAcb1-2)-(2,4Mana1-3)-3,6Manb1
949	(Fuca1-3)-(3,4GlcNAcb1-2)-(2Mana1-3)-3,6Manb1
950	(Fuca1-3)-(3,4GlcNAcb1-2)-(2Mana1-6)-3,6Manb1
951	(Fuca1-3)-(3,4GlcNAcb1-2)-2Mana-Sp0
952	(Fuca1-3)-(3,4GlcNAcb1-3)-(3,6Galb1-4)-4Glc
953	(Fuca1-3)-(3,4GlcNAcb1-3)-(3Galb1-3)-3,4GlcNAcb
954	(Fuca1-3)-(3,4GlcNAcb1-3)-(3Galb1-4)-3,4GalNAcb
955	(Fuca1-3)-(3,4GlcNAcb1-3)-(3Galb1-4)-3,4GlcNAcb
956	(Fuca1-3)-(3,4GlcNAcb1-3)-(3Galb1-4)-3,4GlcNAcb1
957	(Fuca1-3)-(3,4GlcNAcb1-3)-(3Galb1-4)-4GlcNAcb
958	(Fuca1-3)-(3,4GlcNAcb1-3)-3GalNAc-Sp14
959	(Fuca1-3)-(3,4GlcNAcb1-3)-3GalNAca-Sp14
960	(Fuca1-3)-(3,4GlcNAcb1-3)-3Galb-Sp8
961	(Fuca1-3)-(3,4GlcNAcb1-4)-(2,4Mana1-3)-3,6Manb1
962	(Fuca1-3)-(3,4GlcNAcb1-4)-(4Galb1-4)-3,4GlcNAcb
963	(Fuca1-3)-(3,4GlcNAcb1-4)-(4Galb1-4)-3,4GlcNAcb1
964	(Fuca1-3)-(3,4GlcNAcb1-6)-(3,6Galb1-4)-4Glc
965	(Fuca1-3)-(3,4GlcNAcb1-6)-3,6GalNAc-Sp14
966	(Fuca1-3)-(3,4GlcNAcb1-6)-3,6GalNAca-Sp14
967	(Fuca1-3)-(3,4GlcNAcb1-6)-6GalNAc-Sp14
968	(Fuca1-3)-(3GlcNAcb1-6)-(4,6Galb1-4)-4Glc
969	(Fuca1-4)(2Galb1-3)-(3,4GlcNAcb1-2)-2Mana1
970	(Fuca1-4)(2Galb1-3)-(3,4GlcNAcb1-3)-3,6Galb1
971	(Fuca1-4)(3Galb1-3)-(3,4GlcNAcb1-2)-2Mana1
972	(Fuca1-4)(3Galb1-3)-(3,4GlcNAcb1-3)-3Galb1
973	(Fuca1-4)(Galb1-3)-(3,4GlcNAcb1-2)-2Mana
974	(Fuca1-4)(Galb1-3)-(3,4GlcNAcb1-2)-2Mana1
975	(Fuca1-4)(Galb1-3)-(3,4GlcNAcb1-3)-3Galb1
976	(Fuca1-4)(Galb1-3)-(3,4GlcNAcb1-6)-6GalNAca
977	(Fuca1-4)-(3,4GlcNAcb1-2)-(2Mana1-3)-3,6Manb1
978	(Fuca1-4)-(3,4GlcNAcb1-2)-(2Mana1-3)-3Manb1
979	(Fuca1-4)-(3,4GlcNAcb1-2)-(2Mana1-6)-3,6Manb1
980	(Fuca1-4)-(3,4GlcNAcb1-2)-2Mana-Sp0
981	(Fuca1-4)-(3,4GlcNAcb1-3)-(3,6Galb1-4)-4Glc
982	(Fuca1-4)-(3,4GlcNAcb1-3)-(3Galb1-3)-3,4GlcNAcb
983	(Fuca1-4)-(3,4GlcNAcb1-3)-(3Galb1-4)-3,4GlcNAcb
984	(Fuca1-4)-(3,4GlcNAcb1-3)-(3Galb1-4)-4GlcNAcb
985	(Fuca1-4)-(3,4GlcNAcb1-6)-6GalNAca-Sp14
986	(GalNAca1-3)(Fuca1-2)-(2,3Galb1-3)-3GalNAca1
987	(GalNAca1-3)(Fuca1-2)-(2,3Galb1-3)-3GalNAcb1
988	(GalNAca1-3)(Fuca1-2)-(2,3Galb1-3)-3GlcNAcb
989	(GalNAca1-3)(Fuca1-2)-(2,3Galb1-3)-3GlcNAcb1
990	(GalNAca1-3)(Fuca1-2)-(2,3Galb1-4)-3,4GlcNAcb
991	(GalNAca1-3)(Fuca1-2)-(2,3Galb1-4)-3,4GlcNAcb1
992	(GalNAca1-3)(Fuca1-2)-(2,3Galb1-4)-4GlcNAcb
993	(GalNAca1-3)(Fuca1-2)-(2,3Galb1-4)-4GlcNAcb1
994	(GalNAca1-3)(Fuca1-2)-(2,3Galb1-4)-4Glcb
995	(GalNAca1-3)-(2,3Galb1-3)-(3GalNAca1-3)-2,3Galb1
996	(GalNAca1-3)-(2,3Galb1-3)-(3GalNAcb1-3)-3Gala1
997	(GalNAca1-3)-(2,3Galb1-3)-(3GlcNAcb1-2)-2Mana1
998	(GalNAca1-3)-(2,3Galb1-3)-(3GlcNAcb1-3)-3GalNAc
999	(GalNAca1-3)-(2,3Galb1-3)-(3GlcNAcb1-6)-6GalNAca
1000	(GalNAca1-3)-(2,3Galb1-3)-3GlcNAcb-Sp0
1001	(GalNAca1-3)-(2,3Galb1-4)-(3,4GlcNAcb1-3)-3GalNAc
1002	(GalNAca1-3)-(2,3Galb1-4)-(4GlcNAcb1-2)-2Mana
1003	(GalNAca1-3)-(2,3Galb1-4)-(4GlcNAcb1-2)-2Mana1
1004	(GalNAca1-3)-(2,3Galb1-4)-(4GlcNAcb1-3)-3,6GalNAc
1005	(GalNAca1-3)-(2,3Galb1-4)-(4GlcNAcb1-3)-3GalNAca
1006	(GalNAca1-3)-(2,3Galb1-4)-(4GlcNAcb1-3)-3Galb1
1007	(GalNAca1-3)-(2,3Galb1-4)-(4GlcNAcb1-6)-3,6GalNAc
1008	(GalNAca1-3)-(2,3Galb1-4)-(4GlcNAcb1-6)-6GalNAc
1009	(GalNAca1-3)-(2,3Galb1-4)-3,4GlcNAcb-Sp0
1010	(GalNAca1-3)-(2,3Galb1-4)-4GlcNAcb-Sp0
1011	(GalNAca1-3)-(2,3Galb1-4)-4GlcNAcb-Sp8
1012	(GalNAca1-3)-(2,3Galb1-4)-4Glcb-Sp0
1013	(GalNAca1-3)-(3Fuca1-2)-(2Galb1-4)-4GlcNAcb1
1014	(GalNAca1-3)-(3GalNAcb1-3)-(3Gala1-4)-4Galb1
1015	(GalNAca1-4)(Fuca1-2)-(2,4Galb1-4)-4GlcNAcb
1016	(GalNAca1-4)-(2,4Galb1-4)-4GlcNAcb-Sp8
1017	(GalNAcb1-3)-(3Gala1-4)-(4Galb1-4)-4GlcNAcb
1018	(GalNAcb1-3)-(3Gala1-4)-(4Galb1-4)-4GlcNAcb1
1019	(GalNAcb1-3)-(3Gala1-6)-(6Galb1-4)-4Glcb
1020	(GalNAcb1-4)(8Neu5Aca2-3)-(3,4Galb1-4)-4Glcb
1021	(GalNAcb1-4)(8NeuAca2-3)-(3,4Galb1-4)-4Glcb
1022	(GalNAcb1-4)(Neu5Aca2-3)-(3,4Galb1-4)-4GlcNAcb
1023	(GalNAcb1-4)(Neu5Aca2-3)-(3,4Galb1-4)-4GlcNAcb1
1024	(GalNAcb1-4)(Neu5Aca2-3)-(3,4Galb1-4)-4Glcb
1025	(GalNAcb1-4)-(3,4Galb1-4)-(4GlcNAcb1-3)-3GalNAca
1026	(GalNAcb1-4)-(3,4Galb1-4)-4GlcNAcb-Sp0
1027	(GalNAcb1-4)-(3,4Galb1-4)-4GlcNAcb-Sp8
1028	(GalNAcb1-4)-(3,4Galb1-4)-4Glcb-Sp0
1029	(GalNAcb1-4)-(4Galb1-4)-4Glcb-Sp0
1030	(GalNAcb1-4)-(4Galb1-4)-4Glcb-sp0
1031	(GalNAcb1-4)-(4GlcNAcb1-2)-(2Mana1-3)-3,6Manb1
1032	(GalNAcb1-4)-(4GlcNAcb1-2)-(2Mana1-6)-3,6Manb1
1033	(GalNAcb1-4)-(4GlcNAcb1-2)-(2Mana1-6)-6GalNAcb1
1034	(GalNAcb1-4)-(4GlcNAcb1-2)-(2Mana1-6)-6Manb1
1035	(GalNAcb1-4)-(4GlcNAcb1-2)-2Mana-Sp0
1036	(GalNAcb1-4)-(4GlcNAcb1-3)-(3GalNAcb1-4)-4GlcNAcb
1037	(Gala1-3)(Fuca1-2)-(2,3Galb1-3)-3GalNAca
1038	(Gala1-3)(Fuca1-2)-(2,3Galb1-3)-3GalNAcb
1039	(Gala1-3)(Fuca1-2)-(2,3Galb1-3)-3GalNAcb1
1040	(Gala1-3)(Fuca1-2)-(2,3Galb1-3)-3GlcNAcb
1041	(Gala1-3)(Fuca1-2)-(2,3Galb1-3)-3GlcNAcb1
1042	(Gala1-3)(Fuca1-2)-(2,3Galb1-4)-3,4GlcNAcb
1043	(Gala1-3)(Fuca1-2)-(2,3Galb1-4)-3,4GlcNAcb1
1044	(Gala1-3)(Fuca1-2)-(2,3Galb1-4)-3,4Glcb
1045	(Gala1-3)(Fuca1-2)-(2,3Galb1-4)-4GlcNAc
1046	(Gala1-3)(Fuca1-2)-(2,3Galb1-4)-4GlcNAcb
1047	(Gala1-3)(Fuca1-2)-(2,3Galb1-4)-4GlcNAcb1
1048	(Gala1-3)(Fuca1-2)-(2,3Galb1-4)-4Glcb
1049	(Gala1-3)-(2,3Galb1-3)-(3GalNAcb1-3)-3Gala1
1050	(Gala1-3)-(2,3Galb1-3)-(3GlcNAcb1-2)-2Mana1
1051	(Gala1-3)-(2,3Galb1-3)-(3GlcNAcb1-3)-3GalNAc
1052	(Gala1-3)-(2,3Galb1-3)-(3GlcNAcb1-6)-6GalNAc
1053	(Gala1-3)-(2,3Galb1-3)-3GalNAca-Sp8
1054	(Gala1-3)-(2,3Galb1-3)-3GalNAcb-Sp8
1055	(Gala1-3)-(2,3Galb1-3)-3GlcNAcb-Sp0
1056	(Gala1-3)-(2,3Galb1-3)-3GlcNAcb-Sp8
1057	(Gala1-3)-(2,3Galb1-4)-(3,4GlcNAcb1-3)-3GalNAc
1058	(Gala1-3)-(2,3Galb1-4)-(4GlcNAcb1-2)-2Mana
1059	(Gala1-3)-(2,3Galb1-4)-(4GlcNAcb1-2)-2Mana1
1060	(Gala1-3)-(2,3Galb1-4)-(4GlcNAcb1-3)-3GalNAca
1061	(Gala1-3)-(2,3Galb1-4)-(4GlcNAcb1-6)-6GalNAca
1062	(Gala1-3)-(2,3Galb1-4)-3,4GlcNAcb-Sp0
1063	(Gala1-3)-(2,3Galb1-4)-3,4GlcNAcb-Sp8
1064	(Gala1-3)-(2,3Galb1-4)-3,4Glcb-Sp21
1065	(Gala1-3)-(2,3Galb1-4)-4GlcNAc-Sp0
1066	(Gala1-3)-(2,3Galb1-4)-4GlcNAcb-Sp0
1067	(Gala1-3)-(2,3Galb1-4)-4Glcb-Sp0
1068	(Gala1-3)-(3,4Galb1-4)-4GlcNAcb-Sp8
1069	(Gala1-3)-(3Fuca1-2)-(2Galb1-4)-4GlcNAcb1
1070	(Gala1-3)-(3Galb1-3)-(3,4GlcNAcb1-2)-2Mana1
1071	(Gala1-3)-(3Galb1-3)-(3GlcNAcb1-2)-2Mana
1072	(Gala1-3)-(3Galb1-3)-(3GlcNAcb1-2)-2Mana1
1073	(Gala1-3)-(3Galb1-3)-(3GlcNAcb1-3)-3GalNAc
1074	(Gala1-3)-(3Galb1-3)-(3GlcNAcb1-6)-6GalNAca
1075	(Gala1-3)-(3Galb1-3)-3GlcNAcb-Sp0
1076	(Gala1-3)-(3Galb1-4)-(3,4GlcNAcb1-2)-2Mana1
1077	(Gala1-3)-(3Galb1-4)-(4GlcNAcb1-2)-2Mana
1078	(Gala1-3)-(3Galb1-4)-(4GlcNAcb1-2)-2Mana1
1079	(Gala1-3)-(3Galb1-4)-(4GlcNAcb1-3)-3GalNAca
1080	(Gala1-3)-(3Galb1-4)-(4GlcNAcb1-6)-6GalNAca
1081	(Gala1-3)-(3Galb1-4)-3,4GalNAcb-Sp8
1082	(Gala1-3)-(3Galb1-4)-3,4GlcNAcb-Sp8
1083	(Gala1-3)-(3Galb1-4)-4Glc-Sp10
1084	(Gala1-3)-(3Galb1-4)-4GlcNAcb-Sp8
1085	(Gala1-3)-(3Galb1-4)-4Glcb-Sp0
1086	(Gala1-4)(Fuca1-2)-(2,4Galb1-4)-4GalNAcb
1087	(Gala1-4)(Fuca1-2)-(2,4Galb1-4)-4GlcNAcb
1088	(Gala1-4)(Gala1-3)-(3,4Galb1-4)-4GlcNAcb
1089	(Gala1-4)-(2,4Galb1-4)-4GalNAcb-Sp8
1090	(Gala1-4)-(2,4Galb1-4)-4GlcNAcb-Sp8
1091	(Gala1-4)-(3,4Galb1-4)-4GlcNAcb-Sp8
1092	(Gala1-4)-(4Galb1-3)-(3GlcNAcb1-2)-2Mana1
1093	(Gala1-4)-(4Galb1-4)-(4GlcNAcb1-2)-2Mana1
1094	(Gala1-4)-(4Galb1-4)-(4GlcNAcb1-3)-3Galb1
1095	(Gala1-4)-(4Galb1-4)-4GalNAcb-Sp0
1096	(Gala1-4)-(4Galb1-4)-4GalNAcb-Sp8
1097	(Gala1-4)-(4Galb1-4)-4Galb-Sp0
1098	(Gala1-4)-(4Galb1-4)-4GlcNAcb-Sp0
1099	(Gala1-4)-(4Galb1-4)-4GlcNAcb-Sp8
1100	(Gala1-4)-(4Galb1-4)-4Glcb-Sp0
1101	(Galb1-3)(3,4GlcNAcb1-6)-3,6GalNAc-Sp14
1102	(Galb1-3)(3,4GlcNAcb1-6)-3,6GalNAca-Sp14
1103	(Galb1-3)(3GlcNAcb1-6)-3,6GalNAc-Sp21
1104	(Galb1-3)(4GlcNAcb1-6)-3,6GalNAc-Sp14
1105	(Galb1-3)(4GlcNAcb1-6)-3,6GalNAc-Threonine
1106	(Galb1-3)(4GlcNAcb1-6)-3,6GalNAca-Sp14
1107	(Galb1-3)(4GlcNAcb1-6)-3,6GalNAca-Sp8
1108	(Galb1-3)(4GlcNAcb1-6)-3,6GlcNAca-Sp8
1109	(Galb1-3)(4Glcb1-6)-3,6GalNAc-Sp14
1110	(Galb1-3)(4Glcb1-6)-3,6GalNAca-Sp14
1111	(Galb1-3)(Fuca1-4)-3,4GlcNAc-Sp0
1112	(Galb1-3)(Fuca1-4)-3,4GlcNAc-Sp8
1113	(Galb1-3)(Fuca1-4)-3,4GlcNAcb-Sp0
1114	(Galb1-3)(Fuca1-4)-3,4GlcNAcb-Sp8
1115	(Galb1-3)(GlcNAcb1-6)-3,6GalNAc-Sp14
1116	(Galb1-3)(GlcNAcb1-6)-3,6GalNAc-Threonine
1117	(Galb1-3)(GlcNAcb1-6)-3,6GalNAca-Sp14
1118	(Galb1-3)(GlcNAcb1-6)-3,6GalNAca-Sp8
1119	(Galb1-3)(GlcNAcb1-6)-3,6GlcNAca-Sp8
1120	(Galb1-3)(Glcb1-6)-3,6GalNAc-Sp14
1121	(Galb1-3)(Neu5Aca2-6)-3,6GalNAca-Sp14
1122	(Galb1-3)(Neu5Aca2-6)-3,6GalNAca-Sp8
1123	(Galb1-3)(Neu5Aca2-6)-3,6GlcNAca-Sp8
1124	(Galb1-3)(Neu5Acb2-6)-3,6GalNAca-Sp8
1125	(Galb1-3)(Neu5Acb2-6)-3,6GlcNAca-Sp8
1126	(Galb1-3)-(3,4GlcNAcb1-2)-(2Mana1-3)-3,6Manb1
1127	(Galb1-3)-(3,4GlcNAcb1-2)-(2Mana1-6)-3,6Manb1
1128	(Galb1-3)-(3,4GlcNAcb1-2)-2Mana-Sp0
1129	(Galb1-3)-(3,4GlcNAcb1-3)-(3Galb1-3)-3,4GlcNAcb
1130	(Galb1-3)-(3,4GlcNAcb1-3)-(3Galb1-4)-3,4GlcNAcb
1131	(Galb1-3)-(3,4GlcNAcb1-3)-(3Galb1-4)-4GlcNAcb
1132	(Galb1-3)-(3,4GlcNAcb1-6)-6GalNAca-Sp14
1133	(Galb1-3)-(3,6GlcNAcb1-4)-(4Galb1-4)-4Glcb
1134	(Galb1-3)-(3GalNAca1-3)-(2,3Galb1-4)-4Glc
1135	(Galb1-3)-(3GalNAca1-3)-(2,3Galb1-4)-4GlcNAc
1136	(Galb1-3)-(3GalNAcb1-3)-(3Gala1-4)-4Galb1
1137	(Galb1-3)-(3GalNAcb1-3)-(3Galb1-4)-4GlcNAcb
1138	(Galb1-3)-(3GalNAcb1-3)-(3Galb1-4)-4Glcb
1139	(Galb1-3)-(3GalNAcb1-3)-3Gal-Sp21
1140	(Galb1-3)-(3GalNAcb1-4)-(3,4Galb1-4)-4Glcb
1141	(Galb1-3)-(3GalNAcb1-4)-(4Galb1-4)-4Glcb
1142	(Galb1-3)-(3Galb1-4)-4GlcNAcb-Sp8
1143	(Galb1-3)-(3GlcNAca1-3)-(3Galb1-4)-4GlcNAcb
1144	(Galb1-3)-(3GlcNAca1-6)-(6Galb1-4)-4GlcNAcb
1145	(Galb1-3)-(3GlcNAcb1-2)-(2,6Mana1-6)-3,6Manb1
1146	(Galb1-3)-(3GlcNAcb1-2)-(2Mana1-3)-3,4,6Manb1
1147	(Galb1-3)-(3GlcNAcb1-2)-(2Mana1-3)-3,6Manb1
1148	(Galb1-3)-(3GlcNAcb1-2)-(2Mana1-6)-3,4,6Manb1
1149	(Galb1-3)-(3GlcNAcb1-2)-(2Mana1-6)-3,6Manb1
1150	(Galb1-3)-(3GlcNAcb1-2)-2Mana-Sp0
1151	(Galb1-3)-(3GlcNAcb1-3)-(3,6Galb1-4)-4Glc
1152	(Galb1-3)-(3GlcNAcb1-3)-(3,6Galb1-4)-4Glcb
1153	(Galb1-3)-(3GlcNAcb1-3)-(3Galb1-3)-3GlcNAcb
1154	(Galb1-3)-(3GlcNAcb1-3)-(3Galb1-4)-3,4GlcNAcb1
1155	(Galb1-3)-(3GlcNAcb1-3)-(3Galb1-4)-4GlcNAcb
1156	(Galb1-3)-(3GlcNAcb1-3)-(3Galb1-4)-4GlcNAcb1
1157	(Galb1-3)-(3GlcNAcb1-3)-(3Galb1-4)-4Glcb
1158	(Galb1-3)-(3GlcNAcb1-3)-(3Galb1-4)-4Glcb1
1159	(Galb1-3)-(3GlcNAcb1-3)-3GalNAca-Sp14
1160	(Galb1-3)-(3GlcNAcb1-6)-(2,6Mana1-6)-3,6Manb1
1161	(Galb1-3)-(3GlcNAcb1-6)-(6Galb1-4)-4GlcNAcb
1162	(Galb1-3)-(3GlcNAcb1-6)-3,6GalNAc-Sp21
1163	(Galb1-3)-(3GlcNAcb1-6)-6GalNAca-Sp14
1164	(Galb1-3)-(3Glcb1-3)-(3,6Galb1-4)-4Glcb
1165	(Galb1-3)-(3Glcb1-3)-(3Galb1-4)-4Glcb1
1166	(Galb1-4)(Fuca1-3)-(3,4GlcNAcb1-2)-2Mana
1167	(Galb1-4)(Fuca1-3)-(3,4GlcNAcb1-2)-2Mana1
1168	(Galb1-4)(Fuca1-3)-(3,4GlcNAcb1-3)-3GalNAca
1169	(Galb1-4)(Fuca1-3)-(3,4GlcNAcb1-3)-3Galb1
1170	(Galb1-4)(Fuca1-3)-(3,4GlcNAcb1-4)-4Galb1
1171	(Galb1-4)(Fuca1-3)-(3,4GlcNAcb1-6)-3,6GalNAc
1172	(Galb1-4)(Fuca1-3)-(3,4GlcNAcb1-6)-3,6Galb1
1173	(Galb1-4)(Fuca1-3)-(3,4GlcNAcb1-6)-6GalNAc
1174	(Galb1-4)-(3,4GlcNAcb1-2)-(2Mana1-3)-3,6Manb1
1175	(Galb1-4)-(3,4GlcNAcb1-2)-(2Mana1-6)-3,6Manb1
1176	(Galb1-4)-(3,4GlcNAcb1-2)-2Mana-Sp0
1177	(Galb1-4)-(3,4GlcNAcb1-3)-(3Galb1-3)-3,4GlcNAcb
1178	(Galb1-4)-(3,4GlcNAcb1-3)-(3Galb1-4)-3,4GlcNAcb
1179	(Galb1-4)-(3,4GlcNAcb1-3)-(3Galb1-4)-3,4GlcNAcb1
1180	(Galb1-4)-(3,4GlcNAcb1-3)-3GalNAca-Sp14
1181	(Galb1-4)-(3,4GlcNAcb1-4)-(4Galb1-4)-3,4GlcNAcb
1182	(Galb1-4)-(3,4GlcNAcb1-4)-(4Galb1-4)-3,4GlcNAcb1
1183	(Galb1-4)-(3,4GlcNAcb1-6)-(3,6Galb1-4)-4Glc
1184	(Galb1-4)-(3,4GlcNAcb1-6)-3,6GalNAc-Sp14
1185	(Galb1-4)-(3,4GlcNAcb1-6)-6GalNAc-Sp14
1186	(Galb1-4)-(4GalNAca1-3)-(2,3Galb1-4)-4GlcNAcb
1187	(Galb1-4)-(4GalNAcb1-3)-(2,3Galb1-4)-4GlcNAcb
1188	(Galb1-4)-(4GlcNAca1-6)-(6Galb1-4)-4GlcNAcb
1189	(Galb1-4)-(4GlcNAcb1-2)-(2,3,4Manb1-4)-4GlcNAcb1
1190	(Galb1-4)-(4GlcNAcb1-2)-(2,4Mana1-3)-3,4,6Manb1
1191	(Galb1-4)-(4GlcNAcb1-2)-(2,4Mana1-3)-3,6Manb1
1192	(Galb1-4)-(4GlcNAcb1-2)-(2,6Mana1-6)-3,4,6Manb1
1193	(Galb1-4)-(4GlcNAcb1-2)-(2,6Mana1-6)-3,6Manb1
1194	(Galb1-4)-(4GlcNAcb1-2)-(2,6Mana1-6)-4,6Galb1
1195	(Galb1-4)-(4GlcNAcb1-2)-(2Mana1-3)-2,3,4Manb1
1196	(Galb1-4)-(4GlcNAcb1-2)-(2Mana1-3)-3,4,6Manb1
1197	(Galb1-4)-(4GlcNAcb1-2)-(2Mana1-3)-3,4Manb1
1198	(Galb1-4)-(4GlcNAcb1-2)-(2Mana1-3)-3,6Manb1
1199	(Galb1-4)-(4GlcNAcb1-2)-(2Mana1-3)-3Manb1
1200	(Galb1-4)-(4GlcNAcb1-2)-(2Mana1-6)-3,4,6Manb1
1201	(Galb1-4)-(4GlcNAcb1-2)-(2Mana1-6)-3,6Manb1
1202	(Galb1-4)-(4GlcNAcb1-2)-(2Mana1-6)-6Manb1
1203	(Galb1-4)-(4GlcNAcb1-2)-2Mana-Sp0
1204	(Galb1-4)-(4GlcNAcb1-3)-(3,6Galb1-4)-4GlcNAc
1205	(Galb1-4)-(4GlcNAcb1-3)-(3Galb1-3)-3GalNAca
1206	(Galb1-4)-(4GlcNAcb1-3)-(3Galb1-3)-3GlcNAcb
1207	(Galb1-4)-(4GlcNAcb1-3)-(3Galb1-4)-3,4GlcNAcb1
1208	(Galb1-4)-(4GlcNAcb1-3)-(3Galb1-4)-4,6Galb1
1209	(Galb1-4)-(4GlcNAcb1-3)-(3Galb1-4)-4GlcNAcb
1210	(Galb1-4)-(4GlcNAcb1-3)-(3Galb1-4)-4GlcNAcb1
1211	(Galb1-4)-(4GlcNAcb1-3)-(3Galb1-4)-4Glcb
1212	(Galb1-4)-(4GlcNAcb1-3)-(3Galb1-4)-4Glcb1
1213	(Galb1-4)-(4GlcNAcb1-3)-3,6GalNAc-Sp14
1214	(Galb1-4)-(4GlcNAcb1-3)-3,6GalNAca-Sp8
1215	(Galb1-4)-(4GlcNAcb1-3)-3GalNAc-Sp14
1216	(Galb1-4)-(4GlcNAcb1-3)-3GalNAca-Sp14
1217	(Galb1-4)-(4GlcNAcb1-3)-3GalNAca-Sp8
1218	(Galb1-4)-(4GlcNAcb1-4)-(2,4Mana1-3)-3,4,6Manb1
1219	(Galb1-4)-(4GlcNAcb1-4)-(2,4Mana1-3)-3,6Manb1
1220	(Galb1-4)-(4GlcNAcb1-4)-(3,4,6Manb1-4)-4GlcNAcb1
1221	(Galb1-4)-(4GlcNAcb1-6)-(2,6Mana1-6)-3,4,6Manb1
1222	(Galb1-4)-(4GlcNAcb1-6)-(2,6Mana1-6)-3,6Manb1
1223	(Galb1-4)-(4GlcNAcb1-6)-(2,6Mana1-6)-4,6Galb1
1224	(Galb1-4)-(4GlcNAcb1-6)-(3,6Galb1-4)-4Glc
1225	(Galb1-4)-(4GlcNAcb1-6)-(3,6Galb1-4)-4GlcNAc
1226	(Galb1-4)-(4GlcNAcb1-6)-(6Galb1-4)-4GlcNAcb
1227	(Galb1-4)-(4GlcNAcb1-6)-3,6GalNAc-Sp14
1228	(Galb1-4)-(4GlcNAcb1-6)-3,6GalNAc-Threonine
1229	(Galb1-4)-(4GlcNAcb1-6)-3,6GalNAca-Sp8
1230	(Galb1-4)-(4GlcNAcb1-6)-3,6GlcNAca-Sp8
1231	(Galb1-4)-(4GlcNAcb1-6)-6GalNAc-Sp14
1232	(Galb1-4)-(4GlcNAcb1-6)-6GalNAca-Sp8
1233	(Galb1-4)-(4Glcb1-6)-3,6GalNAc-Sp14
1234	(GlcNAca1-3)-(3Galb1-4)-4GlcNAcb-Sp8
1235	(GlcNAca1-4)-(4Galb1-3)-3GalNAc-Sp14
1236	(GlcNAca1-4)-(4Galb1-3)-3GlcNAcb-Sp0
1237	(GlcNAca1-4)-(4Galb1-4)-(4GlcNAcb1-3)-3Galb1
1238	(GlcNAca1-4)-(4Galb1-4)-4GlcNAcb-Sp0
1239	(GlcNAca1-6)-(6Galb1-4)-4GlcNAcb-Sp8
1240	(GlcNAcb1-2)-(2,4Mana1-3)-(3,4,6Manb1-4)-4GlcNAcb1
1241	(GlcNAcb1-2)-(2,4Mana1-3)-(3,6Manb1-4)-4GlcNAcb1
1242	(GlcNAcb1-2)-(2,6Mana1-6)-(3,4,6Manb1-4)-4GlcNAcb1
1243	(GlcNAcb1-2)-(2,6Mana1-6)-(3,6Manb1-4)-4GlcNAcb1
1244	(GlcNAcb1-2)-(2Galb1-3)-3GalNAca-Sp8
1245	(GlcNAcb1-2)-(2Galb1-3)-3GlcNAca-Sp8
1246	(GlcNAcb1-2)-(2Mana1-3)-(3,4,6Manb1-4)-4GlcNAcb1
1247	(GlcNAcb1-2)-(2Mana1-3)-(3,4,6Manb1-4)-4Glcb1
1248	(GlcNAcb1-2)-(2Mana1-3)-(3,6Manb1-4)-4GlcNAcb1
1249	(GlcNAcb1-2)-(2Mana1-6)-(3,4,6Manb1-4)-4GlcNAcb1
1250	(GlcNAcb1-2)-(2Mana1-6)-(3,4,6Manb1-4)-4Glcb1
1251	(GlcNAcb1-2)-(2Mana1-6)-(3,6Manb1-4)-4GlcNAcb1
1252	(GlcNAcb1-3)(GlcNAcb1-4)(GlcNAcb1-6)-3,4,6GlcNAc
1253	(GlcNAcb1-3)(GlcNAcb1-4)-3,4,6GlcNAc-Sp8
1254	(GlcNAcb1-3)(GlcNAcb1-6)-3,4,6GlcNAc-Sp8
1255	(GlcNAcb1-3)(GlcNAcb1-6)-3,6GalNAca-Sp14
1256	(GlcNAcb1-3)(GlcNAcb1-6)-3,6GalNAca-Sp8
1257	(GlcNAcb1-3)(GlcNAcb1-6)-3,6GlcNAca-Sp8
1258	(GlcNAcb1-3)-(3,6Galb1-4)-4GlcNAc-Sp0
1259	(GlcNAcb1-3)-(3,6Galb1-4)-4GlcNAcb-Sp8
1260	(GlcNAcb1-3)-(3,6GlcNAcb1-4)-4GlcNAc-Sp8
1261	(GlcNAcb1-3)-(3Galb1-3)-3,6GalNAca-Sp14
1262	(GlcNAcb1-3)-(3Galb1-3)-3GalNAca-Sp8
1263	(GlcNAcb1-3)-(3Galb1-4)-(4GlcNAcb1-2)-2,6Mana1
1264	(GlcNAcb1-3)-(3Galb1-4)-(4GlcNAcb1-2)-2Mana1
1265	(GlcNAcb1-3)-(3Galb1-4)-(4GlcNAcb1-3)-3,6GalNAca
1266	(GlcNAcb1-3)-(3Galb1-4)-(4GlcNAcb1-3)-3GalNAca
1267	(GlcNAcb1-3)-(3Galb1-4)-(4GlcNAcb1-3)-3Galb1
1268	(GlcNAcb1-3)-(3Galb1-4)-(4GlcNAcb1-6)-2,6Mana1
1269	(GlcNAcb1-3)-(3Galb1-4)-(4GlcNAcb1-6)-3,6GalNAca
1270	(GlcNAcb1-3)-(3Galb1-4)-(4GlcNAcb1-6)-3,6Galb1
1271	(GlcNAcb1-3)-(3Galb1-4)-4GlcNAcb-Sp0
1272	(GlcNAcb1-3)-(3Galb1-4)-4GlcNAcb-Sp8
1273	(GlcNAcb1-3)-(3Galb1-4)-4Glcb-Sp0
1274	(GlcNAcb1-4)(2,4Mana1-3)-(3,4,6Manb1-4)-4GlcNAcb1
1275	(GlcNAcb1-4)(2,6Mana1-3)-(3,4,6Manb1-4)-4GlcNAcb1
1276	(GlcNAcb1-4)(2Mana1-3)-(2,3,4Manb1-4)-4GlcNAcb1
1277	(GlcNAcb1-4)(2Mana1-3)-(3,4,6Manb1-4)-4GlcNAcb1
1278	(GlcNAcb1-4)(2Mana1-3)-(3,4,6Manb1-4)-4Glcb1
1279	(GlcNAcb1-4)(4GlcNAcb1-2)-(2,3,4Manb1-4)-4GlcNAcb1
1280	(GlcNAcb1-4)(GlcNAcb1-2)-(2,4Mana1-3)-3,4,6Manb1
1281	(GlcNAcb1-4)(GlcNAcb1-2)-(2,4Mana1-3)-3,6Manb1
1282	(GlcNAcb1-4)(GlcNAcb1-6)-3,4,6GlcNAc-Sp8
1283	(GlcNAcb1-4)(GlcNAcb1-6)-4,6GalNAca-Sp8
1284	(GlcNAcb1-4)-(2,3,4Manb1-4)-(4GlcNAcb1-4)-4GlcNAc
1285	(GlcNAcb1-4)-(2,4Mana1-3)-(3,4,6Manb1-4)-4GlcNAcb1
1286	(GlcNAcb1-4)-(2,4Mana1-3)-(3,6Manb1-4)-4GlcNAcb1
1287	(GlcNAcb1-4)-(3,4,6Manb1-4)-(4GlcNAcb1-4)-4,6GlcNAc
1288	(GlcNAcb1-4)-(3,4,6Manb1-4)-(4GlcNAcb1-4)-4GlcNAc
1289	(GlcNAcb1-4)-(3,4,6Manb1-4)-(4GlcNAcb1-4)-4GlcNAcb
1290	(GlcNAcb1-4)-(3,4,6Manb1-4)-(4Glcb1-4)-4GlcNAc
1291	(GlcNAcb1-4)-(4,6Galb1-4)-(4GlcNAcb1-4)-3,4Manb1
1292	(GlcNAcb1-4)-(4Galb1-4)-4GlcNAcb-Sp8
1293	(GlcNAcb1-4)-(4GlcNAcb1-4)-(4GlcNAcb1-4)-4GlcNAcb1
1294	(GlcNAcb1-4)-(4GlcNAcb1-4)-4GlcNAcb-Sp8
1295	(GlcNAcb1-6)(4GlcNAcb1-3)-(3,6Galb1-4)-4GlcNAc
1296	(GlcNAcb1-6)(GlcNAcb1-2)-(2,6Mana1-6)-3,4,6Manb1
1297	(GlcNAcb1-6)(GlcNAcb1-2)-(2,6Mana1-6)-3,6Manb1
1298	(GlcNAcb1-6)(GlcNAcb1-3)-(3,6Galb1-4)-4GlcNAcb
1299	(GlcNAcb1-6)(GlcNAcb1-3)-(3,6GlcNAcb1-4)-4GlcNAc
1300	(GlcNAcb1-6)-(2,6Mana1-6)-(3,4,6Manb1-4)-4GlcNAcb1
1301	(GlcNAcb1-6)-(2,6Mana1-6)-(3,6Manb1-4)-4GlcNAcb1
1302	(GlcNAcb1-6)-(3,6Galb1-4)-4GlcNAc-Sp0
1303	(GlcNAcb1-6)-(3,6Galb1-4)-4GlcNAcb-Sp8
1304	(GlcNAcb1-6)-(3,6GlcNAcb1-4)-4GlcNAc-Sp8
1305	(GlcNAcb1-6)-(6Galb1-4)-4GlcNAcb-Sp8
1306	(Glca1-4)-(4Glca1-4)-(4Glca1-4)-4Glcb
1307	(Glca1-6)-(6Glca1-6)-(6Glca1-6)-6Glcb
1308	(Glca1-6)-(6Glca1-6)-6Glcb-Sp8
1309	(Glcb1-3)-(3Galb1-3)-3GalNAc-Sp21
1310	(KDNa2-3)-(3Galb1-3)-3GalNAca-Sp14
1311	(KDNa2-3)-(3Galb1-3)-3GlcNAcb-Sp0
1312	(KDNa2-3)-(3Galb1-4)-3,4GlcNAc-Sp0
1313	(KDNa2-3)-(3Galb1-4)-4Glc-Sp0
1314	(KDNa2-3)-(3Galb1-4)-4GlcNAcb-Sp0
1315	(KDNa2-6)-(6Galb1-4)-4GlcNAc-Sp0
1316	(Mana1-2)-(2Mana1-2)-(2Mana1-3)-3,6Mana
1317	(Mana1-2)-(2Mana1-2)-(2Mana1-3)-3,6Manb1
1318	(Mana1-2)-(2Mana1-2)-(2Mana1-3)-3Mana
1319	(Mana1-2)-(2Mana1-2)-(2Mana1-6)-3,6Mana
1320	(Mana1-2)-(2Mana1-3)-(3,6Mana1-6)-3,6Mana
1321	(Mana1-2)-(2Mana1-3)-(3,6Mana1-6)-3,6Manb1
1322	(Mana1-2)-(2Mana1-3)-(3,6Manb1-4)-4GlcNAcb1
1323	(Mana1-2)-(2Mana1-3)-3,6Mana-Sp9
1324	(Mana1-2)-(2Mana1-3)-3Mana-Sp9
1325	(Mana1-2)-(2Mana1-6)-(3,6Mana1-6)-3,6Mana
1326	(Mana1-2)-(2Mana1-6)-(3,6Mana1-6)-3,6Manb1
1327	(Mana1-2)-(2Mana1-6)-3,6Mana-Sp9
1328	(Mana1-3)(2Mana1-6)-3,6Mana-Sp9
1329	(Mana1-3)(3,6Mana1-6)-3,6Manb-Sp10
1330	(Mana1-3)(Mana1-6)-3,6Mana-Sp3
1331	(Mana1-3)(Mana1-6)-3,6Mana-Sp9
1332	(Mana1-3)-(3,6Mana1-6)-(3,6Manb1-4)-4GlcNAcb1
1333	(Mana1-3)-(3,6Mana1-6)-3,6Mana-Sp9
1334	(Mana1-3)-(3,6Mana1-6)-3,6Manb-Sp10
1335	(Mana1-3)-(3,6Manb1-4)-(4GlcNAcb1-4)-4,6GlcNAcb
1336	(Mana1-3)-(3,6Manb1-4)-(4GlcNAcb1-4)-4GlcNAc
1337	(Mana1-3)-(3,6Manb1-4)-(4GlcNAcb1-4)-4GlcNAcb
1338	(Mana1-6)(2Mana1-3)-(3,6Mana1-6)-3,6Manb1
1339	(Mana1-6)(2Mana1-3)-(3,6Manb1-4)-4GlcNAcb1
1340	(Mana1-6)(Mana1-3)-(3,6Mana1-6)-3,6Manb
1341	(Mana1-6)(Mana1-3)-(3,6Mana1-6)-3,6Manb1
1342	(Mana1-6)(Mana1-3)-(3,6Manb1-4)-4GlcNAcb1
1343	(Mana1-6)-(3,6Mana1-6)-(3,6Manb1-4)-4GlcNAcb1
1344	(Mana1-6)-(3,6Mana1-6)-3,6Manb-Sp10
1345	(Mana1-6)-(3,6Manb1-4)-(4GlcNAcb1-4)-4,6GlcNAcb
1346	(Mana1-6)-(3,6Manb1-4)-(4GlcNAcb1-4)-4GlcNAc
1347	(Mana1-6)-(3,6Manb1-4)-(4GlcNAcb1-4)-4GlcNAcb
1348	(Neu5Aca2-3)(Neu5Aca2-6)-3,6GalNAca-Sp8
1349	(Neu5Aca2-3)-(3(6-O-Su)Galb1-4)-3,4GlcNAcb-Sp8
1350	(Neu5Aca2-3)-(3(6OSO3)Galb1-4)-4GlcNAcb-Sp8
1351	(Neu5Aca2-3)-(3(6S)Galb1-4)-3,4GlcNAcb-Sp8
1352	(Neu5Aca2-3)-(3(6S)Galb1-4)-4GlcNAcb-Sp8
1353	(Neu5Aca2-3)-(3,4Galb1-4)-(4GlcNAcb1-3)-3GalNAca
1354	(Neu5Aca2-3)-(3,4Galb1-4)-4Glc-Sp21
1355	(Neu5Aca2-3)-(3,4Galb1-4)-4GlcNAcb-Sp0
1356	(Neu5Aca2-3)-(3,4Galb1-4)-4GlcNAcb-Sp8
1357	(Neu5Aca2-3)-(3,4Galb1-4)-4Glcb-Sp0
1358	(Neu5Aca2-3)-(3,4Galb1-4)-4Glcb-Sp3
1359	(Neu5Aca2-3)-(3,4Galb1-4)-4Glcb-Sp9
1360	(Neu5Aca2-3)-(3GalNAcb1-4)-4GlcNAcb-Sp0
1361	(Neu5Aca2-3)-(3Galb1-3)-(3,4GlcNAcb1-3)-3Galb1
1362	(Neu5Aca2-3)-(3Galb1-3)-(3,6GlcNAcb1-3)-3,6Galb1
1363	(Neu5Aca2-3)-(3Galb1-3)-(3GalNAcb1-3)-3Gala1
1364	(Neu5Aca2-3)-(3Galb1-3)-(3GalNAcb1-4)-3,4Galb1
1365	(Neu5Aca2-3)-(3Galb1-3)-(3GlcNAcb1-2)-2Mana
1366	(Neu5Aca2-3)-(3Galb1-3)-(3GlcNAcb1-2)-2Mana1
1367	(Neu5Aca2-3)-(3Galb1-3)-(3GlcNAcb1-3)-3GalNAca
1368	(Neu5Aca2-3)-(3Galb1-3)-(3GlcNAcb1-3)-3Galb1
1369	(Neu5Aca2-3)-(3Galb1-3)-(3GlcNAcb1-4)-4Galb1
1370	(Neu5Aca2-3)-(3Galb1-3)-(3GlcNAcb1-6)-2,6Mana1
1371	(Neu5Aca2-3)-(3Galb1-3)-(3GlcNAcb1-6)-6GalNAca
1372	(Neu5Aca2-3)-(3Galb1-3)-3(6OSO3)GalNAca-Sp8
1373	(Neu5Aca2-3)-(3Galb1-3)-3(6OSO3)GlcNAc-Sp8
1374	(Neu5Aca2-3)-(3Galb1-3)-3(6OSO3)GlcNAcb-Sp8
1375	(Neu5Aca2-3)-(3Galb1-3)-3(6S)GalNAca-Sp8
1376	(Neu5Aca2-3)-(3Galb1-3)-3(6S)GlcNAc-Sp8
1377	(Neu5Aca2-3)-(3Galb1-3)-3,4GlcNAcb-Sp8
1378	(Neu5Aca2-3)-(3Galb1-3)-3,6GalNAc-Sp14
1379	(Neu5Aca2-3)-(3Galb1-3)-3,6GalNAca-Sp14
1380	(Neu5Aca2-3)-(3Galb1-3)-3,6GalNAca-Sp8
1381	(Neu5Aca2-3)-(3Galb1-3)-3,6GalNAcb-Sp8
1382	(Neu5Aca2-3)-(3Galb1-3)-3GalNAc-Sp14
1383	(Neu5Aca2-3)-(3Galb1-3)-3GalNAca-Sp14
1384	(Neu5Aca2-3)-(3Galb1-3)-3GalNAca-Sp8
1385	(Neu5Aca2-3)-(3Galb1-3)-3GlcNAcb-Sp0
1386	(Neu5Aca2-3)-(3Galb1-3)-3GlcNAcb-Sp8
1387	(Neu5Aca2-3)-(3Galb1-4)-(3,4GlcNAcb1-2)-2Mana
1388	(Neu5Aca2-3)-(3Galb1-4)-(3,4GlcNAcb1-3)-3GalNAca
1389	(Neu5Aca2-3)-(3Galb1-4)-(3,4GlcNAcb1-3)-3Galb
1390	(Neu5Aca2-3)-(3Galb1-4)-(3,4GlcNAcb1-3)-3Galb1
1391	(Neu5Aca2-3)-(3Galb1-4)-(3,4GlcNAcb1-6)-3,6GalNAc
1392	(Neu5Aca2-3)-(3Galb1-4)-(3,4GlcNAcb1-6)-3,6GalNAca
1393	(Neu5Aca2-3)-(3Galb1-4)-(4GlcNAcb1-2)-2,4Mana1
1394	(Neu5Aca2-3)-(3Galb1-4)-(4GlcNAcb1-2)-2,6Mana1
1395	(Neu5Aca2-3)-(3Galb1-4)-(4GlcNAcb1-2)-2Mana
1396	(Neu5Aca2-3)-(3Galb1-4)-(4GlcNAcb1-2)-2Mana1
1397	(Neu5Aca2-3)-(3Galb1-4)-(4GlcNAcb1-3)-3,6GalNAca
1398	(Neu5Aca2-3)-(3Galb1-4)-(4GlcNAcb1-3)-3GalNAc
1399	(Neu5Aca2-3)-(3Galb1-4)-(4GlcNAcb1-3)-3Galb
1400	(Neu5Aca2-3)-(3Galb1-4)-(4GlcNAcb1-3)-3Galb1
1401	(Neu5Aca2-3)-(3Galb1-4)-(4GlcNAcb1-4)-2,4Mana1
1402	(Neu5Aca2-3)-(3Galb1-4)-(4GlcNAcb1-4)-4Mana1
1403	(Neu5Aca2-3)-(3Galb1-4)-(4GlcNAcb1-6)-2,6Mana1
1404	(Neu5Aca2-3)-(3Galb1-4)-(4GlcNAcb1-6)-3,6GalNAc
1405	(Neu5Aca2-3)-(3Galb1-4)-(4GlcNAcb1-6)-3,6GalNAca
1406	(Neu5Aca2-3)-(3Galb1-4)-(4GlcNAcb1-6)-6GalNAca
1407	(Neu5Aca2-3)-(3Galb1-4)-(4Glcb1-6)-3,6GalNAca
1408	(Neu5Aca2-3)-(3Galb1-4)-3,4(6OSO3)GlcNAcb-Sp8
1409	(Neu5Aca2-3)-(3Galb1-4)-3,4(6S)GlcNAcb-Sp8
1410	(Neu5Aca2-3)-(3Galb1-4)-3,4GlcNAcb-Sp0
1411	(Neu5Aca2-3)-(3Galb1-4)-3,4GlcNAcb-Sp8
1412	(Neu5Aca2-3)-(3Galb1-4)-4(6OSO3)GlcNAcb-Sp8
1413	(Neu5Aca2-3)-(3Galb1-4)-4(6S)GlcNAcb-Sp8
1414	(Neu5Aca2-3)-(3Galb1-4)-4GlcNAcb-Sp0
1415	(Neu5Aca2-3)-(3Galb1-4)-4GlcNAcb-Sp8
1416	(Neu5Aca2-3)-(3Galb1-4)-4Glcb-Sp0
1417	(Neu5Aca2-3)-(3Galb1-4)-4Glcb-Sp8
1418	(Neu5Aca2-6)(3Galb1-3)-(3,6GlcNAcb1-3)-3,6Galb1
1419	(Neu5Aca2-6)(Galb1-3)-(3,6GlcNAcb1-4)-4Galb1
1420	(Neu5Aca2-6)-(3,6GlcNAcb1-3)-(3,6Galb1-4)-4Glc
1421	(Neu5Aca2-6)-(3,6GlcNAcb1-4)-(4Galb1-4)-4Glcb
1422	(Neu5Aca2-6)-(6GalNAcb1-4)-4(6OSO3)GlcNAcb-Sp8
1423	(Neu5Aca2-6)-(6GalNAcb1-4)-4(6S)GlcNAcb-Sp8
1424	(Neu5Aca2-6)-(6GalNAcb1-4)-4GlcNAcb-Sp0
1425	(Neu5Aca2-6)-(6Galb1-3)-(3GlcNAcb1-3)-3,6Galb1
1426	(Neu5Aca2-6)-(6Galb1-4)-(4GlcNAcb1-2)-2,4Mana1
1427	(Neu5Aca2-6)-(6Galb1-4)-(4GlcNAcb1-2)-2,6Mana1
1428	(Neu5Aca2-6)-(6Galb1-4)-(4GlcNAcb1-2)-2Man
1429	(Neu5Aca2-6)-(6Galb1-4)-(4GlcNAcb1-2)-2Mana1
1430	(Neu5Aca2-6)-(6Galb1-4)-(4GlcNAcb1-3)-3,6GalNAca
1431	(Neu5Aca2-6)-(6Galb1-4)-(4GlcNAcb1-3)-3GalNAc
1432	(Neu5Aca2-6)-(6Galb1-4)-(4GlcNAcb1-3)-3Galb1
1433	(Neu5Aca2-6)-(6Galb1-4)-(4GlcNAcb1-4)-2,4Mana1
1434	(Neu5Aca2-6)-(6Galb1-4)-(4GlcNAcb1-4)-4Mana1
1435	(Neu5Aca2-6)-(6Galb1-4)-(4GlcNAcb1-6)-2,6Mana1
1436	(Neu5Aca2-6)-(6Galb1-4)-(4GlcNAcb1-6)-3,6GalNAca
1437	(Neu5Aca2-6)-(6Galb1-4)-(4GlcNAcb1-6)-3,6Galb
1438	(Neu5Aca2-6)-(6Galb1-4)-(4GlcNAcb1-6)-3,6Galb1
1439	(Neu5Aca2-6)-(6Galb1-4)-(4GlcNAcb1-6)-6GalNAca
1440	(Neu5Aca2-6)-(6Galb1-4)-4(6OSO3)GlcNAcb-Sp8
1441	(Neu5Aca2-6)-(6Galb1-4)-4(6S)GlcNAcb-Sp8
1442	(Neu5Aca2-6)-(6Galb1-4)-4GlcNAcb-Sp0
1443	(Neu5Aca2-6)-(6Galb1-4)-4GlcNAcb-Sp8
1444	(Neu5Aca2-6)-(6Galb1-4)-4Glcb-Sp0
1445	(Neu5Aca2-6)-(6Galb1-4)-4Glcb-Sp8
1446	(Neu5Aca2-6)-(6GlcNAcb1-4)-(4GlcNAcb1-4)-4GlcNAc
1447	(Neu5Aca2-6)-(6GlcNAcb1-4)-4GlcNAc-Sp21
1448	(Neu5Aca2-8)-(8Neu5Aca2-3)-(3,4Galb1-4)-4Glcb
1449	(Neu5Aca2-8)-(8Neu5Aca2-3)-(3Galb1-3)-3GalNAcb1
1450	(Neu5Aca2-8)-(8Neu5Aca2-3)-(3Galb1-4)-4GlcNAc
1451	(Neu5Aca2-8)-(8Neu5Aca2-3)-(3Galb1-4)-4Glcb
1452	(Neu5Aca2-8)-(8Neu5Aca2-8)-8Neu5Aca-Sp8
1453	(Neu5Aca2-8)-(8Neu5Aca2-8)-8Neu5Acb-Sp8
1454	(Neu5Aca2-8)-(8Neu5Gca2-3)-(3Galb1-4)-4GlcNAc
1455	(Neu5Acb2-6)-(6Galb1-4)-4GlcNAcb-Sp8
1456	(Neu5Gca2-3)-(3Galb1-3)-3,4GlcNAcb-Sp0
1457	(Neu5Gca2-3)-(3Galb1-3)-3GlcNAcb-Sp0
1458	(Neu5Gca2-3)-(3Galb1-4)-(4GlcNAcb1-3)-3Galb1
1459	(Neu5Gca2-3)-(3Galb1-4)-3,4GlcNAcb-Sp0
1460	(Neu5Gca2-3)-(3Galb1-4)-4GlcNAcb-Sp0
1461	(Neu5Gca2-3)-(3Galb1-4)-4Glcb-Sp0
1462	(Neu5Gca2-6)-(6Galb1-4)-4GlcNAcb-Sp0
1463	(Neu5Gca2-8)-(8Neu5Aca2-3)-(3Galb1-4)-4GlcNAc
1464	(Neu5Gca2-8)-(8Neu5Gca2-3)-(3Galb1-4)-4GlcNAc
1465	(Neu5Gca2-8)-(8Neu5Gca2-3)-(3Galb1-4)-4GlcNAcb1
1466	(Neu5Gca2-8)-(8Neu5Gca2-6)-(6Galb1-4)-4GlcNAc
1467	(Neu5Gcb2-6)-(6Galb1-4)-4GlcNAc-Sp8
1468	(NeuAca2-3)-(3(6OSO3)Galb1-4)-4GlcNAcb-Sp8
1469	(NeuAca2-3)-(3,4Galb1-4)-4Glcb-Sp0
1470	(NeuAca2-3)-(3Galb1-3)-(3,4GlcNAcb1-3)-3Galb1
1471	(NeuAca2-3)-(3Galb1-3)-(3GalNAcb1-3)-3Gala1
1472	(NeuAca2-3)-(3Galb1-3)-(3GalNAcb1-4)-3,4Galb1
1473	(NeuAca2-3)-(3Galb1-3)-(3GlcNAcb1-3)-3Galb1
1474	(NeuAca2-3)-(3Galb1-4)-(4GlcNAcb1-3)-3GalNAc
1475	(NeuAca2-6)-(6Galb1-4)-(4GlcNAcb1-3)-3GalNAc
1476	(NeuAca2-6)-(6Galb1-4)-(4GlcNAcb1-3)-3Galb1
