# Supplementary material for: Association analyses of large-scale glycan microarray data reveal novel host-specific substructures in influenza A virus binding glycans
Source: Sci Rep. 2015 Oct 28;5:15778. doi: 10.1038/srep15778 (PMC4623813; doi:10.1038/srep15778)
Supplement: Supplementary Table S8 [file srep15778-s9.xls]

## Sheet: Table_S8.tds
Monosaccharide	Disaccharide	Trisaccharide	Tetrasaccharide
(3OSO3)(4OSO3)Galb1	((3OSO3)(4OSO3)Galb1-4)-4GlcNAcb	((3OSO3)(4OSO3)Galb1-4)-4GlcNAcb-Sp0	((3,4GlcNAcb1-3)-3Galb1-3)(Fuca1-4)-3,4GlcNAcb
(3OSO3)(6OSO3)Galb1	((3OSO3)(6OSO3)Galb1-4)-4(6OSO3)GlcNAcb	((3OSO3)(6OSO3)Galb1-4)-4(6OSO3)GlcNAcb-Sp0	((3,4GlcNAcb1-3)-3Galb1-4)(Fuca1-3)-3,4GlcNAcb
(4OSO3)(6OSO3)Galb1	((3OSO3)(6OSO3)Galb1-4)-4GlcNAcb	((3OSO3)(6OSO3)Galb1-4)-4GlcNAcb-Sp0	((3Galb1-3)-3GalNAcb1-4)(Neu5Aca2-3)-3,4Galb1
(4OSO3)Galb1	((3OSO3)GalNAcb1-4)-3,4GlcNAcb	((3OSO3)Galb1-3)(Fuca1-4)-3,4GlcNAcb	((3Galb1-4)-4GlcNAcb1-2)(4GlcNAcb1-4)-2,4Mana1
(6H2PO3)Mana	((3OSO3)Galb1-3)-3,4GlcNAcb	((3OSO3)Galb1-3)-3,4GlcNAcb-Sp8	((3Galb1-4)-4GlcNAcb1-3)(4GlcNAcb1-6)-3,6GalNAca
2,4Mana1	((3OSO3)Galb1-4)-3,4GlcNAc	((3OSO3)Galb1-4)-4(6OSO3)GlcNAcb-Sp0	((3Galb1-4)-4GlcNAcb1-4)(4GlcNAcb1-2)-2,4Mana1
2,6Mana1	((3OSO3)Galb1-4)-3,4GlcNAcb	((3OSO3)Galb1-4)-4(6OSO3)GlcNAcb-Sp8	((3Galb1-4)-4GlcNAcb1-6)(4GlcNAcb1-3)-3,6GalNAca
2Galb1	((3OSO3)Galb1-4)-4(6OSO3)GlcNAcb	((3OSO3)Galb1-4)-4(6OSO3)Glcb-Sp0	((3Galb1-4)-4GlcNAcb1-6)(Galb1-3)-3,6GalNAca
2Man	((3OSO3)Galb1-4)-4GlcNAcb	((3OSO3)Galb1-4)-4GlcNAcb-Sp0	((3OSO3)Galb1-3)(Fuca1-4)-3,4GlcNAcb-Sp8
2Mana1	((3OSO3)Galb1-4)-4Glcb	((3OSO3)Galb1-4)-4GlcNAcb-Sp8	((4GlcNAcb1-2)-2,6Mana1-3)(2,6Mana1-6)-3,4,6Manb1
3(6-O-Su)Galb1	((3S)Galb1-4)-4Glcb	((3OSO3)Galb1-4)-4Glcb-Sp8	((4GlcNAcb1-2)-2,6Mana1-3)(GlcNAcb1-4)-3,4,6Manb1
3(6OSO3)GalNAca	((3S)GlcAb1-3)-3Galb1	((4OSO3)(6OSO3)Galb1-4)-4GlcNAcb-Sp0	((4GlcNAcb1-2)-2,6Mana1-6)(2,6Mana1-3)-3,4,6Manb1
3(6OSO3)Galb1	((4OSO3)(6OSO3)Galb1-4)-4GlcNAcb	((4OSO3)Galb1-4)-4GlcNAcb-Sp8	((4GlcNAcb1-2)-2,6Mana1-6)(2Mana1-3)-3,4,6Manb1
3(6OSO3)GlcNAcb	((4OSO3)Galb1-4)-4GlcNAcb	((6OSO3)Galb1-3)-3(6OSO3)GlcNAc-Sp0	((4GlcNAcb1-2)-2Mana1-3)(2,6Mana1-6)-3,4,6Manb1
3(6S)GalNAca	((6OSO3)Galb1-3)-3(6OSO3)GlcNAc	(2(6OSO3)Galb1-4)-4(6OSO3)Glc-Sp0	((4GlcNAcb1-2)-2Mana1-3)(2Mana1-6)-3,6Manb1
3(6S)Galb1	((6OSO3)Galb1-4)-4(6OSO3)GlcNAcb	(2,3Galb1-4)-(4GlcNAcb1-3)-3Galb1	((4GlcNAcb1-2)-2Mana1-6)(2Mana1-3)-3,6Manb1
3,4(6OSO3)GlcNAcb	((6OSO3)GlcNAcb1-3)-3Galb1	(2,3Galb1-4)-4GlcNAcb-Sp8	((4GlcNAcb1-3)-3Galb1-4)(Fuca1-3)-3,4GlcNAc
3,4(6S)GlcNAcb	(2,3Galb1-4)-3,4GlcNAcb	(2,4Mana1-3)(2,6Mana1-6)-3,4,6Manb1	((4GlcNAcb1-3)-3Galb1-4)(Fuca1-3)-3,4GlcNAcb
3,4,6Manb1	(2,4Mana1-3)-3,4,6Manb1	(2,6Mana1-3)(2,6Mana1-6)-3,4,6Manb1	((4GlcNAcb1-6)-2,6Mana1-3)(2,6Mana1-6)-3,4,6Manb1
3,4GlcNAcb	(2,6Mana1-3)-3,4,6Manb1	(2,6Mana1-3)(GlcNAcb1-4)-3,4,6Manb1	((4GlcNAcb1-6)-2,6Mana1-3)(GlcNAcb1-4)-3,4,6Manb1
3,4GlcNAcb1	(2,6Mana1-6)-3,6Manb1	(2,6Mana1-3)-(3,4,6Manb1-4)-4GlcNAcb1	((4GlcNAcb1-6)-2,6Mana1-6)(2,6Mana1-3)-3,4,6Manb1
3,6GalNAca	(2Galb1-3)-3,4GlcNAcb	(2Galb1-3)-(3GalNAcb1-4)-3,4Galb1	((4GlcNAcb1-6)-2,6Mana1-6)(2Mana1-3)-3,4,6Manb1
3,6GalNAcb	(2Galb1-3)-3,4GlcNAcb1	(2Galb1-3)-(3GlcNAcb1-3)-3,6Galb1	((6Galb1-3)-3GlcNAcb1-3)(4GlcNAcb1-6)-3,6Galb1
3,6Galb	(2Galb1-4)-3,4GlcNAcb	(2Galb1-4)-(3,4GlcNAcb1-3)-3Galb1	((6Galb1-4)-4GlcNAcb1-2)(4GlcNAcb1-4)-2,4Mana1
3,6Galb1	(2Galb1-4)-3,4GlcNAcb1	(2Galb1-4)-(4GlcNAcb1-3)-3Galb1	((6Galb1-4)-4GlcNAcb1-3)(4GlcNAcb1-6)-3,6GalNAca
3,6GlcNAcb1	(2Galb1-4)-4GlcNAcb	(2Galb1-4)-4GlcNAcb-Sp0	((6Galb1-4)-4GlcNAcb1-4)(4GlcNAcb1-2)-2,4Mana1
3,6Mana	(2Galb1-4)-4GlcNAcb1	(2Galb1-4)-4GlcNAcb-Sp8	((6Galb1-4)-4GlcNAcb1-6)(4GlcNAcb1-3)-3,6GalNAca
3,6Manb1	(2Mana1-3)-3,4,6Manb1	(2Mana1-3)(2,6Mana1-6)-3,4,6Manb1	((6Galb1-4)-4GlcNAcb1-6)(Galb1-3)-3,6GalNAca
3GalNAcb	(2Mana1-3)-3Manb1	(2Mana1-3)(2,6Mana1-6)-3,6Manb1	((8Neu5Aca2-8)-8Neu5Aca2-3)(GalNAcb1-4)-3,4Galb1
3GalNAcb1	(2Mana1-6)-3,6Mana	(2Mana1-3)(GlcNAcb1-4)-3,4,6Manb1	((Galb1-3)-3GalNAcb1-4)(Neu5Aca2-3)-3,4Galb1
3Galb	(2Mana1-6)-6Manb1	(2Mana1-3)-(3,4,6Manb1-4)-4GlcNAcb1	((Galb1-4)-4GlcNAcb1-6)(Galb1-3)-3,6GalNAca
3Man	(3(6-O-Su)Galb1-4)-3,4GlcNAcb	(3(6-O-Su)Galb1-4)-3,4GlcNAcb-Sp8	((Neu5Aca2-3)-3(6-O-Su)Galb1-4)(Fuca1-3)-3,4GlcNAcb
3Manb1	(3(6OSO3)Galb1-4)-4GlcNAcb	(3(6OSO3)Galb1-4)-4GlcNAcb-Sp8	((Neu5Aca2-3)-3(6S)Galb1-4)(Fuca1-3)-3,4GlcNAcb
4(6OSO3)Glc	(3(6S)Galb1-4)-3,4GlcNAcb	(3(6S)Galb1-4)-3,4GlcNAcb-Sp8	((Neu5Aca2-3)-3Galb1-3)(3Galb1-4)-3,4GlcNAcb
4(6OSO3)GlcNAcb	(3(6S)Galb1-4)-4GlcNAcb	(3(6S)Galb1-4)-4GlcNAcb-Sp8	((Neu5Aca2-3)-3Galb1-3)(Fuca1-4)-3,4GlcNAcb
4(6OSO3)Glcb	(3,4,6Manb1-4)-4GlcNAcb1	(3,4,6Manb1-4)-(4GlcNAcb1-4)-4GlcNAcb	((Neu5Aca2-3)-3Galb1-3)(Fuca1-4)-3,4GlcNAcb1
4(6S)GlcNAcb	(3,4Galb1-4)-4GlcNAcb	(3,4Galb1-4)-4Glcb-Sp0	((Neu5Aca2-3)-3Galb1-3)(Neu5Aca2-6)-3,6GalNAc
4,6GalNAca	(3,4GlcNAcb1-2)-2Mana	(3,4Galb1-4)-4Glcb-Sp21	((Neu5Aca2-3)-3Galb1-3)(Neu5Aca2-6)-3,6GalNAca
4,6GlcNAc	(3,4GlcNAcb1-3)-3GalNAca	(3,4Galb1-4)-4Glcb-Sp9	((Neu5Aca2-3)-3Galb1-3)(Neu5Aca2-6)-3,6GalNAcb
4,6GlcNAcb	(3,4GlcNAcb1-3)-3Galb	(3,4GlcNAcb1-3)-(3Galb1-3)-3,4GlcNAcb	((Neu5Aca2-3)-3Galb1-4)(3Galb1-3)-3,4GlcNAcb
4GalNAcb	(3,4GlcNAcb1-3)-3Galb1	(3,4GlcNAcb1-3)-(3Galb1-4)-3,4GlcNAcb	((Neu5Aca2-3)-3Galb1-4)(Fuca1-3)-3,4(6OSO3)GlcNAcb
4GalNAcb1	(3,4GlcNAcb1-6)-3,6GalNAc	(3,4GlcNAcb1-3)-(3Galb1-4)-3,4GlcNAcb1	((Neu5Aca2-3)-3Galb1-4)(Fuca1-3)-3,4(6S)GlcNAcb
4GlcNAca1	(3,4GlcNAcb1-6)-3,6GalNAca	(3,4GlcNAcb1-3)-(3Galb1-4)-4GlcNAcb	((Neu5Aca2-3)-3Galb1-4)(Fuca1-3)-3,4GlcNAcb
4GlcNAcb	(3,6Galb1-4)-4GlcNAcb	(3,4GlcNAcb1-3)-3Galb-Sp8	((Neu5Aca2-3)-3Galb1-4)(Fuca1-3)-3,4GlcNAcb1
4GlcNAcb1	(3,6GlcNAcb1-4)-4Galb1	(3,6GlcNAcb1-4)-(4Galb1-4)-4Glcb	((Neu5Gca2-3)-3Galb1-3)(Fuca1-4)-3,4GlcNAcb
4Glcb	(3GalNAcb1-4)-4GlcNAcb	(3GalNAcb1-4)-(4Galb1-4)-4Glcb	((Neu5Gca2-3)-3Galb1-4)(Fuca1-3)-3,4GlcNAcb
4Glcb1	(3Gala1-4)-4Galb1	(3GalNAcb1-4)-4GlcNAcb-Sp0	(2,3Galb1-4)-(4GlcNAcb1-3)-(3Galb1-4)-4GlcNAcb1
4MDPLys	(3Gala1-6)-6Galb1	(3Gala1-6)-(6Galb1-4)-4Glcb	(2,6Mana1-3)(GlcNAcb1-4)(2,6Mana1-6)-3,4,6Manb1
4Mana1	(3Galb1-3)-3(6OSO3)GalNAca	(3Galb1-3)(3Galb1-4)-3,4GlcNAcb	(2,6Mana1-3)-(3,4,6Manb1-4)-(4GlcNAcb1-4)-4GlcNAcb
6AA	(3Galb1-3)-3(6OSO3)GlcNAc	(3Galb1-3)(4GlcNAcb1-6)-3,6GalNAca	(2,6Mana1-6)(2,6Mana1-3)-(3,4,6Manb1-4)-4GlcNAcb1
6GalNAcb1	(3Galb1-3)-3(6S)GalNAca	(3Galb1-3)(Fuca1-4)-3,4GlcNAcb	(2,6Mana1-6)-(3,6Manb1-4)-(4GlcNAcb1-4)-4,6GlcNAcb
6Galb	(3Galb1-3)-3(6S)GlcNAc	(3Galb1-3)(Fuca1-4)-3,4GlcNAcb1	(2Galb1-4)-(3,4GlcNAcb1-3)-(3Galb1-4)-3,4GlcNAcb1
6Galb1	(3Galb1-3)-3,4GlcNAcb	(3Galb1-3)(Neu5Aca2-6)-3,6GalNAc	(2Galb1-4)-(4GlcNAcb1-3)-(3Galb1-4)-4GlcNAcb
6GlcNAcb1	(3Galb1-3)-3,4GlcNAcb1	(3Galb1-3)(Neu5Aca2-6)-3,6GalNAca	(2Galb1-4)-(4GlcNAcb1-3)-(3Galb1-4)-4GlcNAcb1
6Manb1	(3Galb1-3)-3,6GalNAc	(3Galb1-3)(Neu5Aca2-6)-3,6GalNAcb	(2Mana1-2)-(2Mana1-3)-3Mana-Sp9
8Neu5Aca	(3Galb1-3)-3,6GalNAca	(3Galb1-3)-(3,4GlcNAcb1-3)-3Galb1	(2Mana1-3)-(3,4,6Manb1-4)-(4GlcNAcb1-4)-4GlcNAcb
8Neu5Aca2	(3Galb1-3)-3,6GalNAcb	(3Galb1-3)-(3GalNAcb1-3)-3Gala1	(2Mana1-3)-(3,6Manb1-4)-(4GlcNAcb1-4)-4GlcNAcb
9AcNeuAca2	(3Galb1-3)-3GalNAca	(3Galb1-3)-(3GlcNAcb1-2)-2Mana	(2Mana1-6)(2Mana1-3)-(3,6Manb1-4)-4GlcNAcb1
9NAcNeu5Aca	(3Galb1-3)-3GalNAcb1	(3Galb1-3)-(3GlcNAcb1-3)-3GalNAca	(2Mana1-6)-(3,6Manb1-4)-(4GlcNAcb1-4)-4,6GlcNAcb
9NAcNeu5Aca2	(3Galb1-3)-3GlcNAcb1	(3Galb1-3)-(3GlcNAcb1-3)-3Galb1	(2Mana1-6)-(3,6Manb1-4)-(4GlcNAcb1-4)-4GlcNAcb
GlcNAca1	(3Galb1-4)-3,4(6OSO3)GlcNAcb	(3Galb1-3)-3(6OSO3)GalNAca-Sp8	(3,4GlcNAcb1-3)-(3Galb1-3)-3,4GlcNAcb-Sp0
N(LT)AVL	(3Galb1-4)-3,4(6S)GlcNAcb	(3Galb1-3)-3(6OSO3)GlcNAcb-Sp8	(3,4GlcNAcb1-3)-(3Galb1-4)-3,4GlcNAcb-Sp0
Neu5Aca	(3Galb1-4)-3,4GlcNAc	(3Galb1-3)-3(6S)GalNAca-Sp8	(3,6GlcNAcb1-4)-(4Galb1-4)-4Glcb-Sp10
Neu5Aca2	(3Galb1-4)-3,4GlcNAcb	(3Galb1-3)-3(6S)GlcNAc-Sp8	(3,6Mana1-6)(2Mana1-3)-(3,6Manb1-4)-4GlcNAcb1
Neu5Acb2	(3Galb1-4)-3,4GlcNAcb1	(3Galb1-3)-3,4GlcNAcb-Sp0	(3,6Mana1-6)-(3,6Manb1-4)-(4GlcNAcb1-4)-4GlcNAcb
Neu5Gca	(3Galb1-4)-4(6OSO3)GlcNAcb	(3Galb1-3)-3,4GlcNAcb-Sp8	(3,6Manb1-4)-(4GlcNAcb1-4)-4,6GlcNAcb-6AA
NeuAca2	(3Galb1-4)-4(6S)GlcNAcb	(3Galb1-3)-3,6GalNAca-Sp14	(3,6Manb1-4)-(4GlcNAcb1-4)-4GlcNAcb-Asn
Sp11	(3Galb1-4)-4GlcNAcb	(3Galb1-3)-3,6GalNAca-Sp8	(3,6Manb1-4)-(4GlcNAcb1-4)-4GlcNAcb-Gly
Sp12	(3Galb1-4)-4GlcNAcb1	(3Galb1-3)-3,6GalNAcb-Sp8	(3,6Manb1-4)-(4GlcNAcb1-4)-4GlcNAcb-N(LT)AVL
Sp13	(3GlcNAcb1-2)-2,6Mana1	(3Galb1-3)-3GalNAca-Sp14	(3,6Manb1-4)-(4GlcNAcb1-4)-4GlcNAcb-Sp12
Sp21	(3GlcNAcb1-2)-2Mana	(3Galb1-3)-3GalNAca-Sp8	(3,6Manb1-4)-(4GlcNAcb1-4)-4GlcNAcb-Sp13
Sp22	(3GlcNAcb1-4)-4Galb1	(3Galb1-3)-3GlcNAcb-Sp8	(3,6Manb1-4)-(4GlcNAcb1-4)-4GlcNAcb-Sp21
a-NeuAc	(3GlcNAcb1-6)-2,6Mana1	(3Galb1-4)-(3,4GlcNAcb1-2)-2Mana	(3,6Manb1-4)-(4GlcNAcb1-4)-4GlcNAcb-Sp24
	(3Manb1-4)-4GlcNAcb1	(3Galb1-4)-(3,4GlcNAcb1-3)-3GalNAca	(3,6Manb1-4)-(4GlcNAcb1-4)-4GlcNAcb-Sp8
	(4Galb1-4)-4GalNAcb	(3Galb1-4)-(3,4GlcNAcb1-3)-3Galb	(3GalNAcb1-4)(Neu5Aca2-3)-(3,4Galb1-4)-4Glcb
	(4Galb1-4)-4GlcNAcb1	(3Galb1-4)-(3,4GlcNAcb1-3)-3Galb1	(3GalNAcb1-4)-(3,4Galb1-4)-4Glcb-Sp0
	(4GlcNAcb1-2)-2,6Mana1	(3Galb1-4)-(4GlcNAcb1-2)-2,4Mana1	(3GalNAcb1-4)-(3,4Galb1-4)-4Glcb-Sp9
	(4GlcNAcb1-2)-2Man	(3Galb1-4)-(4GlcNAcb1-2)-2,6Mana1	(3GalNAcb1-4)-(4Galb1-4)-4Glcb-Sp8
	(4GlcNAcb1-2)-2Mana1	(3Galb1-4)-(4GlcNAcb1-2)-2Mana	(3Gala1-4)-(4Galb1-4)-4Glcb-Sp0
	(4GlcNAcb1-3)-3,6GalNAca	(3Galb1-4)-(4GlcNAcb1-2)-2Mana1	(3Galb1-3)(3Galb1-4)-3,4GlcNAcb-Sp8
	(4GlcNAcb1-3)-3GalNAc	(3Galb1-4)-(4GlcNAcb1-3)-3,6GalNAca	(3Galb1-3)(Fuca1-4)-3,4GlcNAcb-Sp8
	(4GlcNAcb1-3)-3GalNAca	(3Galb1-4)-(4GlcNAcb1-3)-3GalNAc	(3Galb1-3)(Neu5Aca2-6)-3,6GalNAc-Sp14
	(4GlcNAcb1-3)-3GalNAcb1	(3Galb1-4)-(4GlcNAcb1-3)-3GalNAca	(3Galb1-3)(Neu5Aca2-6)-3,6GalNAca-Sp8
	(4GlcNAcb1-3)-3Galb	(3Galb1-4)-(4GlcNAcb1-3)-3Galb1	(3Galb1-3)(Neu5Aca2-6)-3,6GalNAcb-Sp8
	(4GlcNAcb1-3)-3Galb1	(3Galb1-4)-(4GlcNAcb1-4)-2,4Mana1	(3Galb1-3)-(3,4GlcNAcb1-3)-(3Galb1-3)-3,4GlcNAcb
	(4GlcNAcb1-4)-4GlcNAc	(3Galb1-4)-(4GlcNAcb1-4)-4Mana1	(3Galb1-3)-(3,4GlcNAcb1-3)-(3Galb1-4)-3,4GlcNAcb
	(4GlcNAcb1-4)-4Mana1	(3Galb1-4)-(4GlcNAcb1-6)-2,6Mana1	(3Galb1-3)-(3GalNAcb1-3)-(3Gala1-4)-4Galb1
	(4GlcNAcb1-6)-3,6GalNAc	(3Galb1-4)-(4GlcNAcb1-6)-3,6GalNAc	(3Galb1-3)-(3GlcNAcb1-2)-2Mana-Sp0
	(4GlcNAcb1-6)-3,6GalNAca	(3Galb1-4)-(4GlcNAcb1-6)-3,6GalNAca	(3Galb1-3)-(3GlcNAcb1-3)-(3Galb1-3)-3GlcNAcb
	(4GlcNAcb1-6)-3,6Galb1	(3Galb1-4)-3,4(6OSO3)GlcNAcb-Sp8	(3Galb1-3)-(3GlcNAcb1-3)-(3Galb1-4)-4GlcNAcb
	(4GlcNAcb1-6)-6Galb1	(3Galb1-4)-3,4(6S)GlcNAcb-Sp8	(3Galb1-3)-(3GlcNAcb1-3)-3GalNAca-Sp14
	(4Mana1-6)-3,4,6Manb1	(3Galb1-4)-3,4GlcNAc-Sp0	(3Galb1-4)(Fuca1-3)-(3,4GlcNAcb1-3)-3Galb
	(6GalNAcb1-4)-4(6OSO3)GlcNAcb	(3Galb1-4)-3,4GlcNAcb-Sp0	(3Galb1-4)(Fuca1-3)-(3,4GlcNAcb1-3)-3Galb1
	(6GalNAcb1-4)-4(6S)GlcNAcb	(3Galb1-4)-3,4GlcNAcb-Sp8	(3Galb1-4)-(3,4GlcNAcb1-3)-(3Galb1-4)-3,4GlcNAcb1
	(6GalNAcb1-4)-4GlcNAcb	(3Galb1-4)-4(6OSO3)GlcNAcb-Sp8	(3Galb1-4)-(3,4GlcNAcb1-3)-3Galb-Sp8
	(6Galb1-3)-3GlcNAcb1	(3Galb1-4)-4(6S)GlcNAcb-Sp8	(3Galb1-4)-(4GlcNAcb1-2)-(2,4Mana1-3)-3,4,6Manb1
	(6Galb1-4)-4(6OSO3)GlcNAcb	(3Galb1-4)-4GlcNAc-Sp0	(3Galb1-4)-(4GlcNAcb1-2)-(2Mana1-3)-3,6Manb1
	(6Galb1-4)-4(6S)GlcNAcb	(3Galb1-4)-4Glcb-Sp8	(3Galb1-4)-(4GlcNAcb1-2)-(2Mana1-6)-3,4,6Manb1
	(6Galb1-4)-4GlcNAcb	(3GlcNAcb1-3)-(3Galb1-3)-3GlcNAcb	(3Galb1-4)-(4GlcNAcb1-2)-(2Mana1-6)-3,6Manb1
	(6Galb1-4)-4GlcNAcb1	(4Galb1-3)-3GalNAc-Sp14	(3Galb1-4)-(4GlcNAcb1-3)-(3Galb1-3)-3GlcNAcb
	(6Galb1-4)-4Glcb	(4Galb1-3)-3GlcNAcb-Sp0	(3Galb1-4)-(4GlcNAcb1-3)-(3Galb1-4)-3,4GlcNAc
	(6GlcNAcb1-4)-4GlcNAc	(4Galb1-4)-(4GlcNAcb1-3)-3Galb1	(3Galb1-4)-(4GlcNAcb1-3)-(3Galb1-4)-3,4GlcNAcb
	(6GlcNAcb1-4)-4GlcNAcb1	(4Galb1-4)-4GalNAcb-Sp0	(3Galb1-4)-(4GlcNAcb1-3)-(3Galb1-4)-4GlcNAcb
	(6H2PO3)Mana-Sp8	(4Galb1-4)-4GalNAcb-Sp8	(3Galb1-4)-(4GlcNAcb1-3)-(3Galb1-4)-4GlcNAcb1
	(6Manb1-4)-4GlcNAcb1	(4Galb1-4)-4Glcb-Sp10	(3Galb1-4)-(4GlcNAcb1-3)-3,6GalNAca-Sp14
	(8Neu5Aca2-8)-8Neu5Aca	(4Galb1-4)-4Glcb-Sp8	(3Galb1-4)-(4GlcNAcb1-3)-3GalNAc-Sp14
	(8Neu5Aca2-8)-8Neu5Aca2	(4GlcNAca1-6)-(6Galb1-4)-4GlcNAcb	(3Galb1-4)-(4GlcNAcb1-3)-3Galb-Sp8
	(9AcNeuAca2-3)-3Galb1	(4GlcNAcb1-2)-(2,6Mana1-3)-3,4,6Manb1	(3Galb1-4)-(4GlcNAcb1-4)-(2,4Mana1-3)-3,4,6Manb1
	(9NAcNeu5Aca2-6)-6Galb1	(4GlcNAcb1-2)-(2Mana1-3)-3,4,6Manb1	(3Galb1-4)-(4GlcNAcb1-4)-(4Mana1-6)-3,4,6Manb1
	(Fuca1-3)-3,4(6OSO3)GlcNAcb	(4GlcNAcb1-2)-(2Mana1-3)-3,6Manb1	(3Galb1-4)-(4GlcNAcb1-6)-3,6GalNAca-Sp14
	(Fuca1-3)-3,4(6S)GlcNAcb	(4GlcNAcb1-2)-2Man-Sp0	(3GlcNAcb1-3)-(3Galb1-4)-4GlcNAcb-Sp0
	(Fuca1-3)-3,4GlcNAcb	(4GlcNAcb1-3)(4GlcNAcb1-6)-3,6GalNAca	(3GlcNAcb1-3)-(3Galb1-4)-4Glcb-Sp10
	(Fuca1-3)-3,4GlcNAcb1	(4GlcNAcb1-3)-(3Galb1-3)-3GalNAca	(4Galb1-4)-(4GlcNAcb1-3)-(3Galb1-4)-3,4GlcNAcb1
	(Fuca1-4)-3,4GlcNAcb	(4GlcNAcb1-3)-(3Galb1-3)-3GlcNAcb	(4Galb1-4)-(4GlcNAcb1-3)-(3Galb1-4)-4GlcNAcb
	(Fuca1-4)-3,4GlcNAcb1	(4GlcNAcb1-3)-(3Galb1-4)-3,4GlcNAc	(4Galb1-4)-(4GlcNAcb1-3)-(3Galb1-4)-4GlcNAcb1
	(Fuca1-4)-4GlcNAcb	(4GlcNAcb1-3)-(3Galb1-4)-3,4GlcNAcb	(4GlcNAcb1-2)-(2,6Mana1-3)-(3,4,6Manb1-4)-4GlcNAcb1
	(GalNAca1-3)-3GalNAcb	(4GlcNAcb1-3)-(3Galb1-4)-3,4GlcNAcb1	(4GlcNAcb1-2)-(2Mana1-3)-(3,6Manb1-4)-4GlcNAcb1
	(GalNAcb1-3)-3GalNAca	(4GlcNAcb1-3)-(3Galb1-4)-4GlcNAc	(4GlcNAcb1-2)-(2Mana1-6)-(3,6Manb1-4)-4GlcNAcb1
	(GalNAcb1-3)-3Gala1	(4GlcNAcb1-3)-(3Galb1-4)-4GlcNAcb	(4GlcNAcb1-3)(4GlcNAcb1-6)-3,6GalNAca-Sp14
	(GalNAcb1-4)-3,4(6OSO3)GlcNAcb	(4GlcNAcb1-3)-(3Galb1-4)-4GlcNAcb1	(4GlcNAcb1-3)-(3Galb1-3)-3GlcNAcb-Sp0
	(GalNAcb1-4)-3,4(6S)GlcNAcb	(4GlcNAcb1-3)-(3Galb1-4)-4Glcb	(4GlcNAcb1-3)-(3Galb1-4)-(4GlcNAcb1-2)-2Mana1
	(GalNAcb1-4)-4GlcNAcb	(4GlcNAcb1-3)-3,6GalNAca-Sp14	(4GlcNAcb1-3)-(3Galb1-4)-(4GlcNAcb1-3)-3,6GalNAca
	(GalNAcb1-4)-4GlcNAcb1	(4GlcNAcb1-4)-4,6GlcNAcb-6AA	(4GlcNAcb1-3)-(3Galb1-4)-(4GlcNAcb1-3)-3GalNAca
	(Gala1-3)-3Galb1	(4GlcNAcb1-4)-4GlcNAc-Sp21	(4GlcNAcb1-3)-(3Galb1-4)-(4GlcNAcb1-3)-3Galb1
	(Galb1-3)-3,4GlcNAcb	(4GlcNAcb1-4)-4GlcNAcb-N(LT)AVL	(4GlcNAcb1-3)-(3Galb1-4)-(4GlcNAcb1-6)-3,6GalNAca
	(Galb1-3)-3,4GlcNAcb1	(4GlcNAcb1-4)-4GlcNAcb-Sp12	(4GlcNAcb1-3)-(3Galb1-4)-3,4GlcNAc-Sp0
	(Galb1-3)-3,6GalNAca	(4GlcNAcb1-4)-4GlcNAcb-Sp13	(4GlcNAcb1-3)-(3Galb1-4)-3,4GlcNAcb-Sp0
	(Galb1-3)-3,6GlcNAcb1	(4GlcNAcb1-4)-4GlcNAcb-Sp19	(4GlcNAcb1-3)-(3Galb1-4)-4GlcNAcb-Sp0
	(Galb1-3)-3GalNAcb	(4GlcNAcb1-4)-4GlcNAcb-Sp20	(4GlcNAcb1-3)-(3Galb1-4)-4Glcb-Sp8
	(Galb1-3)-3GalNAcb1	(4GlcNAcb1-4)-4GlcNAcb-Sp21	(4GlcNAcb1-4)(Fuca1-6)-4,6GlcNAcb-6AA
	(Galb1-3)-3Galb	(4GlcNAcb1-4)-4GlcNAcb-Sp8	(4GlcNAcb1-6)(4GlcNAcb1-2)-(2,6Mana1-3)-3,4,6Manb1
	(Galb1-3)-3Galb1	(4GlcNAcb1-6)-(2,6Mana1-3)-3,4,6Manb1	(4GlcNAcb1-6)-(2,6Mana1-3)-(3,4,6Manb1-4)-4GlcNAcb1
	(Galb1-4)-3,4GlcNAcb	(4GlcNAcb1-6)-(6Galb1-4)-4GlcNAcb	(6Galb1-3)-(3GlcNAcb1-3)-(3,6Galb1-4)-4Glc
	(Galb1-4)-3,4GlcNAcb1	(4GlcNAcb1-6)-3,6GalNAc-Sp14	(6Galb1-4)-(4GlcNAcb1-2)-(2,4Mana1-3)-3,4,6Manb1
	(Galb1-4)-4(6OSO3)Glcb	(4GlcNAcb1-6)-3,6GalNAca-Sp14	(6Galb1-4)-(4GlcNAcb1-2)-(2,6Mana1-3)-3,4,6Manb1
	(Galb1-4)-4GlcNAcb	(6GalNAcb1-4)-4(6OSO3)GlcNAcb-Sp8	(6Galb1-4)-(4GlcNAcb1-2)-(2Mana1-3)-3,4,6Manb1
	(Galb1-4)-4GlcNAcb1	(6GalNAcb1-4)-4(6S)GlcNAcb-Sp8	(6Galb1-4)-(4GlcNAcb1-2)-(2Mana1-3)-3,6Manb1
	(GlcNAca1-3)-3Galb1	(6GalNAcb1-4)-4GlcNAcb-Sp0	(6Galb1-4)-(4GlcNAcb1-2)-(2Mana1-3)-3Manb1
	(GlcNAca1-4)-4Galb1	(6Galb1-3)-(3GlcNAcb1-3)-3,6Galb1	(6Galb1-4)-(4GlcNAcb1-2)-(2Mana1-6)-3,4,6Manb1
	(GlcNAca1-6)-6Galb1	(6Galb1-4)-(4GlcNAcb1-2)-2,4Mana1	(6Galb1-4)-(4GlcNAcb1-2)-(2Mana1-6)-3,6Manb1
	(GlcNAcb1-2)-2Mana1	(6Galb1-4)-(4GlcNAcb1-2)-2,6Mana1	(6Galb1-4)-(4GlcNAcb1-2)-(2Mana1-6)-6Manb1
	(GlcNAcb1-3)-3,6GalNAca	(6Galb1-4)-(4GlcNAcb1-2)-2Man	(6Galb1-4)-(4GlcNAcb1-3)-(3Galb1-3)-3GlcNAcb
	(GlcNAcb1-3)-3,6Galb1	(6Galb1-4)-(4GlcNAcb1-2)-2Mana1	(6Galb1-4)-(4GlcNAcb1-3)-(3Galb1-4)-3,4GlcNAcb1
	(GlcNAcb1-3)-3GalNAca	(6Galb1-4)-(4GlcNAcb1-3)-3,6GalNAca	(6Galb1-4)-(4GlcNAcb1-3)-(3Galb1-4)-4GlcNAcb
	(GlcNAcb1-3)-3Galb	(6Galb1-4)-(4GlcNAcb1-3)-3GalNAc	(6Galb1-4)-(4GlcNAcb1-3)-(3Galb1-4)-4GlcNAcb1
	(GlcNAcb1-3)-3Galb1	(6Galb1-4)-(4GlcNAcb1-3)-3Galb1	(6Galb1-4)-(4GlcNAcb1-3)-3,6GalNAca-Sp14
	(GlcNAcb1-3)-3Man	(6Galb1-4)-(4GlcNAcb1-4)-2,4Mana1	(6Galb1-4)-(4GlcNAcb1-3)-3GalNAc-Sp14
	(GlcNAcb1-4)-3,4,6Manb1	(6Galb1-4)-(4GlcNAcb1-4)-4Mana1	(6Galb1-4)-(4GlcNAcb1-4)-(2,4Mana1-3)-3,4,6Manb1
	(GlcNAcb1-4)-4,6GalNAca	(6Galb1-4)-(4GlcNAcb1-6)-2,6Mana1	(6Galb1-4)-(4GlcNAcb1-4)-(4Mana1-6)-3,4,6Manb1
	(GlcNAcb1-4)-4Galb1	(6Galb1-4)-(4GlcNAcb1-6)-3,6GalNAca	(6Galb1-4)-(4GlcNAcb1-6)-(2,6Mana1-3)-3,4,6Manb1
	(GlcNAcb1-4)-4GlcNAcb	(6Galb1-4)-(4GlcNAcb1-6)-3,6Galb1	(6Galb1-4)-(4GlcNAcb1-6)-3,6GalNAca-Sp14
	(GlcNAcb1-4)-4GlcNAcb1	(6Galb1-4)-(4GlcNAcb1-6)-6GalNAca	(6GlcNAcb1-4)-(4GlcNAcb1-4)-4GlcNAc-Sp21
	(GlcNAcb1-6)-3,6GalNAca	(6Galb1-4)-4(6OSO3)GlcNAcb-Sp8	(8Neu5Aca2-3)-(3Galb1-4)-4Glcb-Sp0
	(GlcNAcb1-6)-4,6GalNAca	(6Galb1-4)-4(6S)GlcNAcb-Sp8	(8Neu5Aca2-8)-(8Neu5Aca2-3)-(3,4Galb1-4)-4Glcb
	(GlcNAcb1-6)-6GalNAca	(6Galb1-4)-4GlcNAcb-Sp0	(8Neu5Aca2-8)-(8Neu5Aca2-3)-(3Galb1-4)-4Glcb
	(GlcNAcb1-6)-6Galb1	(6Galb1-4)-4GlcNAcb-Sp8	(9AcNeuAca2-3)-(3Galb1-3)-3GlcNAcb-Sp0
	(Glca1-4)-4Glcb	(6Galb1-4)-4Glcb-Sp0	(9AcNeuAca2-3)-(3Galb1-4)-4GlcNAcb-Sp0
	(Glcb1-4)-4Glcb	(6Galb1-4)-4Glcb-Sp8	(9NAcNeu5Aca2-6)-(6Galb1-4)-4GlcNAcb-Sp8
	(Glcb1-6)-3,6GalNAc	(6GlcNAcb1-4)-(4GlcNAcb1-4)-4GlcNAc	(Fuca1-2)-(2(6OSO3)Galb1-4)-4(6OSO3)Glc-Sp0
	(Mana1-6)-3,6Mana	(6GlcNAcb1-4)-4GlcNAc-Sp21	(Fuca1-2)-(2(6OSO3)Galb1-4)-4Glc-Sp0
	(Neu5Aca2-3)-3(6-O-Su)Galb1	(8Neu5Aca2-3)-(3Galb1-4)-4Glcb	(Fuca1-2)-(2,3Galb1-4)-(4GlcNAcb1-3)-3Galb1
	(Neu5Aca2-3)-3(6OSO3)Galb1	(8Neu5Aca2-8)-(8Neu5Aca2-3)-3,4Galb1	(Fuca1-2)-(2Galb1-4)-(4GlcNAcb1-3)-3Galb1
	(Neu5Aca2-3)-3(6S)Galb1	(8Neu5Aca2-8)-(8Neu5Aca2-3)-3Galb1	(Fuca1-2)-(2Galb1-4)-4(6OSO3)Glc-Sp0
	(Neu5Aca2-3)-3,4Galb1	(8Neu5Aca2-8)-8Neu5Aca-Sp8	(Fuca1-2)-(2Galb1-4)-4GlcNAcb-Sp0
	(Neu5Aca2-3)-3,6GalNAca	(9AcNeuAca2-3)-(3Galb1-3)-3GlcNAcb	(Fuca1-3)((3OSO3)Galb1-4)-3,4(6OSO3)GlcNAc-Sp8
	(Neu5Aca2-3)-3GalNAca	(9AcNeuAca2-3)-(3Galb1-4)-4GlcNAcb	(Fuca1-3)(3(6-O-Su)Galb1-4)-3,4GlcNAcb-Sp8
	(Neu5Aca2-3)-3GalNAcb1	(9NAcNeu5Aca2-6)-(6Galb1-4)-4GlcNAcb	(Fuca1-3)(3(6S)Galb1-4)-3,4GlcNAcb-Sp8
	(Neu5Aca2-3)-3Galb	(Fuca1-2)-(2(6OSO3)Galb1-4)-4(6OSO3)Glc	(Fuca1-3)(3Galb1-4)-3,4(6OSO3)GlcNAcb-Sp8
	(Neu5Aca2-3)-3Galb1	(Fuca1-2)-(2Galb1-4)-4GlcNAcb	(Fuca1-3)(3Galb1-4)-3,4(6S)GlcNAcb-Sp8
	(Neu5Aca2-6)-3,6GalNAc	(Fuca1-2)-(2Galb1-4)-4GlcNAcb1	(Fuca1-3)(3Galb1-4)-3,4GlcNAc-Sp0
	(Neu5Aca2-6)-3,6GalNAca	(Fuca1-3)(3(6-O-Su)Galb1-4)-3,4GlcNAcb	(Fuca1-3)(3Galb1-4)-3,4GlcNAcb-Sp0
	(Neu5Aca2-6)-3,6GalNAcb	(Fuca1-3)(3(6S)Galb1-4)-3,4GlcNAcb	(Fuca1-3)(3Galb1-4)-3,4GlcNAcb-Sp8
	(Neu5Aca2-6)-3,6GlcNAcb1	(Fuca1-3)(3Galb1-4)-3,4(6OSO3)GlcNAcb	(Fuca1-3)(GalNAcb1-4)-3,4GlcNAcb-Sp0
	(Neu5Aca2-6)-6GalNAca	(Fuca1-3)(3Galb1-4)-3,4(6S)GlcNAcb	(Fuca1-3)(Galb1-4)-3,4(6OSO3)Glc-Sp0
	(Neu5Aca2-6)-6GalNAcb1	(Fuca1-3)(3Galb1-4)-3,4GlcNAc	(Fuca1-3)-(3,4GlcNAcb1-3)-3Galb-Sp8
	(Neu5Aca2-6)-6Galb	(Fuca1-3)(3Galb1-4)-3,4GlcNAcb	(Fuca1-4)(3Galb1-3)-(3,4GlcNAcb1-3)-3Galb1
	(Neu5Aca2-6)-6Galb1	(Fuca1-3)(3Galb1-4)-3,4GlcNAcb1	(Fuca1-4)-(3,4GlcNAcb1-3)-(3Galb1-3)-3,4GlcNAcb
	(Neu5Aca2-6)-6GlcNAcb1	(Fuca1-3)(GalNAcb1-4)-3,4(6S)GlcNAcb	(Fuca1-4)-(3,4GlcNAcb1-3)-(3Galb1-4)-3,4GlcNAcb
	(Neu5Acb2-6)-6Galb1	(Fuca1-3)-(3,4GlcNAcb1-3)-3Galb	(GalNAca1-3)-(2,3Galb1-4)-(4GlcNAcb1-3)-3Galb1
	(Neu5Gca2-3)-3Galb1	(Fuca1-3)-(3,4GlcNAcb1-3)-3Galb1	(GalNAcb1-4)(Neu5Aca2-3)-(3,4Galb1-4)-4GlcNAcb
	(Neu5Gca2-6)-6Galb1	(Fuca1-3)-3,4(6OSO3)GlcNAcb-Sp8	(GalNAcb1-4)(Neu5Aca2-3)-(3,4Galb1-4)-4Glcb
	(NeuAca2-3)-3(6OSO3)Galb1	(Fuca1-3)-3,4(6S)GlcNAcb-Sp8	(GalNAcb1-4)-(3,4Galb1-4)-4GlcNAcb-Sp8
	(NeuAca2-6)-6Galb1	(Fuca1-3)-3,4GlcNAcb-Sp8	(GalNAcb1-4)-(3,4Galb1-4)-4Glcb-Sp0
	2Man-Sp0	(Fuca1-4)-(3,4GlcNAcb1-3)-3Galb1	(Gala1-3)-(3Galb1-3)-(3GlcNAcb1-2)-2Mana
	3(6OSO3)GalNAca-Sp8	(Fuca1-4)-3,4GlcNAc-Sp8	(Gala1-3)-(3Galb1-4)-(4GlcNAcb1-2)-2Mana1
	3(6OSO3)GlcNAc-Sp0	(Fuca1-4)-3,4GlcNAcb-Sp8	(Gala1-4)-(4Galb1-4)-(4GlcNAcb1-3)-3Galb1
	3(6OSO3)GlcNAc-Sp8	(Fuca1-4)-4GlcNAcb-Sp8	(Gala1-4)-(4Galb1-4)-4GalNAcb-Sp8
	3(6S)GalNAca-Sp8	(Fuca1-6)-4,6GlcNAcb-6AA	(Galb1-3)(4GlcNAcb1-6)-3,6GalNAca-Sp14
	3(6S)GlcNAc-Sp8	(GalNAca1-3)-(2,3Galb1-4)-3,4GlcNAcb	(Galb1-3)(4GlcNAcb1-6)-3,6GalNAca-Sp8
	3,4(6OSO3)GlcNAcb-Sp8	(GalNAca1-3)-3GalNAcb-Sp8	(Galb1-3)(Fuca1-4)-3,4GlcNAc-Sp8
	3,4(6S)GlcNAcb-Sp8	(GalNAcb1-3)-(3Gala1-6)-6Galb1	(Galb1-3)(GlcNAcb1-6)-3,6GalNAca-Sp8
	3,4GlcNAc-Sp8	(GalNAcb1-3)-3GalNAca-Sp8	(Galb1-3)(Neu5Aca2-6)-3,6GalNAca-Sp14
	3,4GlcNAcb-Sp0	(GalNAcb1-4)-(4GlcNAcb1-2)-2Mana1	(Galb1-3)-(3,4GlcNAcb1-3)-(3Galb1-3)-3,4GlcNAcb
	3,6GalNAca-Sp8	(GalNAcb1-4)-3,4(6S)GlcNAcb-Sp8	(Galb1-3)-(3,4GlcNAcb1-3)-(3Galb1-4)-3,4GlcNAcb
	3,6GalNAcb-Sp8	(GalNAcb1-4)-4GlcNAcb-Sp8	(Galb1-3)-(3,6GlcNAcb1-4)-(4Galb1-4)-4Glcb
	3,6Mana-Sp9	(Gala1-3)-(2,3Galb1-4)-3,4GlcNAcb	(Galb1-3)-(3GalNAcb1-3)-(3Gala1-4)-4Galb1
	3Man-Sp10	(Gala1-3)-(3Galb1-4)-3,4GlcNAcb	(Galb1-3)-(3GalNAcb1-4)-(3,4Galb1-4)-4Glcb
	4(6OSO3)GlcNAcb-Sp0	(Gala1-3)-(3Galb1-4)-4GlcNAcb	(Galb1-3)-(3GalNAcb1-4)-(4Galb1-4)-4Glcb
	4(6OSO3)GlcNAcb-Sp8	(Gala1-3)-(3Galb1-4)-4GlcNAcb1	(Galb1-3)-(3Galb1-4)-4GlcNAcb-Sp8
	4(6OSO3)Glcb-Sp0	(Gala1-3)-3GalNAca-Sp16	(Galb1-3)-(3GlcNAcb1-3)-(3Galb1-4)-4GlcNAcb
	4(6S)GlcNAcb-Sp8	(Gala1-4)-(4Galb1-4)-4GalNAcb	(Galb1-3)-(3GlcNAcb1-3)-(3Galb1-4)-4Glcb
	4,6GalNAca-Sp8	(Gala1-4)-(4Galb1-4)-4GlcNAcb1	(Galb1-4)(Fuca1-3)-(3,4GlcNAcb1-3)-3Galb1
	4,6GlcNAcb-6AA	(Gala1-4)-4GlcNAcb-Sp8	(Galb1-4)-(3,4GlcNAcb1-3)-(3Galb1-4)-3,4GlcNAcb1
	4GalNAcb-Sp0	(Galb1-3)(4GlcNAcb1-6)-3,6GalNAca	(Galb1-4)-(4GlcNAcb1-2)-(2Mana1-3)-3,6Manb1
	4GalNAcb-Sp8	(Galb1-3)(Neu5Aca2-6)-3,6GlcNAcb1	(Galb1-4)-(4GlcNAcb1-2)-(2Mana1-3)-3Manb1
	4GlcNAc-Sp12	(Galb1-3)-(3,4GlcNAcb1-3)-3Galb1	(Galb1-4)-(4GlcNAcb1-2)-(2Mana1-6)-3,6Manb1
	4GlcNAc-Sp19	(Galb1-3)-(3,6GlcNAcb1-4)-4Galb1	(Galb1-4)-(4GlcNAcb1-2)-(2Mana1-6)-6Manb1
	4GlcNAc-Sp21	(Galb1-3)-(3GalNAcb1-3)-3Gala1	(Galb1-4)-(4GlcNAcb1-3)-(3Galb1-3)-3GlcNAcb
	4GlcNAcb-Gly	(Galb1-3)-(3GalNAcb1-4)-3,4Galb1	(Galb1-4)-(4GlcNAcb1-3)-(3Galb1-4)-3,4GlcNAcb1
	4GlcNAcb-LVANKT	(Galb1-3)-(3GalNAcb1-4)-4Galb1	(Galb1-4)-(4GlcNAcb1-3)-(3Galb1-4)-4GlcNAcb
	4GlcNAcb-N(LT)AVL	(Galb1-3)-(3Galb1-4)-4GlcNAcb	(Galb1-4)-(4GlcNAcb1-3)-(3Galb1-4)-4GlcNAcb1
	4GlcNAcb-Sp12	(Galb1-3)-(3GlcNAcb1-3)-3Galb1	(Galb1-4)-(4GlcNAcb1-3)-(3Galb1-4)-4Glcb
	4GlcNAcb-Sp13	(Galb1-3)-3,4GlcNAc-Sp8	(Galb1-4)-(4GlcNAcb1-3)-3GalNAc-Sp14
	4GlcNAcb-Sp19	(Galb1-3)-3,4GlcNAcb-Sp0	(GlcNAca1-3)-(3Galb1-4)-4GlcNAcb-Sp8
	4GlcNAcb-Sp20	(Galb1-3)-3,4GlcNAcb-Sp8	(GlcNAca1-4)-(4Galb1-3)-3GalNAc-Sp14
	4GlcNAcb-Sp21	(Galb1-3)-3,6GalNAca-Sp14	(GlcNAca1-4)-(4Galb1-3)-3GlcNAcb-Sp0
	4GlcNAcb1-Sp0	(Galb1-3)-3GalNAcb-Sp8	(GlcNAca1-4)-(4Galb1-4)-(4GlcNAcb1-3)-3Galb1
	4GlcNAcb1-Sp8	(Galb1-3)-3Galb-Sp8	(GlcNAca1-4)-(4Galb1-4)-4GlcNAcb-Sp0
	4Glcb-Sp10	(Galb1-4)-(3,4GlcNAcb1-3)-3GalNAca	(GlcNAca1-6)-(6Galb1-4)-4GlcNAcb-Sp8
	4Glcb-Sp21	(Galb1-4)-(3,4GlcNAcb1-3)-3Galb1	(GlcNAcb1-2)-(2Galb1-3)-3GalNAca-Sp8
	4Glcb-Sp8	(Galb1-4)-(4GlcNAca1-6)-6Galb1	(GlcNAcb1-3)(GlcNAcb1-6)-3,6GalNAca-Sp8
	4Glcb-Sp9	(Galb1-4)-(4GlcNAcb1-2)-2Mana1	(GlcNAcb1-3)-(3,6Galb1-4)-4GlcNAcb-Sp8
	6Galb-Sp8	(Galb1-4)-(4GlcNAcb1-3)-3GalNAc	(GlcNAcb1-3)-(3Galb1-3)-3GalNAca-Sp8
	8Neu5Aca-Sp8	(Galb1-4)-(4GlcNAcb1-3)-3Galb1	(GlcNAcb1-3)-(3Galb1-4)-(4GlcNAcb1-2)-2Mana1
	9NAcNeu5Aca-Sp8	(Galb1-4)-(4GlcNAcb1-6)-6Galb1	(GlcNAcb1-3)-(3Galb1-4)-(4GlcNAcb1-3)-3Galb1
	GlcNAcb1-4MDPLys	(Galb1-4)-4(6OSO3)Glcb-Sp0	(GlcNAcb1-3)-(3Galb1-4)-4GlcNAcb-Sp0
	Neu5Aca-Sp11	(Galb1-4)-4(6OSO3)Glcb-Sp8	(GlcNAcb1-3)-(3Galb1-4)-4GlcNAcb-Sp8
	Neu5Aca-Sp8	(Galb1-4)-4GlcNAcb-Sp0	(GlcNAcb1-4)(2,6Mana1-3)-(3,4,6Manb1-4)-4GlcNAcb1
	Neu5Gca-Sp8	(Galb1-4)-4GlcNAcb-Sp8	(GlcNAcb1-4)(GlcNAcb1-6)-4,6GalNAca-Sp8
	a-NeuAc-Sp8	(Galb1-4)-4Glcb-Sp8	(GlcNAcb1-4)-(4Galb1-4)-4GlcNAcb-Sp8
		(GlcNAca1-3)-(3Galb1-4)-4GlcNAcb	(GlcNAcb1-4)-(4GlcNAcb1-4)-4GlcNAcb-Sp8
		(GlcNAca1-4)-(4Galb1-3)-3GalNAc	(GlcNAcb1-6)(GlcNAcb1-3)-(3,6Galb1-4)-4GlcNAcb
		(GlcNAca1-4)-(4Galb1-3)-3GlcNAcb	(GlcNAcb1-6)-(3,6Galb1-4)-4GlcNAcb-Sp8
		(GlcNAca1-4)-(4Galb1-4)-4GlcNAcb	(Glca1-6)-(6Glca1-6)-6Glcb-Sp8
		(GlcNAca1-4)-(4Galb1-4)-4GlcNAcb1	(KDNa2-3)-(3Galb1-4)-4GlcNAcb-Sp0
		(GlcNAca1-6)-(6Galb1-4)-4GlcNAcb	(Mana1-2)-(2Mana1-2)-(2Mana1-3)-3Mana
		(GlcNAcb1-2)-(2Galb1-3)-3GalNAca	(Mana1-3)(Mana1-6)-3,6Mana-Sp9
		(GlcNAcb1-3)(GlcNAcb1-6)-3,6GalNAca	(Neu5Aca2-3)(Neu5Aca2-6)-3,6GalNAca-Sp8
		(GlcNAcb1-3)-(3Galb1-3)-3GalNAca	(Neu5Aca2-3)-(3(6-O-Su)Galb1-4)-3,4GlcNAcb-Sp8
		(GlcNAcb1-3)-(3Galb1-4)-4GlcNAcb1	(Neu5Aca2-3)-(3(6OSO3)Galb1-4)-4GlcNAcb-Sp8
		(GlcNAcb1-3)-3,6GalNAca-Sp8	(Neu5Aca2-3)-(3(6S)Galb1-4)-3,4GlcNAcb-Sp8
		(GlcNAcb1-3)-3GalNAca-Sp8	(Neu5Aca2-3)-(3(6S)Galb1-4)-4GlcNAcb-Sp8
		(GlcNAcb1-3)-3Galb-Sp8	(Neu5Aca2-3)-(3,4Galb1-4)-4GlcNAcb-Sp8
		(GlcNAcb1-3)-3Man-Sp10	(Neu5Aca2-3)-(3,4Galb1-4)-4Glcb-Sp0
		(GlcNAcb1-4)(GlcNAcb1-6)-4,6GalNAca	(Neu5Aca2-3)-(3,4Galb1-4)-4Glcb-Sp9
		(GlcNAcb1-4)-(3,4,6Manb1-4)-4GlcNAcb1	(Neu5Aca2-3)-(3GalNAcb1-4)-4GlcNAcb-Sp0
		(GlcNAcb1-4)-(4Galb1-4)-4GlcNAcb	(Neu5Aca2-3)-(3Galb1-3)-(3,4GlcNAcb1-3)-3Galb1
		(GlcNAcb1-4)-(4GlcNAcb1-4)-4GlcNAcb	(Neu5Aca2-3)-(3Galb1-3)-(3GalNAcb1-3)-3Gala1
		(GlcNAcb1-4)-4,6GalNAca-Sp8	(Neu5Aca2-3)-(3Galb1-3)-(3GlcNAcb1-2)-2Mana
		(GlcNAcb1-4)-4GlcNAcb-Sp10	(Neu5Aca2-3)-(3Galb1-3)-(3GlcNAcb1-3)-3GalNAca
		(GlcNAcb1-4)-4GlcNAcb-Sp12	(Neu5Aca2-3)-(3Galb1-3)-(3GlcNAcb1-3)-3Galb1
		(GlcNAcb1-4)-4GlcNAcb1-Sp8	(Neu5Aca2-3)-(3Galb1-3)-(3GlcNAcb1-6)-6GalNAca
		(GlcNAcb1-6)-(6Galb1-4)-4GlcNAcb	(Neu5Aca2-3)-(3Galb1-3)-3(6OSO3)GalNAca-Sp8
		(GlcNAcb1-6)-4,6GalNAca-Sp8	(Neu5Aca2-3)-(3Galb1-3)-3(6OSO3)GlcNAc-Sp8
		(GlcNAcb1-6)-6GalNAca-Sp8	(Neu5Aca2-3)-(3Galb1-3)-3(6OSO3)GlcNAcb-Sp8
		(Glca1-4)-4Glca-Sp8	(Neu5Aca2-3)-(3Galb1-3)-3(6S)GalNAca-Sp8
		(Glca1-4)-4Glcb-Sp8	(Neu5Aca2-3)-(3Galb1-3)-3(6S)GlcNAc-Sp8
		(Glcb1-4)-4Glcb-Sp8	(Neu5Aca2-3)-(3Galb1-3)-3,4GlcNAcb-Sp8
		(Glcb1-6)-6Glcb-Sp8	(Neu5Aca2-3)-(3Galb1-3)-3,6GalNAc-Sp14
		(KDNa2-3)-(3Galb1-3)-3GalNAca	(Neu5Aca2-3)-(3Galb1-3)-3,6GalNAca-Sp14
		(KDNa2-3)-(3Galb1-4)-4GlcNAcb	(Neu5Aca2-3)-(3Galb1-3)-3,6GalNAca-Sp8
		(Mana1-3)(Mana1-6)-3,6Mana	(Neu5Aca2-3)-(3Galb1-3)-3,6GalNAcb-Sp8
		(Mana1-3)-3,6Mana-Sp9	(Neu5Aca2-3)-(3Galb1-3)-3GalNAca-Sp14
		(Mana1-6)-3,6Mana-Sp9	(Neu5Aca2-3)-(3Galb1-3)-3GalNAca-Sp8
		(Mana1-6)-6Manb-Sp10	(Neu5Aca2-3)-(3Galb1-3)-3GlcNAcb-Sp0
		(Neu5Aca2-3)(GalNAcb1-4)-3,4Galb1	(Neu5Aca2-3)-(3Galb1-3)-3GlcNAcb-Sp8
		(Neu5Aca2-3)-(3(6-O-Su)Galb1-4)-3,4GlcNAcb	(Neu5Aca2-3)-(3Galb1-4)-(3,4GlcNAcb1-3)-3Galb
		(Neu5Aca2-3)-(3(6OSO3)Galb1-4)-4GlcNAcb	(Neu5Aca2-3)-(3Galb1-4)-(3,4GlcNAcb1-3)-3Galb1
		(Neu5Aca2-3)-(3(6S)Galb1-4)-3,4GlcNAcb	(Neu5Aca2-3)-(3Galb1-4)-(4GlcNAcb1-2)-2,4Mana1
		(Neu5Aca2-3)-(3(6S)Galb1-4)-4GlcNAcb	(Neu5Aca2-3)-(3Galb1-4)-(4GlcNAcb1-2)-2Mana1
		(Neu5Aca2-3)-(3GalNAcb1-4)-4GlcNAcb	(Neu5Aca2-3)-(3Galb1-4)-(4GlcNAcb1-3)-3GalNAc
		(Neu5Aca2-3)-(3Galb1-3)-3(6OSO3)GalNAca	(Neu5Aca2-3)-(3Galb1-4)-(4GlcNAcb1-3)-3Galb
		(Neu5Aca2-3)-(3Galb1-3)-3(6OSO3)GlcNAcb	(Neu5Aca2-3)-(3Galb1-4)-(4GlcNAcb1-3)-3Galb1
		(Neu5Aca2-3)-(3Galb1-3)-3(6S)GalNAca	(Neu5Aca2-3)-(3Galb1-4)-(4GlcNAcb1-4)-2,4Mana1
		(Neu5Aca2-3)-(3Galb1-3)-3(6S)GlcNAc	(Neu5Aca2-3)-(3Galb1-4)-(4GlcNAcb1-4)-4Mana1
		(Neu5Aca2-3)-(3Galb1-3)-3,4GlcNAcb	(Neu5Aca2-3)-(3Galb1-4)-(4GlcNAcb1-6)-3,6GalNAca
		(Neu5Aca2-3)-(3Galb1-3)-3,4GlcNAcb1	(Neu5Aca2-3)-(3Galb1-4)-(4GlcNAcb1-6)-6GalNAca
		(Neu5Aca2-3)-(3Galb1-3)-3,6GalNAca	(Neu5Aca2-3)-(3Galb1-4)-3,4(6OSO3)GlcNAcb-Sp8
		(Neu5Aca2-3)-(3Galb1-3)-3,6GalNAcb	(Neu5Aca2-3)-(3Galb1-4)-3,4(6S)GlcNAcb-Sp8
		(Neu5Aca2-3)-(3Galb1-3)-3GalNAca	(Neu5Aca2-3)-(3Galb1-4)-3,4GlcNAcb-Sp0
		(Neu5Aca2-3)-(3Galb1-3)-3GalNAcb1	(Neu5Aca2-3)-(3Galb1-4)-3,4GlcNAcb-Sp8
		(Neu5Aca2-3)-(3Galb1-3)-3GlcNAcb	(Neu5Aca2-3)-(3Galb1-4)-4(6OSO3)GlcNAcb-Sp8
		(Neu5Aca2-3)-(3Galb1-3)-3GlcNAcb1	(Neu5Aca2-3)-(3Galb1-4)-4(6S)GlcNAcb-Sp8
		(Neu5Aca2-3)-(3Galb1-4)-3,4(6OSO3)GlcNAcb	(Neu5Aca2-3)-(3Galb1-4)-4GlcNAcb-Sp0
		(Neu5Aca2-3)-(3Galb1-4)-3,4(6S)GlcNAcb	(Neu5Aca2-3)-(3Galb1-4)-4GlcNAcb-Sp8
		(Neu5Aca2-3)-(3Galb1-4)-3,4GlcNAcb	(Neu5Aca2-3)-(3Galb1-4)-4Glcb-Sp0
		(Neu5Aca2-3)-(3Galb1-4)-3,4GlcNAcb1	(Neu5Aca2-3)-(3Galb1-4)-4Glcb-Sp8
		(Neu5Aca2-3)-(3Galb1-4)-4(6OSO3)GlcNAcb	(Neu5Aca2-6)(Galb1-3)-(3,6GlcNAcb1-4)-4Galb1
		(Neu5Aca2-3)-(3Galb1-4)-4(6S)GlcNAcb	(Neu5Aca2-6)-(3,6GlcNAcb1-4)-(4Galb1-4)-4Glcb
		(Neu5Aca2-3)-(3Galb1-4)-4GlcNAcb	(Neu5Aca2-6)-(6GalNAcb1-4)-4(6OSO3)GlcNAcb-Sp8
		(Neu5Aca2-3)-(3Galb1-4)-4GlcNAcb1	(Neu5Aca2-6)-(6GalNAcb1-4)-4(6S)GlcNAcb-Sp8
		(Neu5Aca2-3)-(3Galb1-4)-4Glcb	(Neu5Aca2-6)-(6GalNAcb1-4)-4GlcNAcb-Sp0
		(Neu5Aca2-3)-3GalNAca-Sp8	(Neu5Aca2-6)-(6Galb1-3)-(3GlcNAcb1-3)-3,6Galb1
		(Neu5Aca2-3)-3Galb-Sp8	(Neu5Aca2-6)-(6Galb1-4)-(4GlcNAcb1-2)-2,4Mana1
		(Neu5Aca2-6)-(3,6GlcNAcb1-4)-4Galb1	(Neu5Aca2-6)-(6Galb1-4)-(4GlcNAcb1-2)-2Mana1
		(Neu5Aca2-6)-(6GalNAcb1-4)-4(6OSO3)GlcNAcb	(Neu5Aca2-6)-(6Galb1-4)-(4GlcNAcb1-3)-3,6GalNAca
		(Neu5Aca2-6)-(6GalNAcb1-4)-4(6S)GlcNAcb	(Neu5Aca2-6)-(6Galb1-4)-(4GlcNAcb1-3)-3GalNAc
		(Neu5Aca2-6)-(6GalNAcb1-4)-4GlcNAcb	(Neu5Aca2-6)-(6Galb1-4)-(4GlcNAcb1-3)-3Galb1
		(Neu5Aca2-6)-(6Galb1-3)-3GlcNAcb1	(Neu5Aca2-6)-(6Galb1-4)-(4GlcNAcb1-4)-2,4Mana1
		(Neu5Aca2-6)-(6Galb1-4)-4(6OSO3)GlcNAcb	(Neu5Aca2-6)-(6Galb1-4)-(4GlcNAcb1-4)-4Mana1
		(Neu5Aca2-6)-(6Galb1-4)-4(6S)GlcNAcb	(Neu5Aca2-6)-(6Galb1-4)-(4GlcNAcb1-6)-3,6GalNAca
		(Neu5Aca2-6)-(6Galb1-4)-4GlcNAcb	(Neu5Aca2-6)-(6Galb1-4)-4(6OSO3)GlcNAcb-Sp8
		(Neu5Aca2-6)-(6Galb1-4)-4GlcNAcb1	(Neu5Aca2-6)-(6Galb1-4)-4(6S)GlcNAcb-Sp8
		(Neu5Aca2-6)-(6Galb1-4)-4Glcb	(Neu5Aca2-6)-(6Galb1-4)-4GlcNAcb-Sp0
		(Neu5Aca2-6)-(6GlcNAcb1-4)-4GlcNAc	(Neu5Aca2-6)-(6Galb1-4)-4GlcNAcb-Sp8
		(Neu5Aca2-6)-(6GlcNAcb1-4)-4GlcNAcb1	(Neu5Aca2-6)-(6Galb1-4)-4Glcb-Sp0
		(Neu5Aca2-6)-3,6GalNAc-Sp14	(Neu5Aca2-6)-(6Galb1-4)-4Glcb-Sp8
		(Neu5Aca2-6)-3,6GalNAca-Sp14	(Neu5Aca2-6)-(6GlcNAcb1-4)-(4GlcNAcb1-4)-4GlcNAc
		(Neu5Aca2-6)-3,6GalNAcb-Sp8	(Neu5Aca2-6)-(6GlcNAcb1-4)-4GlcNAc-Sp21
		(Neu5Aca2-6)-6GalNAca-Sp8	(Neu5Aca2-8)-(8Neu5Aca2-3)-(3Galb1-4)-4Glcb
		(Neu5Aca2-6)-6Galb-Sp8	(Neu5Aca2-8)-(8Neu5Aca2-8)-8Neu5Aca-Sp8
		(Neu5Aca2-8)-(8Neu5Aca2-3)-3,4Galb1	(Neu5Acb2-6)-(6Galb1-4)-4GlcNAcb-Sp8
		(Neu5Aca2-8)-8Neu5Acb-Sp17	(Neu5Gca2-3)-(3Galb1-3)-3,4GlcNAcb-Sp0
		(Neu5Acb2-6)-(6Galb1-4)-4GlcNAcb	(Neu5Gca2-3)-(3Galb1-4)-3,4GlcNAcb-Sp0
		(Neu5Gca2-3)-(3Galb1-3)-3,4GlcNAcb	(Neu5Gca2-3)-(3Galb1-4)-4GlcNAcb-Sp0
		(Neu5Gca2-3)-(3Galb1-4)-3,4GlcNAcb	(Neu5Gca2-6)-(6Galb1-4)-4GlcNAcb-Sp0
		(Neu5Gca2-3)-(3Galb1-4)-4GlcNAcb	(NeuAca2-3)-(3(6OSO3)Galb1-4)-4GlcNAcb-Sp8
		(Neu5Gca2-6)-(6Galb1-4)-4GlcNAcb	(NeuAca2-3)-(3Galb1-3)-(3GalNAcb1-3)-3Gala1
		(Neu5Gca2-6)-6GalNAca-Sp0	(NeuAca2-6)-(6Galb1-4)-(4GlcNAcb1-3)-3GalNAc
		(NeuAca2-3)-(3(6OSO3)Galb1-4)-4GlcNAcb	(NeuAca2-6)-(6Galb1-4)-(4GlcNAcb1-3)-3Galb1
		(NeuAca2-3)-(3Galb1-3)-3GalNAcb1
		(NeuAca2-6)-(6Galb1-4)-4GlcNAcb1
