# Supplementary material for: Association analyses of large-scale glycan microarray data reveal novel host-specific substructures in influenza A virus binding glycans
Source: Sci Rep. 2015 Oct 28;5:15778. doi: 10.1038/srep15778 (PMC4623813; doi:10.1038/srep15778)
Supplement: Supplementary Table S9 [file srep15778-s10.xls]

## Sheet: Sheet1
Monosaccharide => Virus host						Disaccharide => Virus host						Trisaccharide => Virus host						Tetrasaccharide => Virus host
Terminal substructures	Virus host	Frequency	Confidence	Lift		Terminal substructures	Virus host	Frequency	Confidence	Lift		Terminal substructures	Virus host	Frequency	Confidence	Lift		Terminal substructures	Virus host	Frequency	Confidence	Lift
9AcNeuAca2	Avian	0.0598802	0.833333	4.97024		(GlcNAcb1-6)-6GalNAca	Avian	0.0658683	0.846154	5.0467		(Galb1-4)-4(6OSO3)Glcb-Sp8	Avian	0.0778443	0.928571	5.53826		((3OSO3)Galb1-3)(Fuca1-4)-3,4GlcNAcb-Sp8	Avian	0.0898204	0.882353	5.2626
(6H2PO3)Mana	Avian	0.0299401	1	5.96429		(9AcNeuAca2-3)-3Galb1	Avian	0.0538922	0.818182	4.87987		(Neu5Gca2-3)-(3Galb1-3)-3,4GlcNAcb	Avian	0.0778443	0.928571	5.53826		(9AcNeuAca2-3)-(3Galb1-3)-3GlcNAcb-Sp0	Avian	0.0658683	0.846154	5.0467
Neu5Aca2	Canine	0.0179641	1	33.4		(Galb1-4)-4(6OSO3)Glcb	Avian	0.0479042	1	5.96429		(GlcNAcb1-6)-6GalNAca-Sp8	Avian	0.0718563	0.857143	5.11224		(9AcNeuAca2-3)-(3Galb1-4)-4GlcNAcb-Sp0	Avian	0.0658683	0.846154	5.0467
9NAcNeu5Aca2	Human	0.0718563	0.857143	1.23399		(GlcNAcb1-3)-3GalNAca	Avian	0.0359281	1	5.96429		(9AcNeuAca2-3)-(3Galb1-3)-3GlcNAcb	Avian	0.0658683	0.846154	5.0467		(GlcNAca1-3)-(3Galb1-4)-4GlcNAcb-Sp8	Avian	0.0598802	1	5.96429
Neu5Aca	Human	0.0239521	1	1.43965		(6H2PO3)Mana-Sp8	Avian	0.0299401	0.833333	4.97024		(Galb1-4)-4GlcNAcb-Sp8	Avian	0.0598802	1	5.96429		(Galb1-3)-(3GlcNAcb1-3)-(3Galb1-4)-4Glcb	Avian	0.0419162	1	5.96429
(3OSO3)(6OSO3)Galb1	Human	0.011976	1	1.43965		(Galb1-4)-4GlcNAcb	Avian	0.0299401	1	5.96429		(9AcNeuAca2-3)-(3Galb1-4)-4GlcNAcb	Avian	0.0479042	0.8	4.77143		(GlcNAcb1-2)-(2Galb1-3)-3GalNAca-Sp8	Avian	0.0419162	1	5.96429
a-NeuAc	Human	0.011976	1	1.43965		(Galb1-3)-3Galb1	Avian	0.0239521	0.8	4.77143		(GlcNAcb1-3)-3GalNAca-Sp8	Avian	0.0479042	1	5.96429		(Galb1-4)-(4GlcNAcb1-3)-(3Galb1-4)-4Glcb	Avian	0.0359281	1	5.96429
GlcNAca1	Human	0.011976	1	1.43965		(GlcNAca1-3)-3Galb1	Avian	0.0239521	1	5.96429		(Galb1-3)-3GalNAcb-Sp8	Avian	0.0419162	0.875	5.21875		(GlcNAca1-4)-(4Galb1-4)-4GlcNAcb-Sp0	Avian	0.0359281	0.857143	5.11224
Neu5Acb2	Human	0.011976	1	1.43965		(GlcNAcb1-3)-3Galb	Avian	0.0239521	1	5.96429		(Galb1-4)-4(6OSO3)Glcb-Sp0	Avian	0.0419162	1	5.96429		(GlcNAcb1-3)-(3Galb1-4)-4GlcNAcb-Sp8	Avian	0.0299401	1	5.96429
(3OSO3)(4OSO3)Galb1	Human	0.00598802	1	1.43965		((3OSO3)Galb1-4)-4Glcb	Avian	0.0179641	1	5.96429		(GlcNAca1-3)-(3Galb1-4)-4GlcNAcb	Avian	0.0359281	1	5.96429		((Neu5Aca2-3)-3Galb1-3)(Fuca1-4)-3,4GlcNAcb	Avian	0.0239521	0.8	4.77143
(4OSO3)(6OSO3)Galb1	Human	0.00598802	1	1.43965		((3OSO3)Galb1-4)-4GlcNAcb	Avian	0.0179641	1	5.96429		(Glca1-4)-4Glcb-Sp8	Avian	0.0299401	0.833333	4.97024		((Neu5Aca2-3)-3Galb1-3)(Fuca1-4)-3,4GlcNAcb1	Avian	0.0239521	1	5.96429
(4OSO3)Galb1	Human	0.00598802	1	1.43965		(Neu5Aca2-3)-3Galb	Canine	0.00598802	1	33.4		(GlcNAcb1-3)-3Galb-Sp8	Avian	0.0299401	1	5.96429		((Neu5Gca2-3)-3Galb1-3)(Fuca1-4)-3,4GlcNAcb	Avian	0.0239521	1	5.96429
Neu5Gca	Human	0.00598802	1	1.43965		(Neu5Gca2-3)-3Galb1	Canine	0.00598802	1	33.4		((3OSO3)Galb1-4)-4GlcNAcb-Sp8	Avian	0.0239521	1	5.96429		(Fuca1-3)(Galb1-4)-3,4(6OSO3)Glc-Sp0	Avian	0.0239521	0.8	4.77143
NeuAca2	Human	0.00598802	1	1.43965		(Neu5Aca2-6)-6Galb1	Human	0.401198	0.881579	1.26917		(Gala1-4)-(4Galb1-4)-4GlcNAcb1	Avian	0.0239521	1	5.96429		(Gala1-4)-(4Galb1-4)-(4GlcNAcb1-3)-3Galb1	Avian	0.0239521	1	5.96429
9AcNeuAca2	Swine	0.00598802	1	9.27778		(Neu5Aca2-6)-6GalNAcb1	Human	0.329341	0.873016	1.25684		(Galb1-3)-(3Galb1-4)-4GlcNAcb	Avian	0.0239521	0.8	4.77143		(Galb1-3)-(3Galb1-4)-4GlcNAcb-Sp8	Avian	0.0239521	0.8	4.77143
9NAcNeu5Aca	Swine	0.00598802	1	9.27778		(Neu5Aca2-6)-6GlcNAcb1	Human	0.173653	0.828571	1.19286		(GlcNAca1-4)-(4Galb1-4)-4GlcNAcb	Avian	0.0239521	0.8	4.77143		(Galb1-4)-(4GlcNAcb1-3)-(3Galb1-3)-3GlcNAcb	Avian	0.0239521	0.8	4.77143
9AcNeuAca2	Terrestrial	0.0479042	0.8	12.1455		(Neu5Aca2-6)-6GalNAca	Human	0.131737	1	1.43965		(Neu5Aca2-3)-(3Galb1-3)-3,4GlcNAcb	Avian	0.0239521	1	5.96429		(GlcNAcb1-3)-(3Galb1-4)-4GlcNAcb-Sp0	Avian	0.0239521	1	5.96429
9NAcNeu5Aca	Terrestrial	0.0359281	0.857143	13.013		(Neu5Aca2-6)-6Galb	Human	0.107784	1	1.43965		(Neu5Aca2-3)-(3Galb1-3)-3,4GlcNAcb1	Avian	0.0239521	0.8	4.77143		(Galb1-3)-(3GlcNAcb1-3)-(3Galb1-4)-4GlcNAcb	Avian	0.0179641	1	5.96429
(6H2PO3)Mana	Waterfowl	0.0299401	1	9.82353		(Neu5Aca2-3)-3(6OSO3)Galb1	Human	0.0718563	0.8	1.15172		((3OSO3)Galb1-4)-4Glcb-Sp8	Avian	0.0179641	1	5.96429		(Galb1-3)(Fuca1-4)-3,4GlcNAc-Sp8	Avian	0.0179641	1	5.96429
Neu5Aca2	Waterfowl	0.0239521	1	9.82353		(Neu5Gca2-6)-6Galb1	Human	0.0479042	1	1.43965		(Galb1-4)-4GlcNAcb-Sp0	Avian	0.0179641	1	5.96429		(GlcNAca1-6)-(6Galb1-4)-4GlcNAcb-Sp8	Avian	0.0179641	1	5.96429
						Neu5Aca-Sp11	Human	0.0479042	0.888889	1.27969		(GlcNAcb1-4)-4GlcNAcb-Sp12	Avian	0.0179641	1	5.96429		((Neu5Aca2-3)-3Galb1-4)(Fuca1-3)-3,4(6S)GlcNAcb	Canine	0.0299401	1	33.4
						(GlcNAcb1-6)-6Galb1	Human	0.0179641	1	1.43965		(Galb1-3)-(3GalNAcb1-3)-3Gala1	Avian	0.0119761	1	5.96429		(Neu5Aca2-3)-(3Galb1-3)-(3GlcNAcb1-2)-2Mana	Canine	0.0179641	1	33.4
						(NeuAca2-6)-6Galb1	Human	0.0179641	1	1.43965		(Galb1-4)-4Glcb-Sp8	Avian	0.0119761	1	5.96429		(Neu5Aca2-3)-(3Galb1-3)-3(6S)GalNAca-Sp8	Canine	0.0179641	1	33.4
						((3OSO3)(6OSO3)Galb1-4)-4(6OSO3)GlcNAcb	Human	0.0119761	1	1.43965		(GalNAcb1-4)-4GlcNAcb-Sp8	Avian	0.0119761	1	5.96429		(Neu5Aca2-3)-(3Galb1-3)-3GalNAca-Sp14	Canine	0.0179641	1	33.4
						(Galb1-4)-4GlcNAcb1	Human	0.0119761	1	1.43965		(Glca1-4)-4Glca-Sp8	Avian	0.0119761	1	5.96429		(Neu5Aca2-3)-(3Galb1-4)-(4GlcNAcb1-6)-6GalNAca	Canine	0.0179641	1	33.4
						(GalNAcb1-4)-4GlcNAcb1	Human	0.0119761	1	1.43965		(Neu5Aca2-3)-(3Galb1-4)-3,4(6S)GlcNAcb	Canine	0.0299401	1	33.4		(Neu5Aca2-3)-(3Galb1-4)-4(6S)GlcNAcb-Sp8	Canine	0.0179641	1	33.4
						(GlcNAcb1-2)-2Mana1	Human	0.0119761	1	1.43965		(Neu5Gca2-3)-(3Galb1-4)-3,4GlcNAcb	Canine	0.0239521	1	33.4		(Neu5Aca2-6)-(6Galb1-4)-(4GlcNAcb1-3)-3Galb1	Human	0.556886	0.845454	1.21716
						(NeuAca2-3)-3(6OSO3)Galb1	Human	0.0119761	1	1.43965		(Neu5Aca2-3)-(3Galb1-3)-3(6S)GalNAca	Canine	0.0179641	1	33.4		(Neu5Aca2-6)-(6GalNAcb1-4)-4GlcNAcb-Sp0	Human	0.42515	0.855422	1.23151
						a-NeuAc-Sp8	Human	0.0119761	1	1.43965		(Neu5Aca2-3)-(3Galb1-3)-3GalNAcb1	Canine	0.0179641	1	33.4		(Neu5Aca2-6)-(6Galb1-4)-4GlcNAcb-Sp8	Human	0.389222	0.855263	1.23128
						Neu5Aca-Sp8	Human	0.0119761	1	1.43965		(Neu5Aca2-3)-(3Galb1-3)-3GlcNAcb1	Canine	0.0179641	1	33.4		(Neu5Aca2-6)-(6Galb1-4)-4(6OSO3)GlcNAcb-Sp8	Human	0.341317	0.838235	1.20677
						(Neu5Aca2-6)-6Galb1	Swine	0.0479042	1	9.27778		(Neu5Aca2-6)-(6Galb1-4)-4GlcNAcb1	Human	0.461078	0.885058	1.27418		(Neu5Aca2-6)-(6Galb1-4)-4GlcNAcb-Sp0	Human	0.341317	0.850746	1.22478
						(Neu5Aca2-6)-6GalNAcb1	Swine	0.0479042	1	9.27778		(Neu5Aca2-6)-(6Galb1-4)-4GlcNAcb	Human	0.39521	0.868421	1.25023		(Neu5Aca2-6)-(6GlcNAcb1-4)-(4GlcNAcb1-4)-4GlcNAc	Human	0.179641	0.833333	1.19971
						(Neu5Aca2-6)-6GlcNAcb1	Swine	0.0359281	1	9.27778		(Neu5Aca2-6)-(6GalNAcb1-4)-4GlcNAcb	Human	0.329341	0.873016	1.25684		(Neu5Aca2-6)-(6Galb1-4)-4Glcb-Sp8	Human	0.143713	1	1.43965
						(Neu5Aca2-3)-3(6-O-Su)Galb1	Swine	0.0299401	1	9.27778		(Neu5Aca2-6)-(6Galb1-4)-4(6OSO3)GlcNAcb	Human	0.311377	0.852459	1.22725		(Neu5Aca2-6)-(6Galb1-4)-(4GlcNAcb1-2)-2Mana1	Human	0.131737	0.956522	1.37706
						(Neu5Aca2-3)-3(6OSO3)Galb1	Swine	0.0179641	1	9.27778		(Neu5Aca2-6)-(6GlcNAcb1-4)-4GlcNAcb1	Human	0.149701	0.862069	1.24108		(Neu5Aca2-6)-(6Galb1-4)-4(6S)GlcNAcb-Sp8	Human	0.107784	1	1.43965
						((3OSO3)Galb1-4)-4(6OSO3)GlcNAcb	Swine	0.00598802	1	9.27778		(Neu5Aca2-6)-6GalNAca-Sp8	Human	0.143713	1	1.43965		(Neu5Aca2-6)-(6GalNAcb1-4)-4(6S)GlcNAcb-Sp8	Human	0.101796	1	1.43965
						(9AcNeuAca2-3)-3Galb1	Swine	0.00598802	1	9.27778		(Neu5Aca2-6)-6Galb-Sp8	Human	0.125749	1	1.43965		(Neu5Aca2-6)-(6Galb1-4)-(4GlcNAcb1-6)-3,6GalNAca	Human	0.0479042	1	1.43965
						(Gala1-3)-3Galb1	Swine	0.00598802	1	9.27778		(Neu5Aca2-6)-(6Galb1-4)-4(6S)GlcNAcb	Human	0.0958084	1	1.43965		(Galb1-4)(Fuca1-3)-(3,4GlcNAcb1-3)-3Galb	Human	0.0359281	0.857143	1.23399
						(Galb1-3)-3Galb1	Swine	0.00598802	1	9.27778		(Neu5Aca2-6)-(6GalNAcb1-4)-4(6S)GlcNAcb	Human	0.0958084	1	1.43965		(GlcNAcb1-3)-(3Galb1-4)-(4GlcNAcb1-3)-3Galb1	Human	0.0299401	0.833333	1.19971
						(GlcNAcb1-4)-4Galb1	Swine	0.00598802	1	9.27778		(Neu5Aca2-6)-(6Galb1-3)-3GlcNAcb1	Human	0.0838323	0.933333	1.34368		(Neu5Aca2-8)-(8Neu5Aca2-8)-8Neu5Aca-Sp8	Human	0.0299401	1	1.43965
						(GlcNAcb1-4)-4GlcNAcb1	Swine	0.00598802	1	9.27778		(Neu5Aca2-3)-(3(6OSO3)Galb1-4)-4GlcNAcb	Human	0.0718563	0.8	1.15172		(Neu5Aca2-6)-(6Galb1-4)-(4GlcNAcb1-3)-3Galb1	Swine	0.0898204	1	9.27778
						(GlcNAcb1-6)-6GalNAca	Swine	0.00598802	1	9.27778		(Neu5Aca2-6)-(6Galb1-4)-4Glcb	Human	0.0658683	0.916667	1.31968		(Neu5Aca2-6)-(6Galb1-4)-4(6OSO3)GlcNAcb-Sp8	Swine	0.0658683	1	9.27778
						(Neu5Aca2-3)-3GalNAca	Swine	0.00598802	1	9.27778		(GlcNAcb1-3)-(3Galb1-4)-4GlcNAcb1	Human	0.0538922	1	1.43965		(Neu5Aca2-6)-(6Galb1-4)-4GlcNAcb-Sp0	Swine	0.0598802	1	9.27778
						(Neu5Acb2-6)-6Galb1	Swine	0.00598802	1	9.27778		(Neu5Gca2-6)-(6Galb1-4)-4GlcNAcb	Human	0.0479042	1	1.43965		(Neu5Aca2-6)-(6Galb1-4)-4GlcNAcb-Sp8	Swine	0.0598802	1	9.27778
						9NAcNeu5Aca-Sp8	Swine	0.00598802	1	9.27778		(Neu5Aca2-3)-(3Galb1-4)-4(6S)GlcNAcb	Human	0.0419162	0.875	1.2597		(Neu5Aca2-6)-(6GalNAcb1-4)-4GlcNAcb-Sp0	Swine	0.0598802	1	9.27778
						Neu5Aca-Sp11	Swine	0.00598802	1	9.27778		(Galb1-4)(Fuca1-3)-3,4GlcNAcb	Human	0.0359281	0.857143	1.23399		(Neu5Aca2-6)-(6GlcNAcb1-4)-4GlcNAc-Sp21	Swine	0.0538922	1	9.27778
						9NAcNeu5Aca-Sp8	Terrestrial	0.0359281	0.857143	13.013		(Neu5Aca2-6)-(6Galb1-4)-4GlcNAcb	Swine	0.0598802	1	9.27778		(Neu5Aca2-6)-(6GlcNAcb1-4)-(4GlcNAcb1-4)-4GlcNAc	Swine	0.0359281	1	9.27778
						(Galb1-4)-4GlcNAcb	Terrestrial	0.0299401	1	15.1818		(Neu5Aca2-6)-(6Galb1-4)-4GlcNAcb1	Swine	0.0598802	1	9.27778		((Neu5Aca2-3)-3(6-O-Su)Galb1-4)(Fuca1-3)-3,4GlcNAcb	Swine	0.0299401	1	9.27778
						(Galb1-3)-3GalNAcb	Terrestrial	0.0119761	1	15.1818		(Neu5Aca2-6)-(6Galb1-4)-4(6OSO3)GlcNAcb	Swine	0.0538922	1	9.27778		(Galb1-4)-(4GlcNAcb1-3)-(3Galb1-4)-4GlcNAcb1	Swine	0.0299401	1	9.27778
						(Glcb1-4)-4Glcb	Terrestrial	0.0119761	1	15.1818		(Neu5Aca2-6)-(6GalNAcb1-4)-4GlcNAcb	Swine	0.0479042	1	9.27778		(Neu5Aca2-3)-(3(6OSO3)Galb1-4)-4GlcNAcb-Sp8	Swine	0.0239521	1	9.27778
						(GlcNAca1-6)-6Galb1	Terrestrial	0.0119761	1	15.1818		(Neu5Aca2-6)-(6GlcNAcb1-4)-4GlcNAc	Swine	0.0479042	1	9.27778		(Gala1-3)-(3Galb1-4)-(4GlcNAcb1-2)-2Mana1	Swine	0.0179641	1	9.27778
						(6H2PO3)Mana-Sp8	Waterfowl	0.0299401	1	9.82353		(Neu5Aca2-3)-(3(6-O-Su)Galb1-4)-3,4GlcNAcb	Swine	0.0299401	1	9.27778		(Galb1-4)-(4GlcNAcb1-3)-(3Galb1-4)-4GlcNAcb	Swine	0.0119761	1	9.27778
						(6H2PO3)Mana-Sp8	Waterfowl	0.0299401	0.833333	8.18628		(Neu5Aca2-6)-(6GlcNAcb1-4)-4GlcNAcb1	Swine	0.0239521	1	9.27778		(Neu5Aca2-3)-(3Galb1-3)-3(6OSO3)GalNAca-Sp8	Swine	0.0119761	1	9.27778
						(Galb1-3)-3Galb1	Waterfowl	0.0239521	1	9.82353		(Neu5Aca2-3)-(3(6OSO3)Galb1-4)-4GlcNAcb	Swine	0.0179641	1	9.27778		(Neu5Aca2-3)-(3Galb1-4)-4(6OSO3)GlcNAcb-Sp8	Swine	0.0119761	1	9.27778
						(Galb1-3)-3Galb1	Waterfowl	0.0239521	0.8	7.85882		(GlcNAca1-4)-(4Galb1-4)-4GlcNAcb1	Swine	0.0119761	1	9.27778		(Neu5Aca2-6)-(6GalNAcb1-4)-4(6OSO3)GlcNAcb-Sp8	Swine	0.0119761	1	9.27778
						(Neu5Aca2-3)-3Galb1	Waterfowl	0.0239521	1	9.82353		(Neu5Aca2-3)-(3Galb1-4)-4(6OSO3)GlcNAcb	Swine	0.0119761	1	9.27778		(9AcNeuAca2-3)-(3Galb1-3)-3GlcNAcb-Sp0	Terrestrial	0.0538922	0.818182	12.4215
						((3OSO3)Galb1-4)-4GlcNAcb	Waterfowl	0.0179641	1	9.82353		(Neu5Aca2-6)-(6GalNAcb1-4)-4(6OSO3)GlcNAcb	Swine	0.0119761	1	9.27778		(GlcNAcb1-2)-(2Galb1-3)-3GalNAca-Sp8	Terrestrial	0.0359281	0.857143	13.013
						(Neu5Aca2-3)-3Galb	Waterfowl	0.0179641	1	9.82353		(9AcNeuAca2-3)-(3Galb1-3)-3GlcNAcb	Terrestrial	0.0538922	0.818182	12.4215		((Neu5Gca2-3)-3Galb1-3)(Fuca1-4)-3,4GlcNAcb	Terrestrial	0.0239521	1	15.1818
												(GlcNAca1-3)-(3Galb1-4)-4GlcNAcb	Terrestrial	0.0299401	0.833333	12.6515		(Galb1-4)-(4GlcNAcb1-3)-(3Galb1-4)-4GlcNAcb	Terrestrial	0.0239521	0.8	12.1455
												(Galb1-4)-4GlcNAcb-Sp0	Terrestrial	0.0179641	1	15.1818		(GlcNAcb1-3)-(3Galb1-4)-4GlcNAcb-Sp8	Terrestrial	0.0239521	0.8	12.1455
												(Galb1-3)-(3GalNAcb1-3)-3Gala1	Terrestrial	0.0119761	1	15.1818		(GlcNAca1-6)-(6Galb1-4)-4GlcNAcb-Sp8	Terrestrial	0.0179641	1	15.1818
												(GlcNAca1-6)-(6Galb1-4)-4GlcNAcb	Terrestrial	0.0119761	1	15.1818		(GlcNAca1-4)-(4Galb1-4)-4GlcNAcb-Sp0	Waterfowl	0.0299401	0.833333	8.18628
												(Neu5Aca2-3)-3Galb-Sp8	Waterfowl	0.0359281	1	9.82353		(Neu5Aca2-3)-(3Galb1-3)-3(6OSO3)GalNAca-Sp8	Waterfowl	0.0299401	1	9.82353
												(Neu5Aca2-3)-(3Galb1-3)-3(6OSO3)GalNAca	Waterfowl	0.0299401	1	9.82353		(Neu5Aca2-3)-(3Galb1-3)-3GalNAca-Sp8	Waterfowl	0.0299401	1	9.82353
												(Neu5Aca2-3)-(3Galb1-3)-3GalNAca	Waterfowl	0.0299401	1	9.82353		(Neu5Aca2-3)-(3Galb1-4)-(4GlcNAcb1-3)-3Galb1	Waterfowl	0.0299401	1	9.82353
												(Neu5Aca2-3)-(3Galb1-4)-4(6OSO3)GlcNAcb	Waterfowl	0.0299401	1	9.82353		(Neu5Aca2-3)-(3Galb1-4)-4(6OSO3)GlcNAcb-Sp8	Waterfowl	0.0299401	1	9.82353
												((3OSO3)Galb1-4)-4GlcNAcb-Sp8	Waterfowl	0.0239521	1	9.82353		((Neu5Aca2-3)-3Galb1-3)(Fuca1-4)-3,4GlcNAcb1	Waterfowl	0.0239521	1	9.82353
												(Gala1-4)-(4Galb1-4)-4GlcNAcb1	Waterfowl	0.0239521	1	9.82353		(Fuca1-3)(Galb1-4)-3,4(6OSO3)Glc-Sp0	Waterfowl	0.0239521	1	9.82353
												(Galb1-3)-(3Galb1-4)-4GlcNAcb	Waterfowl	0.0239521	1	9.82353		(Fuca1-3)(Galb1-4)-3,4(6OSO3)Glc-Sp0	Waterfowl	0.0239521	0.8	7.85882
												(Galb1-3)-(3Galb1-4)-4GlcNAcb	Waterfowl	0.0239521	0.8	7.85882		(Gala1-4)-(4Galb1-4)-(4GlcNAcb1-3)-3Galb1	Waterfowl	0.0239521	1	9.82353
												(GlcNAca1-4)-(4Galb1-4)-4GlcNAcb	Waterfowl	0.0239521	1	9.82353		(Galb1-3)-(3Galb1-4)-4GlcNAcb-Sp8	Waterfowl	0.0239521	1	9.82353
												(GlcNAca1-4)-(4Galb1-4)-4GlcNAcb	Waterfowl	0.0239521	0.8	7.85882		(Galb1-3)-(3Galb1-4)-4GlcNAcb-Sp8	Waterfowl	0.0239521	0.8	7.85882
												(Neu5Aca2-3)-(3Galb1-3)-3,4GlcNAcb1	Waterfowl	0.0239521	1	9.82353		(Galb1-4)-(4GlcNAcb1-3)-(3Galb1-3)-3GlcNAcb	Waterfowl	0.0239521	1	9.82353
												(Neu5Aca2-3)-(3Galb1-3)-3,4GlcNAcb1	Waterfowl	0.0239521	0.8	7.85882		(Galb1-4)-(4GlcNAcb1-3)-(3Galb1-3)-3GlcNAcb	Waterfowl	0.0239521	0.8	7.85882
												(Galb1-4)-(4GlcNAcb1-3)-3Galb1	Waterfowl	0.0179641	1	9.82353		(Neu5Aca2-3)-(3Galb1-3)-3GlcNAcb-Sp8	Waterfowl	0.0239521	1	9.82353
												(Neu5Aca2-3)-(3Galb1-3)-3GlcNAcb	Waterfowl	0.0179641	1	9.82353		(Neu5Aca2-3)-(3Galb1-3)-(3GlcNAcb1-3)-3Galb1	Waterfowl	0.0179641	1	9.82353
												(Neu5Aca2-3)-(3Galb1-4)-4GlcNAcb1	Waterfowl	0.0179641	1	9.82353		(Neu5Aca2-3)-(3Galb1-3)-3GlcNAcb-Sp0	Waterfowl	0.0179641	1	9.82353
												(Neu5Aca2-3)-(3Galb1-3)-3GlcNAcb1	Waterfowl	0.0119761	1	9.82353		(Neu5Aca2-3)-(3Galb1-4)-(4GlcNAcb1-2)-2Mana1	Waterfowl	0.0179641	1	9.82353
																		(Gala1-3)-(3Galb1-4)-(4GlcNAcb1-2)-2Mana1	Waterfowl	0.0119761	1	9.82353
																		(Neu5Aca2-3)-(3Galb1-3)-(3GlcNAcb1-3)-3GalNAca	Waterfowl	0.0119761	1	9.82353
																		(Neu5Aca2-3)-(3Galb1-3)-3GalNAca-Sp14	Waterfowl	0.0119761	1	9.82353
																		(Neu5Aca2-3)-(3GalNAcb1-4)-4GlcNAcb-Sp0	Waterfowl	0.0119761	1	9.82353
